# Supplementary material for: Comparative transcriptomic analysis reveals key components controlling spathe color in Anthurium andraeanum (Hort.)
Source: PLoS One. 2021 Dec 10;16(12):e0261364. doi: 10.1371/journal.pone.0261364 (PMC8664202; doi:10.1371/journal.pone.0261364)
Supplement: S1 Table — (XLSX) [file pone.0261364.s003.xlsx]

## Sheet: Table_S1
Table S1. Differential expressed genes between developmental stages and spathe color in Anthurium andraeanum.
Gene	logFC	logCPM	F	Pvalue	FDR	Comparison
c121903_g121903	-10.6621	8.26201	882.836	1.22574e-13	4.38777e-09	early_red_purple
c76567_g76567	3.48385	6.07373	690.642	6.20287e-13	1.11022e-08	early_red_purple
c67570_g67570	-2.39366	5.91986	_	1.31368e-12	1.56753e-08	early_red_purple
c110775_g110775	-2.96506	6.22382	569.453	2.20733e-12	1.58032e-08	early_red_purple
c110776_g110776	-2.96506	6.22382	569.453	2.20733e-12	1.58032e-08	early_red_purple
c116921_g116921	-10.8895	5.36077	1650.95	6.66747e-12	3.05139e-08	early_red_purple
c798_g798	-4.79128	5.9503	472.296	7.51934e-12	3.05139e-08	early_red_purple
c799_g799	-4.79128	5.9503	472.296	7.51934e-12	3.05139e-08	early_red_purple
c3482_g3482	-12.6162	6.06075	1602.25	7.67172e-12	3.05139e-08	early_red_purple
c3458_g3458	-5.15247	4.16628	442.269	1.15481e-11	4.13387e-08	early_red_purple
c6960_g6960	-3.39702	5.31952	409.655	1.90273e-11	6.19199e-08	early_red_purple
c95664_g95664	-3.68235	3.637	401.227	2.17842e-11	6.4984e-08	early_red_purple
c29512_g29512	-5.25451	3.17269	382.099	2.9929e-11	7.65263e-08	early_red_purple
c121972_g121972	-2.71524	4.80822	348.772	5.41046e-11	1.14674e-07	early_red_purple
c121973_g121973	-2.71524	4.80822	348.772	5.41046e-11	1.14674e-07	early_red_purple
c67396_g67396	-13.206	10.3717	348.421	5.44586e-11	1.14674e-07	early_red_purple
c7603_g7603	-7.32503	3.46183	344.974	5.80811e-11	1.15507e-07	early_red_purple
c122355_g122355	-8.88365	5.48626	332.935	7.30907e-11	1.30821e-07	early_red_purple
c122356_g122356	-8.88365	5.48626	332.935	7.30907e-11	1.30821e-07	early_red_purple
c76565_g76565	2.86599	4.42985	328.681	7.94287e-11	1.35396e-07	early_red_purple
c37855_g37855	-12.6497	5.872	927.542	9.89118e-11	1.60943e-07	early_red_purple
c57740_g57740	4.21455	6.01997	285.445	1.97177e-10	3.06885e-07	early_red_purple
c6054_g6054	1.95023	7.34641	274.716	2.52194e-10	3.76157e-07	early_red_purple
c110420_g110420	-10.5384	3.95536	409.298	2.65637e-10	3.8036e-07	early_red_purple
c22072_g22072	-11.6701	4.91241	724.306	3.133e-10	4.31354e-07	early_red_purple
c2031_g2031	-2.29021	5.66037	262.763	3.35444e-10	4.32024e-07	early_red_purple
c3869_g3869	-10.1575	4.24661	712.628	3.37924e-10	4.32024e-07	early_red_purple
c120278_g120278	-11.2129	4.80327	384.655	3.7523e-10	4.63176e-07	early_red_purple
c97207_g97207	-1.9426	6.57632	253.279	4.2442e-10	5.06432e-07	early_red_purple
c19933_g19933	3.95622	4.95374	246.974	4.98609e-10	5.69772e-07	early_red_purple
c99614_g99614	-1.84784	4.97664	245.715	5.15153e-10	5.69772e-07	early_red_purple
c104078_g104078	-2.16296	5.30772	244.592	5.30433e-10	5.69772e-07	early_red_purple
c117514_g117514	-4.72601	3.22136	239.145	6.12412e-10	6.26358e-07	early_red_purple
c84910_g84910	-3.15834	4.40217	228.462	8.19349e-10	8.14729e-07	early_red_purple
c67398_g67398	-15.3398	7.29373	325.663	9.44557e-10	8.98006e-07	early_red_purple
c34850_g34850	-7.75743	3.47414	223.086	9.53271e-10	8.98006e-07	early_red_purple
c75009_g75009	2.65682	5.36777	215.935	1.17232e-09	1.04935e-06	early_red_purple
c102977_g102977	-2.796	4.63199	215.928	1.17256e-09	1.04935e-06	early_red_purple
c120922_g120922	-2.60973	5.40353	212.557	1.2956e-09	1.10425e-06	early_red_purple
c120923_g120923	-2.60973	5.40353	212.557	1.2956e-09	1.10425e-06	early_red_purple
c114955_g114955	-1.50263	8.88254	205.384	1.61014e-09	1.34042e-06	early_red_purple
c99023_g99023	-11.7978	5.64364	500.893	1.7371e-09	1.41325e-06	early_red_purple
c2534_g2534	-3.29771	6.7221	201.627	1.8095e-09	1.43943e-06	early_red_purple
c73168_g73168	3.27724	3.41998	198.399	2.00364e-09	1.4804e-06	early_red_purple
c4478_g4478	-8.94816	3.29564	485.235	2.01227e-09	1.4804e-06	early_red_purple
c8011_g8011	-8.94816	3.29564	485.235	2.01227e-09	1.4804e-06	early_red_purple
c82542_g82542	-9.95072	3.45986	484.501	2.02641e-09	1.4804e-06	early_red_purple
c80864_g80864	-9.38897	4.12661	482.165	2.07225e-09	1.48361e-06	early_red_purple
c112575_g112575	-9.31541	3.03116	478.191	2.15317e-09	1.49376e-06	early_red_purple
c8896_g8896	1.48905	6.18867	195.432	2.20348e-09	1.49376e-06	early_red_purple
c45789_g45789	4.15899	4.58973	195.318	2.21161e-09	1.49376e-06	early_red_purple
c60101_g60101	-8.50996	3.65425	194.209	2.29248e-09	1.5197e-06	early_red_purple
c34705_g34705	-1.68634	6.37741	189.572	2.66951e-09	1.63658e-06	early_red_purple
c107095_g107095	-1.82734	4.89054	189.344	2.68981e-09	1.63658e-06	early_red_purple
c107096_g107096	-1.82734	4.89054	189.344	2.68981e-09	1.63658e-06	early_red_purple
c107097_g107097	-1.82734	4.89054	189.344	2.68981e-09	1.63658e-06	early_red_purple
c110302_g110302	-10.1405	4.16526	455.453	2.69739e-09	1.63658e-06	early_red_purple
c104461_g104461	-8.52163	2.50654	444.198	3.02812e-09	1.74835e-06	early_red_purple
c104462_g104462	-8.52163	2.50654	444.198	3.02812e-09	1.74835e-06	early_red_purple
c98221_g98221	-6.69592	3.64893	185.091	3.10303e-09	1.76316e-06	early_red_purple
c3004_g3004	-12.0744	6.84792	421.976	3.83818e-09	1.89436e-06	early_red_purple
c122328_g122328	-13.5078	6.41323	421.117	3.87446e-09	1.89436e-06	early_red_purple
c85758_g85758	-8.06583	1.52013	251.402	3.92857e-09	1.89436e-06	early_red_purple
c109263_g109263	-12.3823	7.5193	416.501	4.0767e-09	1.89436e-06	early_red_purple
c95910_g95910	-3.67643	6.99401	177.082	4.09616e-09	1.89436e-06	early_red_purple
c3286_g3286	-4.73831	2.19294	175.803	4.28648e-09	1.89436e-06	early_red_purple
c3288_g3288	-4.73831	2.19294	175.803	4.28648e-09	1.89436e-06	early_red_purple
c3291_g3291	-4.73831	2.19294	175.803	4.28648e-09	1.89436e-06	early_red_purple
c3292_g3292	-4.73831	2.19294	175.803	4.28648e-09	1.89436e-06	early_red_purple
c3293_g3293	-4.73831	2.19294	175.803	4.28648e-09	1.89436e-06	early_red_purple
c57_g57	-4.73831	2.19294	175.803	4.28648e-09	1.89436e-06	early_red_purple
c58_g58	-4.73831	2.19294	175.803	4.28648e-09	1.89436e-06	early_red_purple
c60_g60	-4.73831	2.19294	175.803	4.28648e-09	1.89436e-06	early_red_purple
c61_g61	-4.73831	2.19294	175.803	4.28648e-09	1.89436e-06	early_red_purple
c6655_g6655	-4.73831	2.19294	175.803	4.28648e-09	1.89436e-06	early_red_purple
c6656_g6656	-4.73831	2.19294	175.803	4.28648e-09	1.89436e-06	early_red_purple
c6658_g6658	-4.73831	2.19294	175.803	4.28648e-09	1.89436e-06	early_red_purple
c4736_g4736	-3.86293	6.0627	409.769	4.39509e-09	1.90329e-06	early_red_purple
c86448_g86448	0.986973	6.41564	174.988	4.41303e-09	1.90329e-06	early_red_purple
c101781_g101781	-6.28509	6.01472	174.251	4.53125e-09	1.93101e-06	early_red_purple
c100277_g100277	1.17459	5.28301	170.732	5.14837e-09	2.16819e-06	early_red_purple
c2260_g2260	-6.50408	3.51998	169.47	5.39264e-09	2.24466e-06	early_red_purple
c115954_g115954	-2.25133	6.04268	169.026	5.48189e-09	2.25558e-06	early_red_purple
c60100_g60100	-8.06495	3.22277	167.58	5.78404e-09	2.35285e-06	early_red_purple
c81378_g81378	1.39216	5.73907	166.621	5.99498e-09	2.38096e-06	early_red_purple
c7352_g7352	-2.44728	3.63687	166.366	6.05267e-09	2.38096e-06	early_red_purple
c82429_g82429	-2.44728	3.63687	166.366	6.05267e-09	2.38096e-06	early_red_purple
c3703_g3703	1.58275	4.89963	165.947	6.14869e-09	2.38389e-06	early_red_purple
c64744_g64744	-1.93116	5.74609	165.755	6.19331e-09	2.38389e-06	early_red_purple
c7267_g7267	-10.2758	3.62971	376.07	6.52789e-09	2.42032e-06	early_red_purple
c104100_g104100	-3.62776	5.65975	164.24	6.55841e-09	2.42032e-06	early_red_purple
c104102_g104102	-3.62776	5.65975	164.24	6.55841e-09	2.42032e-06	early_red_purple
c97343_g97343	1.31226	6.55424	163.15	6.83628e-09	2.49713e-06	early_red_purple
c106481_g106481	-3.61567	3.08986	161.623	7.24902e-09	2.59493e-06	early_red_purple
c106483_g106483	-3.61567	3.08986	161.623	7.24902e-09	2.59493e-06	early_red_purple
c112576_g112576	-8.85092	2.65031	360.676	7.91286e-09	2.75865e-06	early_red_purple
c67364_g67364	-8.96519	2.78551	360.431	7.93756e-09	2.75865e-06	early_red_purple
c92674_g92674	1.55681	6.09355	158.953	8.04109e-09	2.76776e-06	early_red_purple
c81234_g81234	-8.49983	2.92387	355.087	8.50225e-09	2.89862e-06	early_red_purple
c22073_g22073	-8.49189	2.00901	353.568	8.67148e-09	2.92842e-06	early_red_purple
c86961_g86961	1.12183	6.7584	155.598	9.18135e-09	3.01962e-06	early_red_purple
c71358_g71358	-2.88641	4.54797	155.562	9.19459e-09	3.01962e-06	early_red_purple
c71359_g71359	-2.88641	4.54797	155.562	9.19459e-09	3.01962e-06	early_red_purple
c6216_g6216	-4.97259	4.63251	154.372	9.64356e-09	3.08224e-06	early_red_purple
c9638_g9638	-4.97259	4.63251	154.372	9.64356e-09	3.08224e-06	early_red_purple
c84911_g84911	-4.59307	2.30401	154.108	9.74682e-09	3.08767e-06	early_red_purple
c36789_g36789	2.44527	5.17441	152.286	1.04931e-08	3.29491e-06	early_red_purple
c20_g20	-8.23422	5.08211	209.287	1.06895e-08	3.31092e-06	early_red_purple
c6653_g6653	-10.5831	4.54776	337.564	1.0729e-08	3.31092e-06	early_red_purple
c76065_g76065	-3.84269	5.34831	150.944	1.10851e-08	3.39157e-06	early_red_purple
c50877_g50877	-3.5972	6.3418	149.815	1.16131e-08	3.50959e-06	early_red_purple
c64697_g64697	1.33156	5.31599	146.452	1.33651e-08	3.95396e-06	early_red_purple
c9211_g9211	-9.41791	2.84916	199.338	1.39258e-08	4.08607e-06	early_red_purple
c40756_g40756	-1.51837	4.37772	145.075	1.41686e-08	4.12353e-06	early_red_purple
c110855_g110855	-10.4574	4.45162	316.856	1.43472e-08	4.14183e-06	early_red_purple
c119954_g119954	-3.78582	5.26143	143.652	1.5058e-08	4.31224e-06	early_red_purple
c101405_g101405	-6.6947	5.02055	142.446	1.5862e-08	4.50643e-06	early_red_purple
c94561_g94561	1.41713	6.33239	141.876	1.62591e-08	4.58289e-06	early_red_purple
c2395_g2395	-1.69948	7.06218	138.909	1.85216e-08	5.11594e-06	early_red_purple
c6946_g6946	-8.96789	2.44203	299.39	1.86045e-08	5.11594e-06	early_red_purple
c114354_g114354	-7.12499	4.13407	138.673	1.87164e-08	5.11594e-06	early_red_purple
c91960_g91960	2.70916	3.98561	138.496	1.88641e-08	5.11594e-06	early_red_purple
c91863_g91863	1.33745	4.82053	138.495	1.88648e-08	5.11594e-06	early_red_purple
c95907_g95907	-12.7221	7.18944	627.058	1.92968e-08	5.19374e-06	early_red_purple
c99020_g99020	-2.49613	6.0524	137.643	1.95947e-08	5.19579e-06	early_red_purple
c99021_g99021	-2.49613	6.0524	137.643	1.95947e-08	5.19579e-06	early_red_purple
c9944_g9944	-8.67899	2.59262	291.92	2.0886e-08	5.49746e-06	early_red_purple
c91986_g91986	-1.7771	6.51212	136.049	2.10504e-08	5.50029e-06	early_red_purple
c2771_g2771	-6.08772	6.13927	135.777	2.13104e-08	5.52788e-06	early_red_purple
c99220_g99220	-3.66636	4.87044	135.593	2.1489e-08	5.53412e-06	early_red_purple
c112555_g112555	-9.29635	2.87046	287.318	2.24608e-08	5.54031e-06	early_red_purple
c111270_g111270	-2.53839	3.61572	134.534	2.25493e-08	5.54031e-06	early_red_purple
c101409_g101409	-5.57444	3.74662	286.509	2.27524e-08	5.54031e-06	early_red_purple
c101410_g101410	-5.57444	3.74662	286.509	2.27524e-08	5.54031e-06	early_red_purple
c101411_g101411	-5.57444	3.74662	286.509	2.27524e-08	5.54031e-06	early_red_purple
c101412_g101412	-5.57444	3.74662	286.509	2.27524e-08	5.54031e-06	early_red_purple
c101413_g101413	-5.57444	3.74662	286.509	2.27524e-08	5.54031e-06	early_red_purple
c8072_g8072	-5.57444	3.74662	286.509	2.27524e-08	5.54031e-06	early_red_purple
c59139_g59139	1.26642	4.96483	134.19	2.2906e-08	5.54031e-06	early_red_purple
c68140_g68140	-6.54484	6.01972	133.652	2.34789e-08	5.64076e-06	early_red_purple
c103596_g103596	1.02062	6.3207	133.424	2.37259e-08	5.65351e-06	early_red_purple
c65443_g65443	1.77664	5.48375	133.312	2.38478e-08	5.65351e-06	early_red_purple
c118707_g118707	-10.6211	3.00163	589.466	2.42122e-08	5.66486e-06	early_red_purple
c122627_g122627	2.16802	6.12001	132.678	2.45557e-08	5.70792e-06	early_red_purple
c2973_g2973	2.22755	5.5589	132.112	2.52079e-08	5.82173e-06	early_red_purple
c83641_g83641	1.08189	5.67618	131.109	2.64137e-08	6.06111e-06	early_red_purple
c87566_g87566	-3.96404	3.60979	130.454	2.72364e-08	6.17078e-06	early_red_purple
c112129_g112129	-2.76224	2.57627	129.81	2.80742e-08	6.24207e-06	early_red_purple
c112130_g112130	-2.76224	2.57627	129.81	2.80742e-08	6.24207e-06	early_red_purple
c112131_g112131	-2.76224	2.57627	129.81	2.80742e-08	6.24207e-06	early_red_purple
c90547_g90547	-9.59033	2.94176	269.092	3.0303e-08	6.69604e-06	early_red_purple
c1367_g1367	1.20332	5.85303	126.502	3.28758e-08	7.17409e-06	early_red_purple
c78624_g78624	1.20332	5.85303	126.502	3.28758e-08	7.17409e-06	early_red_purple
c51345_g51345	-1.1663	6.08133	126.381	3.30677e-08	7.17409e-06	early_red_purple
c95283_g95283	1.10425	5.39887	126.067	3.35739e-08	7.24003e-06	early_red_purple
c75581_g75581	-1.63247	6.97025	125.906	3.38377e-08	7.25322e-06	early_red_purple
c83997_g83997	1.20611	7.46323	123.521	3.80251e-08	8.10229e-06	early_red_purple
c75242_g75242	1.03219	7.64477	123.324	3.83962e-08	8.13295e-06	early_red_purple
c99887_g99887	-1.10872	5.3905	122.699	3.96037e-08	8.33937e-06	early_red_purple
c86792_g86792	0.920622	6.44886	122.279	4.04394e-08	8.46554e-06	early_red_purple
c7725_g7725	-7.72936	2.78017	121.398	4.22597e-08	8.75502e-06	early_red_purple
c76566_g76566	2.96689	3.01835	121.373	4.23113e-08	8.75502e-06	early_red_purple
c113038_g113038	1.86956	4.09407	120.579	4.40355e-08	9.05942e-06	early_red_purple
c116580_g116580	-8.00287	1.43565	247.558	4.43238e-08	9.06662e-06	early_red_purple
c41838_g41838	-8.35725	2.3696	158.812	4.74182e-08	9.64448e-06	early_red_purple
c92464_g92464	7.97225	2.78072	135.378	4.81853e-08	9.74515e-06	early_red_purple
c715_g715	9.16566	4.9145	135.2	4.85505e-08	9.76383e-06	early_red_purple
c75131_g75131	-2.28923	3.99895	117.255	5.21848e-08	1.03022e-05	early_red_purple
c100464_g100464	-9.04197	2.41292	238.8	5.22167e-08	1.03022e-05	early_red_purple
c61019_g61019	-4.29793	2.9359	116.669	5.3795e-08	1.03546e-05	early_red_purple
c97202_g97202	-2.91501	2.88785	116.666	5.3802e-08	1.03546e-05	early_red_purple
c97203_g97203	-2.91501	2.88785	116.666	5.3802e-08	1.03546e-05	early_red_purple
c97204_g97204	-2.91501	2.88785	116.666	5.3802e-08	1.03546e-05	early_red_purple
c4205_g4205	-8.13842	1.60406	235.271	5.58737e-08	1.06958e-05	early_red_purple
c119386_g119386	-9.06197	2.35859	233.582	5.7733e-08	1.09929e-05	early_red_purple
c117241_g117241	-12.8984	5.11044	1667.16	5.86205e-08	1.10731e-05	early_red_purple
c3497_g3497	-2.5363	7.55354	114.859	5.91382e-08	1.10731e-05	early_red_purple
c65478_g65478	-1.75777	5.25607	114.8	5.93229e-08	1.10731e-05	early_red_purple
c95939_g95939	-1.91008	7.4208	114.778	5.93913e-08	1.10731e-05	early_red_purple
c107901_g107901	-2.06426	3.97214	113.956	6.20316e-08	1.15054e-05	early_red_purple
c83381_g83381	4.19237	5.57895	113.794	6.25682e-08	1.15451e-05	early_red_purple
c99322_g99322	-6.96262	3.58013	228.684	6.35663e-08	1.15551e-05	early_red_purple
c99324_g99324	-6.96262	3.58013	228.684	6.35663e-08	1.15551e-05	early_red_purple
c83097_g83097	1.18583	7.00661	113.489	6.35907e-08	1.15551e-05	early_red_purple
c9936_g9936	-3.219	5.28825	113.297	6.42471e-08	1.15737e-05	early_red_purple
c107859_g107859	-1.50529	5.4536	113.27	6.43399e-08	1.15737e-05	early_red_purple
c109_g109	-3.98051	3.02988	112.398	6.74135e-08	1.2066e-05	early_red_purple
c75552_g75552	-5.40835	2.59496	112.117	6.8443e-08	1.2129e-05	early_red_purple
c51571_g51571	-1.81142	5.97516	111.687	7.0049e-08	1.23524e-05	early_red_purple
c3511_g3511	0.953829	5.73929	110.873	7.32083e-08	1.28463e-05	early_red_purple
c70974_g70974	-4.32501	4.35273	110.72	7.38229e-08	1.28909e-05	early_red_purple
c94580_g94580	0.801462	7.23647	110.558	7.44768e-08	1.2942e-05	early_red_purple
c120953_g120953	0.804131	6.7986	110.129	7.62437e-08	1.29436e-05	early_red_purple
c120954_g120954	0.804131	6.7986	110.129	7.62437e-08	1.29436e-05	early_red_purple
c109268_g109268	-2.696	5.87745	110.03	7.66555e-08	1.29436e-05	early_red_purple
c109269_g109269	-2.696	5.87745	110.03	7.66555e-08	1.29436e-05	early_red_purple
c121902_g121902	-13.2362	6.85595	1504.53	7.73603e-08	1.29513e-05	early_red_purple
c5413_g5413	-7.80351	1.89852	144.754	7.77864e-08	1.29513e-05	early_red_purple
c120420_g120420	-4.82617	4.46229	109.535	7.87684e-08	1.3054e-05	early_red_purple
c28510_g28510	1.2726	6.07439	108.673	8.26082e-08	1.35648e-05	early_red_purple
c114115_g114115	8.69576	2.54171	120.853	9.20015e-08	1.48615e-05	early_red_purple
c87945_g87945	-1.80459	4.25781	106.706	9.21982e-08	1.48615e-05	early_red_purple
c119768_g119768	-2.49855	4.64096	106.694	9.22639e-08	1.48615e-05	early_red_purple
c71969_g71969	1.30219	6.00041	106.633	9.25807e-08	1.48615e-05	early_red_purple
c3834_g3834	-2.64069	4.33034	105.148	1.00713e-07	1.60232e-05	early_red_purple
c111197_g111197	0.95801	6.22961	104.826	1.02585e-07	1.62488e-05	early_red_purple
c95802_g95802	-10.5256	4.67717	205.15	1.03978e-07	1.6397e-05	early_red_purple
c93041_g93041	-1.45578	5.47092	104.151	1.06637e-07	1.67424e-05	early_red_purple
c118675_g118675	-7.57183	1.19006	201.622	1.1246e-07	1.74736e-05	early_red_purple
c132938_g132938	-7.46158	3.30938	103.212	1.12582e-07	1.74736e-05	early_red_purple
c122337_g122337	-10.5221	3.78558	201.474	1.12833e-07	1.74736e-05	early_red_purple
c17_g17	-11.9532	4.64927	201.311	1.13246e-07	1.74736e-05	early_red_purple
c2651_g2651	1.548	4.64908	103.015	1.13876e-07	1.74954e-05	early_red_purple
c64774_g64774	-2.71607	3.55354	102.549	1.17004e-07	1.78992e-05	early_red_purple
c1069_g1069	-8.69372	1.88073	198.115	1.21736e-07	1.83873e-05	early_red_purple
c1102_g1102	-8.69372	1.88073	198.115	1.21736e-07	1.83873e-05	early_red_purple
c7434_g7434	-8.69372	1.88073	198.115	1.21736e-07	1.83873e-05	early_red_purple
c556_g556	-4.60198	1.63878	101.677	1.23138e-07	1.84033e-05	early_red_purple
c67271_g67271	1.21843	4.42666	101.59	1.23767e-07	1.84033e-05	early_red_purple
c68177_g68177	1.22328	4.80213	101.509	1.24365e-07	1.84033e-05	early_red_purple
c83343_g83343	1.24038	5.42358	101.432	1.24927e-07	1.84033e-05	early_red_purple
c83345_g83345	1.24038	5.42358	101.432	1.24927e-07	1.84033e-05	early_red_purple
c118704_g118704	-10.0338	4.10836	369.833	1.33246e-07	1.93916e-05	early_red_purple
c118708_g118708	-10.0338	4.10836	369.833	1.33246e-07	1.93916e-05	early_red_purple
c94907_g94907	-11.5651	4.41971	369.436	1.33768e-07	1.93916e-05	early_red_purple
c95480_g95480	1.02666	6.96593	100.273	1.33803e-07	1.93916e-05	early_red_purple
c2988_g2988	-1.71122	8.60658	99.5179	1.39976e-07	2.00429e-05	early_red_purple
c114475_g114475	-9.8409	3.89874	191.646	1.41409e-07	2.01675e-05	early_red_purple
c109705_g109705	-2.67101	6.5396	98.8199	1.45975e-07	2.0736e-05	early_red_purple
c3033_g3033	-7.54971	9.00652	98.7152	1.469e-07	2.07849e-05	early_red_purple
c40187_g40187	3.39691	3.07383	98.3925	1.49794e-07	2.08927e-05	early_red_purple
c96073_g96073	-5.86094	4.35969	98.3702	1.49997e-07	2.08927e-05	early_red_purple
c80037_g80037	0.823953	6.9499	97.528	1.57875e-07	2.18019e-05	early_red_purple
c99823_g99823	-2.36488	4.88529	97.4786	1.58351e-07	2.18019e-05	early_red_purple
c51340_g51340	-6.73529	6.25286	97.2274	1.60801e-07	2.19977e-05	early_red_purple
c4028_g4028	-5.99714	4.10568	97.207	1.61002e-07	2.19977e-05	early_red_purple
c72468_g72468	2.27193	4.98699	94.9782	1.84788e-07	2.46932e-05	early_red_purple
c111715_g111715	-8.86368	3.14174	180.573	1.8487e-07	2.46932e-05	early_red_purple
c109804_g109804	-9.64442	5.02246	179.96	1.8772e-07	2.48037e-05	early_red_purple
c63363_g63363	1.02397	4.56886	94.7218	1.87775e-07	2.48037e-05	early_red_purple
c1116_g1116	-1.62795	6.85143	94.6314	1.88842e-07	2.48468e-05	early_red_purple
c1103_g1103	-3.1929	3.1742	94.5767	1.8949e-07	2.48468e-05	early_red_purple
c81989_g81989	-1.178	6.91295	94.1358	1.94813e-07	2.54516e-05	early_red_purple
c106562_g106562	-10.2926	4.00441	175.458	2.10356e-07	2.73822e-05	early_red_purple
c82543_g82543	1.22087	4.90802	92.6668	2.13828e-07	2.76751e-05	early_red_purple
c98914_g98914	-1.59935	7.54035	92.643	2.14152e-07	2.76751e-05	early_red_purple
c71361_g71361	1.08559	7.12508	92.4986	2.16138e-07	2.78313e-05	early_red_purple
c6153_g6153	-7.90047	1.71916	173.752	2.19793e-07	2.82004e-05	early_red_purple
c120286_g120286	-10.6383	3.50995	320.522	2.24338e-07	2.86075e-05	early_red_purple
c122238_g122238	-1.19482	6.67182	91.9022	2.24564e-07	2.86075e-05	early_red_purple
c81361_g81361	-2.94119	0.729293	91.4181	2.31682e-07	2.94097e-05	early_red_purple
c24341_g24341	7.60455	1.78276	101.944	2.39705e-07	3.03205e-05	early_red_purple
c122773_g122773	0.85348	5.20878	90.7702	2.41617e-07	3.04548e-05	early_red_purple
c70766_g70766	0.93075	6.31637	90.6419	2.43643e-07	3.06024e-05	early_red_purple
c47112_g47112	2.40718	6.63517	90.3375	2.48526e-07	3.11066e-05	early_red_purple
c79086_g79086	-1.24347	4.41079	89.9537	2.54844e-07	3.17414e-05	early_red_purple
c7028_g7028	-10.0247	3.01119	168.036	2.55372e-07	3.17414e-05	early_red_purple
c95607_g95607	-2.34781	7.277	88.841	2.74232e-07	3.39677e-05	early_red_purple
c9517_g9517	-1.21272	4.44332	88.1188	2.87721e-07	3.55157e-05	early_red_purple
c76939_g76939	0.784892	4.92568	87.823	2.93465e-07	3.59765e-05	early_red_purple
c115712_g115712	-7.06568	1.50968	112.455	2.94654e-07	3.59991e-05	early_red_purple
c65364_g65364	2.31271	4.69451	87.615	2.97584e-07	3.62334e-05	early_red_purple
c3094_g3094	2.10241	3.84299	87.2624	3.04717e-07	3.67271e-05	early_red_purple
c9270_g9270	2.10241	3.84299	87.2624	3.04717e-07	3.67271e-05	early_red_purple
c21790_g21790	1.23203	4.15687	87.1212	3.07628e-07	3.68351e-05	early_red_purple
c120326_g120326	-3.96769	6.76982	87.1192	3.07671e-07	3.68351e-05	early_red_purple
c3578_g3578	-9.88628	4.21377	160.847	3.10599e-07	3.70617e-05	early_red_purple
c77991_g77991	-4.11715	7.07627	86.6331	3.17944e-07	3.77489e-05	early_red_purple
c85356_g85356	0.7937	5.83621	86.6088	3.18467e-07	3.77489e-05	early_red_purple
c98048_g98048	-11.815	4.79901	884.772	3.24295e-07	3.83128e-05	early_red_purple
c5690_g5690	-1.05902	7.96272	86.2307	3.26747e-07	3.84756e-05	early_red_purple
c92066_g92066	1.65654	5.17275	86.1227	3.29157e-07	3.86323e-05	early_red_purple
c8951_g8951	-2.62836	3.20875	85.8736	3.34793e-07	3.89843e-05	early_red_purple
c102172_g102172	1.58206	4.67829	85.7513	3.37601e-07	3.89843e-05	early_red_purple
c101168_g101168	-1.05434	5.20684	85.2403	3.49631e-07	4.01567e-05	early_red_purple
c109062_g109062	-7.31172	1.17299	155.405	3.62248e-07	4.13318e-05	early_red_purple
c122329_g122329	-11.6634	5.58363	155.376	3.6255e-07	4.13318e-05	early_red_purple
c84059_g84059	-1.51266	5.36476	84.5415	3.66889e-07	4.16937e-05	early_red_purple
c60163_g60163	-2.2996	3.24279	83.6213	3.91129e-07	4.39504e-05	early_red_purple
c83150_g83150	-10.2141	6.45906	106.287	3.95341e-07	4.39504e-05	early_red_purple
c83151_g83151	-10.2141	6.45906	106.287	3.95341e-07	4.39504e-05	early_red_purple
c109212_g109212	-2.66608	3.4058	83.2405	4.01695e-07	4.45185e-05	early_red_purple
c2892_g2892	1.44895	5.62821	82.2335	4.31255e-07	4.75004e-05	early_red_purple
c5952_g5952	-1.80738	6.00059	81.7705	4.45676e-07	4.88137e-05	early_red_purple
c100021_g100021	1.76072	4.63938	81.6294	4.50183e-07	4.88137e-05	early_red_purple
c116697_g116697	-2.90035	1.70056	81.5319	4.53328e-07	4.88137e-05	early_red_purple
c116698_g116698	-2.90035	1.70056	81.5319	4.53328e-07	4.88137e-05	early_red_purple
c104992_g104992	-2.50095	1.60514	81.5084	4.54087e-07	4.88137e-05	early_red_purple
c1933_g1933	-2.50095	1.60514	81.5084	4.54087e-07	4.88137e-05	early_red_purple
c5473_g5473	-2.50095	1.60514	81.5084	4.54087e-07	4.88137e-05	early_red_purple
c9301_g9301	-2.50095	1.60514	81.5084	4.54087e-07	4.88137e-05	early_red_purple
c81325_g81325	1.51402	5.23778	81.2837	4.61444e-07	4.94561e-05	early_red_purple
c67733_g67733	-1.2087	3.99615	80.9394	4.72983e-07	4.98627e-05	early_red_purple
c98916_g98916	-2.01264	2.87948	80.9214	4.73596e-07	4.98627e-05	early_red_purple
c98917_g98917	-2.01264	2.87948	80.9214	4.73596e-07	4.98627e-05	early_red_purple
c98920_g98920	-2.01264	2.87948	80.9214	4.73596e-07	4.98627e-05	early_red_purple
c38628_g38628	-2.4674	2.83893	80.5889	4.85071e-07	5.09211e-05	early_red_purple
c117432_g117432	1.33835	4.82811	80.5221	4.87416e-07	5.10176e-05	early_red_purple
c95805_g95805	-5.54673	0.822965	80.145	5.00897e-07	5.11394e-05	early_red_purple
c95806_g95806	-5.54673	0.822965	80.145	5.00897e-07	5.11394e-05	early_red_purple
c95807_g95807	-5.54673	0.822965	80.145	5.00897e-07	5.11394e-05	early_red_purple
c95808_g95808	-5.54673	0.822965	80.145	5.00897e-07	5.11394e-05	early_red_purple
c119615_g119615	-1.50945	4.27978	80.1301	5.01436e-07	5.11394e-05	early_red_purple
c75543_g75543	-1.76715	4.1133	80.028	5.05165e-07	5.12677e-05	early_red_purple
c7187_g7187	-1.41379	5.07052	80.0172	5.05559e-07	5.12677e-05	early_red_purple
c93325_g93325	1.00158	5.97021	79.9594	5.07688e-07	5.13382e-05	early_red_purple
c115951_g115951	-3.46229	6.67541	79.7426	5.15754e-07	5.20068e-05	early_red_purple
c77211_g77211	-3.89691	2.41551	79.1205	5.39731e-07	5.39937e-05	early_red_purple
c81811_g81811	-4.09392	5.48958	79.089	5.40982e-07	5.39937e-05	early_red_purple
c65455_g65455	-1.52312	7.19284	79.0761	5.41491e-07	5.39937e-05	early_red_purple
c102942_g102942	0.986278	5.36608	78.9854	5.45107e-07	5.40397e-05	early_red_purple
c34509_g34509	-1.66495	5.17345	78.9511	5.46481e-07	5.40397e-05	early_red_purple
c94848_g94848	-4.27716	2.41302	78.7456	5.54802e-07	5.47115e-05	early_red_purple
c50231_g50231	0.803736	6.29572	78.6608	5.58276e-07	5.49028e-05	early_red_purple
c688_g688	-8.89619	1.71628	98.935	5.73096e-07	5.58995e-05	early_red_purple
c91298_g91298	-5.89195	2.0392	98.5641	5.84315e-07	5.6531e-05	early_red_purple
c1082_g1082	0.710353	6.30487	78.0079	5.85887e-07	5.6531e-05	early_red_purple
c4160_g4160	0.710353	6.30487	78.0079	5.85887e-07	5.6531e-05	early_red_purple
c107507_g107507	1.3555	5.0364	77.6466	6.01838e-07	5.76042e-05	early_red_purple
c77648_g77648	-1.99163	5.85238	77.3912	6.13416e-07	5.84001e-05	early_red_purple
c32393_g32393	-8.72382	2.14616	97.1269	6.30303e-07	5.96903e-05	early_red_purple
c79142_g79142	-1.28747	7.40034	76.8188	6.40305e-07	6.04776e-05	early_red_purple
c80987_g80987	1.1853	5.59114	76.2526	6.68241e-07	6.28811e-05	early_red_purple
c71486_g71486	1.37829	4.64255	76.2215	6.69817e-07	6.28811e-05	early_red_purple
c99357_g99357	1.74782	7.28642	76.1978	6.71022e-07	6.28811e-05	early_red_purple
c114169_g114169	-7.78993	2.19554	134.118	6.97433e-07	6.48468e-05	early_red_purple
c106678_g106678	1.13051	6.71109	75.45	7.10284e-07	6.57725e-05	early_red_purple
c117081_g117081	-4.68007	7.38306	75.4018	7.12901e-07	6.57725e-05	early_red_purple
c107508_g107508	1.39479	6.31995	75.3472	7.15886e-07	6.58781e-05	early_red_purple
c7277_g7277	0.669824	6.43311	75.1537	7.26568e-07	6.66896e-05	early_red_purple
c989_g989	-1.66934	6.17223	74.4608	7.66346e-07	6.97759e-05	early_red_purple
c197_g197	-11.0625	3.71484	642.449	7.67989e-07	6.97759e-05	early_red_purple
c71362_g71362	1.13363	5.63091	74.3806	7.71108e-07	6.98819e-05	early_red_purple
c71904_g71904	-2.96819	4.42213	73.9085	7.99851e-07	7.21216e-05	early_red_purple
c107505_g107505	-10.427	4.48888	225.201	8.05286e-07	7.24292e-05	early_red_purple
c121051_g121051	-5.41531	7.2304	73.6394	8.16782e-07	7.32791e-05	early_red_purple
c51608_g51608	-1.46319	3.82421	73.5784	8.20678e-07	7.34446e-05	early_red_purple
c51249_g51249	0.942394	7.53187	73.1573	8.48164e-07	7.53393e-05	early_red_purple
c118672_g118672	-5.05944	5.10301	72.6246	8.84454e-07	7.83165e-05	early_red_purple
c83149_g83149	-8.62077	2.85159	126.978	8.88245e-07	7.83165e-05	early_red_purple
c72192_g72192	0.795961	6.64046	72.464	8.95748e-07	7.85909e-05	early_red_purple
c119882_g119882	-5.40741	3.30741	72.3299	9.05301e-07	7.92348e-05	early_red_purple
c101882_g101882	-8.23807	1.59204	126.32	9.08845e-07	7.9351e-05	early_red_purple
c95310_g95310	1.20753	3.80809	72.0415	9.26248e-07	8.04779e-05	early_red_purple
c112551_g112551	1.43199	3.53104	71.9834	9.30533e-07	8.06544e-05	early_red_purple
c88573_g88573	-1.79325	5.07097	71.7873	9.45177e-07	8.17258e-05	early_red_purple
c76338_g76338	-1.15225	6.63406	70.9784	1.00842e-06	8.57449e-05	early_red_purple
c76339_g76339	-1.15225	6.63406	70.9784	1.00842e-06	8.57449e-05	early_red_purple
c8591_g8591	-2.1473	3.85834	70.8518	1.01875e-06	8.62669e-05	early_red_purple
c91739_g91739	0.858675	7.12683	70.8197	1.0214e-06	8.62669e-05	early_red_purple
c46902_g46902	-4.81088	3.10942	88.3104	1.02693e-06	8.64966e-05	early_red_purple
c100602_g100602	-4.25881	2.07869	70.5014	1.048e-06	8.80636e-05	early_red_purple
c114912_g114912	-4.33328	5.34947	70.3586	1.06019e-06	8.88798e-05	early_red_purple
c98185_g98185	1.04602	7.09415	70.2824	1.06677e-06	8.90017e-05	early_red_purple
c101160_g101160	-8.07488	2.10198	121.75	1.0691e-06	8.90017e-05	early_red_purple
c9720_g9720	-1.76774	3.3008	70.1842	1.0753e-06	8.931e-05	early_red_purple
c72440_g72440	-5.64106	2.0991	69.4916	1.13781e-06	9.38483e-05	early_red_purple
c86697_g86697	2.5311	6.37469	68.9621	1.18842e-06	9.75735e-05	early_red_purple
c120293_g120293	-4.903	5.7575	68.7523	1.20919e-06	9.88254e-05	early_red_purple
c71349_g71349	1.32258	5.09963	68.1576	1.27036e-06	0.000102011	early_red_purple
c96410_g96410	6.78642	2.22101	75.1851	1.27521e-06	0.000102011	early_red_purple
c92055_g92055	1.94539	5.15978	68.1044	1.27601e-06	0.000102011	early_red_purple
c107180_g107180	-2.45258	5.70874	68.0689	1.27979e-06	0.000102011	early_red_purple
c2357_g2357	0.775586	6.68971	68.0328	1.28364e-06	0.000102011	early_red_purple
c4299_g4299	0.775586	6.68971	68.0328	1.28364e-06	0.000102011	early_red_purple
c5559_g5559	0.775586	6.68971	68.0328	1.28364e-06	0.000102011	early_red_purple
c93208_g93208	-10.6802	3.29457	116.775	1.28427e-06	0.000102011	early_red_purple
c102365_g102365	-8.15925	4.03326	116.717	1.28706e-06	0.000102011	early_red_purple
c122559_g122559	0.739454	7.61815	67.962	1.29125e-06	0.000102011	early_red_purple
c5035_g5035	-8.65859	2.29489	116.608	1.29236e-06	0.000102011	early_red_purple
c101568_g101568	1.42105	5.11195	67.9387	1.29376e-06	0.000102011	early_red_purple
c2325_g2325	1.03155	5.39209	67.7436	1.31504e-06	0.000103234	early_red_purple
c95479_g95479	-10.7271	3.50831	519.136	1.36212e-06	0.000105982	early_red_purple
c118666_g118666	-7.28174	4.0194	83.5097	1.36486e-06	0.000105982	early_red_purple
c8244_g8244	-7.65246	1.20884	83.102	1.39916e-06	0.000108411	early_red_purple
c117268_g117268	-9.26821	2.42009	114.319	1.40978e-06	0.000108763	early_red_purple
c86793_g86793	0.764207	6.56522	66.634	1.44399e-06	0.000111163	early_red_purple
c84058_g84058	1.69552	5.80393	66.4968	1.46093e-06	0.000111745	early_red_purple
c92844_g92844	0.90598	5.39991	66.1976	1.49866e-06	0.000114144	early_red_purple
c92845_g92845	0.90598	5.39991	66.1976	1.49866e-06	0.000114144	early_red_purple
c114321_g114321	0.687124	6.3375	65.8491	1.54401e-06	0.000117099	early_red_purple
c93792_g93792	-5.49952	6.2355	65.3491	1.61187e-06	0.000120593	early_red_purple
c71951_g71951	-2.48712	1.57929	65.3394	1.61322e-06	0.000120593	early_red_purple
c88138_g88138	-1.36395	3.58585	65.1936	1.63367e-06	0.000121329	early_red_purple
c78305_g78305	1.28166	3.89126	64.9203	1.67281e-06	0.00012348	early_red_purple
c76345_g76345	-1.237	4.39671	64.9191	1.67299e-06	0.00012348	early_red_purple
c87624_g87624	-1.32574	5.38555	64.5826	1.72267e-06	0.000126885	early_red_purple
c119390_g119390	1.29398	9.20586	64.1606	1.7874e-06	0.000131114	early_red_purple
c82209_g82209	-2.78541	5.16249	63.4674	1.89989e-06	0.000138232	early_red_purple
c6940_g6940	-6.50245	0.0454424	78.1758	1.90542e-06	0.000138353	early_red_purple
c85708_g85708	-0.750559	5.10567	63.3133	1.92599e-06	0.000139516	early_red_purple
c263_g263	-0.884298	5.91273	63.2944	1.92922e-06	0.000139516	early_red_purple
c63859_g63859	-1.7089	4.32781	63.1189	1.9595e-06	0.000141135	early_red_purple
c71338_g71338	-2.01906	6.99811	63.0827	1.96582e-06	0.000141306	early_red_purple
c81727_g81727	0.8257	5.23755	62.9382	1.99126e-06	0.000142603	early_red_purple
c115826_g115826	-2.31847	7.62232	62.841	2.00858e-06	0.000143259	early_red_purple
c121102_g121102	-3.35907	4.83855	62.5997	2.05236e-06	0.00014577	early_red_purple
c87515_g87515	-1.16008	8.21836	62.5586	2.05991e-06	0.000145983	early_red_purple
c94759_g94759	0.726769	7.28706	62.4401	2.08189e-06	0.000146739	early_red_purple
c85500_g85500	0.835209	4.42844	62.4375	2.08239e-06	0.000146739	early_red_purple
c72087_g72087	0.615853	6.71328	62.1698	2.13307e-06	0.000149425	early_red_purple
c45790_g45790	3.05709	3.67684	62.1195	2.14275e-06	0.000149425	early_red_purple
c33030_g33030	-2.79854	1.62651	62.0363	2.15887e-06	0.000149993	early_red_purple
c113351_g113351	1.11631	6.02336	62.0197	2.16209e-06	0.000149993	early_red_purple
c114031_g114031	-6.62001	5.49017	61.9215	2.18135e-06	0.000150874	early_red_purple
c121905_g121905	-13.4075	5.83918	170.564	2.18321e-06	0.000150874	early_red_purple
c105030_g105030	2.50298	3.9853	61.7366	2.21811e-06	0.00015299	early_red_purple
c9565_g9565	-5.54404	1.57455	75.7346	2.23482e-06	0.000153846	early_red_purple
c79792_g79792	-4.21732	1.32084	61.4396	2.27868e-06	0.000155952	early_red_purple
c119108_g119108	1.05547	5.14351	61.43	2.28067e-06	0.000155952	early_red_purple
c102077_g102077	-9.07925	3.04061	428.276	2.28284e-06	0.000155952	early_red_purple
c75017_g75017	-10.6865	4.61591	427.876	2.28855e-06	0.000156044	early_red_purple
c64954_g64954	0.751785	4.62809	61.3281	2.30191e-06	0.000156657	early_red_purple
c43209_g43209	-3.59806	2.29179	61.105	2.3492e-06	0.000159572	early_red_purple
c99829_g99829	-11.3721	4.10568	422.735	2.36394e-06	0.000160269	early_red_purple
c93026_g93026	-8.62701	1.91864	74.8223	2.37482e-06	0.000160702	early_red_purple
c1298_g1298	-5.96939	2.29067	74.7346	2.38881e-06	0.000161344	early_red_purple
c116922_g116922	1.68318	5.3227	100.694	2.45251e-06	0.000165334	early_red_purple
c105101_g105101	-3.08657	6.57677	60.5177	2.47913e-06	0.000166815	early_red_purple
c121398_g121398	-8.26522	3.15145	100.381	2.48597e-06	0.000166961	early_red_purple
c3400_g3400	-7.25327	1.12232	99.7859	2.55091e-06	0.000171002	early_red_purple
c77397_g77397	-7.16704	0.869059	99.52	2.58061e-06	0.00017267	early_red_purple
c114004_g114004	1.05445	5.98019	60.0464	2.58941e-06	0.000172935	early_red_purple
c36524_g36524	2.12244	3.1996	59.9563	2.61111e-06	0.000173414	early_red_purple
c7170_g7170	-2.02504	6.51073	59.88	2.62968e-06	0.000173456	early_red_purple
c115813_g115813	-1.43276	6.4199	59.861	2.63432e-06	0.000173456	early_red_purple
c97536_g97536	1.2149	5.09514	59.8589	2.63482e-06	0.000173456	early_red_purple
c95381_g95381	1.47411	4.20353	59.8542	2.63597e-06	0.000173456	early_red_purple
c95382_g95382	1.47411	4.20353	59.8542	2.63597e-06	0.000173456	early_red_purple
c81880_g81880	1.09344	4.24546	59.8293	2.64208e-06	0.000173501	early_red_purple
c98734_g98734	-2.10094	4.37155	59.623	2.69329e-06	0.000176256	early_red_purple
c90549_g90549	-1.12099	7.20413	59.3702	2.75759e-06	0.000179324	early_red_purple
c107970_g107970	1.19248	4.51041	59.0822	2.83303e-06	0.000182518	early_red_purple
c86516_g86516	-0.838961	4.94118	58.9667	2.86395e-06	0.000183729	early_red_purple
c67762_g67762	0.885847	6.52331	58.8106	2.90635e-06	0.000186115	early_red_purple
c71636_g71636	1.10732	5.08305	58.3665	3.03097e-06	0.000193404	early_red_purple
c64468_g64468	3.14449	3.12867	58.3365	3.03961e-06	0.00019361	early_red_purple
c87975_g87975	1.20209	6.32308	58.2996	3.05026e-06	0.000193943	early_red_purple
c220_g220	-2.94349	5.44864	58.2752	3.05734e-06	0.000194049	early_red_purple
c90977_g90977	2.54778	3.10743	58.2356	3.06886e-06	0.000194163	early_red_purple
c101485_g101485	-2.26646	1.79439	58.2025	3.07853e-06	0.000194163	early_red_purple
c110466_g110466	-2.44158	4.37686	58.1946	3.08083e-06	0.000194163	early_red_purple
c72067_g72067	-7.18471	1.9686	70.9778	3.09045e-06	0.000194427	early_red_purple
c121625_g121625	-1.46227	4.1582	58.0241	3.13126e-06	0.000195854	early_red_purple
c121627_g121627	-1.46227	4.1582	58.0241	3.13126e-06	0.000195854	early_red_purple
c59724_g59724	0.774462	5.04519	58.0115	3.13502e-06	0.000195854	early_red_purple
c87412_g87412	0.937701	4.82093	57.7899	3.20203e-06	0.000199411	early_red_purple
c71365_g71365	-7.79682	1.79861	94.6751	3.2031e-06	0.000199411	early_red_purple
c106572_g106572	1.77701	3.50149	57.6624	3.24137e-06	0.000200399	early_red_purple
c106574_g106574	1.77701	3.50149	57.6624	3.24137e-06	0.000200399	early_red_purple
c106576_g106576	1.77701	3.50149	57.6624	3.24137e-06	0.000200399	early_red_purple
c106577_g106577	1.77701	3.50149	57.6624	3.24137e-06	0.000200399	early_red_purple
c64469_g64469	3.298	5.19357	57.4919	3.2948e-06	0.000203001	early_red_purple
c86304_g86304	6.5668	0.56518	62.8528	3.31001e-06	0.000203239	early_red_purple
c102550_g102550	-9.38024	2.28387	93.743	3.34296e-06	0.00020456	early_red_purple
c94040_g94040	0.999168	6.07998	57.2239	3.38087e-06	0.000206527	early_red_purple
c110573_g110573	-3.46875	6.14279	56.8066	3.52008e-06	0.000213573	early_red_purple
c5438_g5438	-3.85187	1.93613	56.7795	3.52932e-06	0.000213573	early_red_purple
c72149_g72149	1.1221	4.84575	56.7717	3.532e-06	0.000213573	early_red_purple
c7263_g7263	-7.61392	4.81766	148.741	3.5557e-06	0.000214643	early_red_purple
c97260_g97260	0.819017	4.71927	56.5945	3.59332e-06	0.000216185	early_red_purple
c60165_g60165	-2.38184	2.46871	56.574	3.6005e-06	0.000216254	early_red_purple
c113882_g113882	-6.7483	0.580448	91.8852	3.64446e-06	0.000218527	early_red_purple
c98884_g98884	-2.24776	5.56756	56.4269	3.65247e-06	0.000218641	early_red_purple
c66117_g66117	0.550344	6.51401	56.1695	3.74549e-06	0.00022309	early_red_purple
c88479_g88479	0.901977	6.40752	56.0202	3.80071e-06	0.000225629	early_red_purple
c51737_g51737	-1.249	5.18047	55.9505	3.82681e-06	0.00022595	early_red_purple
c118326_g118326	0.889134	5.90343	55.9401	3.8307e-06	0.00022595	early_red_purple
c69097_g69097	-0.844755	7.10383	55.9195	3.83848e-06	0.000225997	early_red_purple
c338_g338	-1.75593	5.10876	55.8458	3.86636e-06	0.000226892	early_red_purple
c65255_g65255	-6.43588	3.37359	145.006	3.89175e-06	0.000228008	early_red_purple
c89027_g89027	-3.00643	1.66675	55.6973	3.92332e-06	0.000229108	early_red_purple
c98908_g98908	1.13881	8.29527	55.5531	3.97954e-06	0.000230884	early_red_purple
c67990_g67990	1.2132	4.02925	55.4289	4.0287e-06	0.000232754	early_red_purple
c83570_g83570	-0.919707	5.96866	55.4164	4.0337e-06	0.000232754	early_red_purple
c3411_g3411	-5.59209	3.32495	55.3974	4.0413e-06	0.000232754	early_red_purple
c1085_g1085	-3.84395	3.26266	55.2431	4.10357e-06	0.00023541	early_red_purple
c651_g651	-1.07721	6.49535	55.2185	4.11362e-06	0.000235608	early_red_purple
c118670_g118670	1.1161	6.10029	55.1123	4.15725e-06	0.00023701	early_red_purple
c85143_g85143	-6.57671	2.28394	141.943	4.19798e-06	0.000238048	early_red_purple
c6985_g6985	-8.02038	1.46721	88.8596	4.20942e-06	0.000238048	early_red_purple
c6986_g6986	-8.02038	1.46721	88.8596	4.20942e-06	0.000238048	early_red_purple
c1694_g1694	1.28475	4.70418	54.8934	4.24884e-06	0.000239898	early_red_purple
c3245_g3245	1.3016	4.77078	54.8234	4.27864e-06	0.000241201	early_red_purple
c104672_g104672	0.608011	5.27196	54.5982	4.3761e-06	0.000245151	early_red_purple
c119022_g119022	-9.23847	2.50148	334.622	4.41983e-06	0.000247214	early_red_purple
c117139_g117139	-1.23605	4.31885	54.319	4.5005e-06	0.000250941	early_red_purple
c10_g10	-10.4561	3.38562	330.881	4.5547e-06	0.000252809	early_red_purple
c9218_g9218	-5.20507	1.42384	54.0571	4.62091e-06	0.000254484	early_red_purple
c80266_g80266	1.3704	4.79112	53.9447	4.67375e-06	0.000256688	early_red_purple
c120382_g120382	-6.77163	0.811136	53.941	4.67547e-06	0.000256688	early_red_purple
c74416_g74416	0.68948	5.86328	53.9263	4.68243e-06	0.000256688	early_red_purple
c113021_g113021	-1.23781	4.59186	53.8406	4.72327e-06	0.000257774	early_red_purple
c114070_g114070	0.980179	6.73672	53.8243	4.73105e-06	0.000257774	early_red_purple
c9906_g9906	0.980179	6.73672	53.8243	4.73105e-06	0.000257774	early_red_purple
c116152_g116152	-5.23205	1.43874	64.9804	4.78348e-06	0.00025984	early_red_purple
c51573_g51573	0.911862	8.32587	53.6781	4.80178e-06	0.000260044	early_red_purple
c104422_g104422	1.42212	4.20046	53.6431	4.81887e-06	0.000260339	early_red_purple
c75264_g75264	1.2303	4.38853	53.2891	4.99591e-06	0.000267723	early_red_purple
c67812_g67812	-3.2947	5.29359	64.2638	5.05148e-06	0.000270296	early_red_purple
c57742_g57742	4.0389	3.07635	53.162	5.06132e-06	0.000270418	early_red_purple
c122566_g122566	0.716665	7.59773	53.1131	5.08671e-06	0.000271369	early_red_purple
c110468_g110468	-2.03936	4.9672	53.0722	5.10809e-06	0.000272105	early_red_purple
c105264_g105264	-0.987817	5.16333	53.009	5.14132e-06	0.000273172	early_red_purple
c110505_g110505	-5.98263	2.20517	52.9045	5.19681e-06	0.000273172	early_red_purple
c110506_g110506	-5.98263	2.20517	52.9045	5.19681e-06	0.000273172	early_red_purple
c110507_g110507	-5.98263	2.20517	52.9045	5.19681e-06	0.000273172	early_red_purple
c110508_g110508	-5.98263	2.20517	52.9045	5.19681e-06	0.000273172	early_red_purple
c110509_g110509	-5.98263	2.20517	52.9045	5.19681e-06	0.000273172	early_red_purple
c110511_g110511	-5.98263	2.20517	52.9045	5.19681e-06	0.000273172	early_red_purple
c30997_g30997	0.630375	6.1766	52.8339	5.23467e-06	0.000274357	early_red_purple
c78397_g78397	-1.18324	3.48324	52.4236	5.46117e-06	0.000284769	early_red_purple
c72430_g72430	1.0929	3.91159	52.4165	5.46516e-06	0.000284769	early_red_purple
c101217_g101217	-8.48754	1.74831	131.4	5.51669e-06	0.000287036	early_red_purple
c117240_g117240	1.063	7.87572	52.1927	5.59354e-06	0.000289456	early_red_purple
c51716_g51716	-3.27439	6.45534	52.0682	5.66651e-06	0.000291333	early_red_purple
c33797_g33797	-0.671314	5.32978	52.0505	5.67693e-06	0.000291333	early_red_purple
c65308_g65308	-1.34782	5.71424	52.0442	5.68065e-06	0.000291333	early_red_purple
c94995_g94995	-7.91297	0.860015	62.6173	5.73696e-06	0.00029338	early_red_purple
c111796_g111796	-0.71432	7.12391	51.8482	5.79806e-06	0.000296081	early_red_purple
c24730_g24730	-3.32831	2.22632	51.8161	5.8175e-06	0.000296651	early_red_purple
c6314_g6314	0.734172	6.03069	51.7711	5.84498e-06	0.000297629	early_red_purple
c64803_g64803	-10.7948	4.49543	62.341	5.86244e-06	0.000298094	early_red_purple
c416_g416	0.885581	6.21602	51.7148	5.8795e-06	0.000298438	early_red_purple
c56602_g56602	-8.57208	2.32703	300.594	5.88588e-06	0.000298438	early_red_purple
c109308_g109308	-1.03674	4.78638	51.4931	6.01784e-06	0.000302784	early_red_purple
c83541_g83541	0.826965	4.89106	51.2823	6.15285e-06	0.000307617	early_red_purple
c96248_g96248	2.31927	3.86982	51.0492	6.30622e-06	0.000312664	early_red_purple
c81626_g81626	0.691256	7.81853	51.0322	6.3176e-06	0.000312796	early_red_purple
c2422_g2422	-3.69085	2.661	50.9809	6.35198e-06	0.000314064	early_red_purple
c66017_g66017	0.571973	7.77768	50.9432	6.37743e-06	0.000314582	early_red_purple
c122330_g122330	-9.75191	3.26307	126.094	6.38061e-06	0.000314582	early_red_purple
c75648_g75648	1.40276	3.67677	50.9176	6.39471e-06	0.000314582	early_red_purple
c116601_g116601	1.16594	5.21138	50.9004	6.40641e-06	0.000314582	early_red_purple
c108268_g108268	-5.37207	1.08455	50.7148	6.53394e-06	0.000319966	early_red_purple
c89788_g89788	2.23034	2.76083	50.6658	6.56816e-06	0.00032111	early_red_purple
c902_g902	0.554305	7.27575	50.6556	6.57523e-06	0.00032111	early_red_purple
c4219_g4219	-1.57053	4.89064	50.6081	6.60862e-06	0.000322154	early_red_purple
c79650_g79650	-13.2075	7.37636	60.8146	6.61668e-06	0.000322154	early_red_purple
c807_g807	0.716987	4.81313	50.5779	6.62994e-06	0.000322154	early_red_purple
c84932_g84932	1.76726	3.99046	50.574	6.63267e-06	0.000322154	early_red_purple
c93209_g93209	-8.38518	1.46967	79.8737	6.6416e-06	0.000322154	early_red_purple
c116106_g116106	1.28783	5.50538	50.5039	6.68243e-06	0.000323695	early_red_purple
c22227_g22227	1.62517	5.22362	50.4594	6.71428e-06	0.000324799	early_red_purple
c111863_g111863	-2.07984	8.09115	50.3987	6.75797e-06	0.000326031	early_red_purple
c96289_g96289	1.11045	4.35715	50.3319	6.80643e-06	0.000327511	early_red_purple
c102368_g102368	0.613814	5.9505	50.3312	6.80694e-06	0.000327511	early_red_purple
c89715_g89715	-8.98452	2.64529	283.58	6.87575e-06	0.000329429	early_red_purple
c4398_g4398	-2.89139	2.65973	50.1016	6.9766e-06	0.000332545	early_red_purple
c7724_g7724	-2.89139	2.65973	50.1016	6.9766e-06	0.000332545	early_red_purple
c68329_g68329	8.88624	2.73268	67.4397	7.20402e-06	0.000341566	early_red_purple
c69246_g69246	-0.99195	4.44497	49.773	7.22799e-06	0.000341682	early_red_purple
c120099_g120099	1.76109	6.01722	49.7639	7.2351e-06	0.000341682	early_red_purple
c55700_g55700	-2.1715	2.85747	49.6025	7.36246e-06	0.000346782	early_red_purple
c119018_g119018	-6.6322	0.233938	77.8872	7.39218e-06	0.000346813	early_red_purple
c7706_g7706	0.813127	5.7718	49.4959	7.44801e-06	0.000348518	early_red_purple
c8249_g8249	0.788768	5.71113	49.46	7.4771e-06	0.000348839	early_red_purple
c3283_g3283	-1.31125	3.0667	49.4498	7.48543e-06	0.000348839	early_red_purple
c6587_g6587	-1.31125	3.0667	49.4498	7.48543e-06	0.000348839	early_red_purple
c122634_g122634	0.947996	5.65984	49.4394	7.49384e-06	0.000348839	early_red_purple
c115688_g115688	1.08133	3.86794	49.1368	7.74481e-06	0.000358656	early_red_purple
c70598_g70598	1.04742	4.97923	49.0535	7.8156e-06	0.000361466	early_red_purple
c92062_g92062	0.745914	4.7192	48.9803	7.87832e-06	0.000363428	early_red_purple
c30324_g30324	0.63358	6.43557	48.9273	7.9242e-06	0.000365009	early_red_purple
c113353_g113353	0.892485	5.36227	48.9055	7.94317e-06	0.000365009	early_red_purple
c65122_g65122	-2.49622	3.6599	48.6127	8.20265e-06	0.000374529	early_red_purple
c6330_g6330	-0.980477	4.82237	48.5976	8.21625e-06	0.000374671	early_red_purple
c90093_g90093	-1.2013	4.73915	48.4947	8.30992e-06	0.000377012	early_red_purple
c90094_g90094	-1.2013	4.73915	48.4947	8.30992e-06	0.000377012	early_red_purple
c90095_g90095	-1.2013	4.73915	48.4947	8.30992e-06	0.000377012	early_red_purple
c90096_g90096	-1.2013	4.73915	48.4947	8.30992e-06	0.000377012	early_red_purple
c21450_g21450	2.31086	2.77172	48.4835	8.32023e-06	0.000377012	early_red_purple
c106937_g106937	-7.55172	2.27392	57.9741	8.34691e-06	0.000377743	early_red_purple
c96507_g96507	-5.18032	6.65805	48.3498	8.444e-06	0.000380866	early_red_purple
c96508_g96508	-5.18032	6.65805	48.3498	8.444e-06	0.000380866	early_red_purple
c70244_g70244	1.30794	3.91827	48.321	8.47095e-06	0.000381427	early_red_purple
c4339_g4339	-2.08447	2.72928	48.2986	8.49195e-06	0.000381821	early_red_purple
c91231_g91231	-7.98562	1.04433	75.3612	8.50102e-06	0.000381821	early_red_purple
c82076_g82076	0.726765	5.31572	48.0864	8.694e-06	0.000387376	early_red_purple
c71156_g71156	1.18695	4.73445	48.0717	8.70818e-06	0.000387376	early_red_purple
c121405_g121405	-6.90223	2.23055	48.0659	8.71384e-06	0.000387376	early_red_purple
c84083_g84083	1.59576	5.18245	48.009	8.76906e-06	0.000388498	early_red_purple
c111059_g111059	0.565591	5.70667	47.9563	8.8206e-06	0.000389816	early_red_purple
c502_g502	-1.34407	3.09817	47.8401	8.93556e-06	0.000393439	early_red_purple
c101756_g101756	0.689497	4.3357	47.8092	8.96638e-06	0.000393451	early_red_purple
c101757_g101757	0.689497	4.3357	47.8092	8.96638e-06	0.000393451	early_red_purple
c90626_g90626	1.35909	3.99127	47.8068	8.96879e-06	0.000393451	early_red_purple
c81110_g81110	3.75308	8.47761	47.7717	9.00398e-06	0.000394511	early_red_purple
c86439_g86439	0.959667	8.66656	47.6763	9.10044e-06	0.000397278	early_red_purple
c70973_g70973	-3.4475	5.58387	47.6038	9.17447e-06	0.000400023	early_red_purple
c85724_g85724	-6.11681	0.286275	73.579	9.40603e-06	0.000407718	early_red_purple
c72117_g72117	0.857281	6.80699	47.349	9.4405e-06	0.000408142	early_red_purple
c105580_g105580	-8.6635	1.60588	251.362	9.48076e-06	0.000409388	early_red_purple
c79373_g79373	-2.24443	1.5892	47.2458	9.55068e-06	0.00041092	early_red_purple
c79374_g79374	-2.24443	1.5892	47.2458	9.55068e-06	0.00041092	early_red_purple
c115316_g115316	1.66986	3.37669	47.2203	9.57814e-06	0.00041148	early_red_purple
c98818_g98818	-4.84279	3.1474	47.0294	9.78673e-06	0.000418061	early_red_purple
c60167_g60167	-2.76156	0.69005	46.9454	9.88013e-06	0.000421046	early_red_purple
c72048_g72048	1.12739	4.87916	46.8859	9.94693e-06	0.000423389	early_red_purple
c120873_g120873	-2.61112	3.66913	46.7638	1.00856e-05	0.00042726	early_red_purple
c121112_g121112	1.01518	4.88246	46.714	1.01428e-05	0.000429175	early_red_purple
c7301_g7301	-5.07369	3.17172	46.6476	1.02197e-05	0.000430899	early_red_purple
c97106_g97106	0.945093	6.15127	46.5671	1.03137e-05	0.000433786	early_red_purple
c7707_g7707	-1.21142	4.07402	46.5373	1.03487e-05	0.000433786	early_red_purple
c90520_g90520	0.801424	5.13876	46.5202	1.03689e-05	0.000434123	early_red_purple
c70194_g70194	1.19838	6.27756	46.4487	1.04539e-05	0.000436877	early_red_purple
c96962_g96962	-2.56463	5.2906	46.3434	1.05803e-05	0.000441426	early_red_purple
c5740_g5740	1.8088	4.02874	45.7371	1.13439e-05	0.000466877	early_red_purple
c115802_g115802	-0.632218	6.62061	45.7253	1.13593e-05	0.000466877	early_red_purple
c4075_g4075	-0.987819	4.16618	45.7027	1.1389e-05	0.000466877	early_red_purple
c7390_g7390	-0.987819	4.16618	45.7027	1.1389e-05	0.000466877	early_red_purple
c867_g867	-0.987819	4.16618	45.7027	1.1389e-05	0.000466877	early_red_purple
c117394_g117394	1.15329	7.92396	45.6655	1.14381e-05	0.000466877	early_red_purple
c117395_g117395	1.15329	7.92396	45.6655	1.14381e-05	0.000466877	early_red_purple
c9149_g9149	-3.83435	2.24068	45.565	1.1572e-05	0.000470817	early_red_purple
c6527_g6527	1.54637	5.10663	45.54	1.16056e-05	0.000470817	early_red_purple
c118703_g118703	0.785252	7.69902	45.5146	1.16399e-05	0.000470817	early_red_purple
c97609_g97609	1.1319	5.14379	45.4669	1.17044e-05	0.000471296	early_red_purple
c97612_g97612	1.1319	5.14379	45.4669	1.17044e-05	0.000471296	early_red_purple
c70415_g70415	0.93106	4.48218	45.3838	1.1818e-05	0.00047447	early_red_purple
c79829_g79829	-5.80397	-0.297891	53.8596	1.18951e-05	0.000476831	early_red_purple
c100209_g100209	-3.51708	6.06956	45.2509	1.20022e-05	0.000480208	early_red_purple
c79311_g79311	1.60263	3.13317	45.2401	1.20173e-05	0.000480208	early_red_purple
c85864_g85864	1.42165	4.0573	45.2384	1.20196e-05	0.000480208	early_red_purple
c76946_g76946	-0.783672	4.69714	45.1546	1.21377e-05	0.000484386	early_red_purple
c102402_g102402	1.10893	7.37256	45.0998	1.22156e-05	0.000486742	early_red_purple
c118557_g118557	-10.6708	4.77429	53.5408	1.22376e-05	0.000486742	early_red_purple
c111623_g111623	-10.8825	5.21938	69.0401	1.2296e-05	0.000488525	early_red_purple
c56125_g56125	-6.76008	0.131348	68.7084	1.25468e-05	0.000495684	early_red_purple
c51059_g51059	0.807431	4.93115	44.8628	1.25593e-05	0.000495684	early_red_purple
c81743_g81743	-1.13536	5.25568	44.7824	1.26784e-05	0.000499283	early_red_purple
c109264_g109264	12.9883	7.75194	1302.56	2.0231e-11	5.24448e-07	early_white_red
c67396_g67396	13.3276	10.3717	358.788	4.5034e-11	5.24448e-07	early_white_red
c4736_g4736	12.8695	6.0627	1043.69	5.70139e-11	5.24448e-07	early_white_red
c9614_g9614	12.5322	6.88987	1037.57	5.86025e-11	5.24448e-07	early_white_red
c2450_g2450	3.25614	4.5986	282.308	2.11693e-10	1.15081e-06	early_white_red
c7632_g7632	7.35415	3.91398	421.996	2.24074e-10	1.15081e-06	early_white_red
c76567_g76567	-2.13345	6.07373	277.085	2.38674e-10	1.15081e-06	early_white_red
c112614_g112614	3.18474	5.44008	270.033	2.81612e-10	1.15081e-06	early_white_red
c795_g795	1.47006	5.76329	267.699	2.9773e-10	1.15081e-06	early_white_red
c51613_g51613	2.41076	5.75449	247.895	4.86896e-10	1.15081e-06	early_white_red
c121972_g121972	2.1983	4.80822	247.876	4.87136e-10	1.15081e-06	early_white_red
c121973_g121973	2.1983	4.80822	247.876	4.87136e-10	1.15081e-06	early_white_red
c71358_g71358	3.79599	4.54797	245.803	5.13969e-10	1.15081e-06	early_white_red
c71359_g71359	3.79599	4.54797	245.803	5.13969e-10	1.15081e-06	early_white_red
c105008_g105008	-2.38611	5.11764	245.773	5.14371e-10	1.15081e-06	early_white_red
c116922_g116922	10.4041	5.3227	639.758	5.58118e-10	1.17523e-06	early_white_red
c121903_g121903	3.46387	8.26201	238.124	6.29346e-10	1.25159e-06	early_white_red
c715_g715	-11.0797	4.9145	280.013	6.8255e-10	1.28596e-06	early_white_red
c64697_g64697	-1.68012	5.31599	232.334	7.36225e-10	1.31773e-06	early_white_red
c6054_g6054	-1.73993	7.34641	222.371	9.72918e-10	1.65846e-06	early_white_red
c63197_g63197	2.95913	5.23381	218.419	1.09026e-09	1.69688e-06	early_white_red
c63198_g63198	2.95913	5.23381	218.419	1.09026e-09	1.69688e-06	early_white_red
c3574_g3574	5.03577	3.45291	215.56	1.18532e-09	1.76795e-06	early_white_red
c27323_g27323	2.38593	5.63305	210.353	1.38405e-09	1.96856e-06	early_white_red
c1038_g1038	3.76796	4.62522	209.275	1.4298e-09	1.96856e-06	early_white_red
c7734_g7734	8.90324	3.66959	481.335	2.08884e-09	2.67051e-06	early_white_red
c7866_g7866	8.90324	3.66959	481.335	2.08884e-09	2.67051e-06	early_white_red
c104799_g104799	10.0476	4.03923	471.472	2.29886e-09	2.7582e-06	early_white_red
c45789_g45789	-4.13821	4.58973	193.954	2.31154e-09	2.7582e-06	early_white_red
c120517_g120517	9.21976	3.67749	447.105	2.93819e-09	3.14676e-06	early_white_red
c120520_g120520	9.21976	3.67749	447.105	2.93819e-09	3.14676e-06	early_white_red
c87289_g87289	7.30796	3.42743	261.225	3.18366e-09	3.14676e-06	early_white_red
c101409_g101409	10.5405	3.74662	430.059	3.51623e-09	3.14676e-06	early_white_red
c101410_g101410	10.5405	3.74662	430.059	3.51623e-09	3.14676e-06	early_white_red
c101411_g101411	10.5405	3.74662	430.059	3.51623e-09	3.14676e-06	early_white_red
c101412_g101412	10.5405	3.74662	430.059	3.51623e-09	3.14676e-06	early_white_red
c101413_g101413	10.5405	3.74662	430.059	3.51623e-09	3.14676e-06	early_white_red
c8072_g8072	10.5405	3.74662	430.059	3.51623e-09	3.14676e-06	early_white_red
c98460_g98460	4.53264	4.25893	179.974	3.70041e-09	3.23082e-06	early_white_red
c87291_g87291	7.31229	4.1918	177.129	4.08929e-09	3.48534e-06	early_white_red
c3153_g3153	8.504	2.56607	407.777	4.49498e-09	3.74202e-06	early_white_red
c67570_g67570	1.21371	5.91986	171.247	5.05214e-09	4.05073e-06	early_white_red
c20_g20	12.5335	5.08211	239.768	5.09213e-09	4.05073e-06	early_white_red
c98453_g98453	8.61508	4.50658	167.799	5.73708e-09	4.08049e-06	early_white_red
c98454_g98454	8.61508	4.50658	167.799	5.73708e-09	4.08049e-06	early_white_red
c4530_g4530	1.62131	4.1774	167.153	5.87702e-09	4.08049e-06	early_white_red
c4550_g4550	1.62131	4.1774	167.153	5.87702e-09	4.08049e-06	early_white_red
c81725_g81725	1.62131	4.1774	167.153	5.87702e-09	4.08049e-06	early_white_red
c9382_g9382	1.62131	4.1774	167.153	5.87702e-09	4.08049e-06	early_white_red
c3703_g3703	-1.58401	4.89963	166.924	5.92747e-09	4.08049e-06	early_white_red
c95663_g95663	9.97661	3.20273	378.631	6.32701e-09	4.27336e-06	early_white_red
c87290_g87290	10.3017	4.68997	373.324	6.75199e-09	4.44501e-06	early_white_red
c5713_g5713	4.5077	4.38736	163.176	6.82949e-09	4.44501e-06	early_white_red
c98718_g98718	8.41064	2.03826	363.452	7.63855e-09	4.8828e-06	early_white_red
c110775_g110775	1.47607	6.22382	157.838	8.40083e-09	5.18491e-06	early_white_red
c110776_g110776	1.47607	6.22382	157.838	8.40083e-09	5.18491e-06	early_white_red
c73168_g73168	-2.88428	3.41998	157.042	8.66908e-09	5.25978e-06	early_white_red
c102942_g102942	-1.36646	5.36608	150.896	1.11069e-08	6.51792e-06	early_white_red
c7266_g7266	3.05617	5.83367	150.082	1.14855e-08	6.6314e-06	early_white_red
c92069_g92069	2.43636	5.39027	149.153	1.1936e-08	6.78213e-06	early_white_red
c94561_g94561	-1.44257	6.33239	147.088	1.30117e-08	7.27781e-06	early_white_red
c104458_g104458	7.5936	2.09248	314.03	1.49487e-08	7.98686e-06	early_white_red
c104459_g104459	7.5936	2.09248	314.03	1.49487e-08	7.98686e-06	early_white_red
c104463_g104463	7.5936	2.09248	314.03	1.49487e-08	7.98686e-06	early_white_red
c99220_g99220	3.7753	4.87044	143.212	1.5346e-08	8.07855e-06	early_white_red
c83554_g83554	-1.50058	5.73718	140.148	1.75357e-08	8.40514e-06	early_white_red
c3286_g3286	3.89811	2.19294	138.037	1.92536e-08	8.40514e-06	early_white_red
c3288_g3288	3.89811	2.19294	138.037	1.92536e-08	8.40514e-06	early_white_red
c3291_g3291	3.89811	2.19294	138.037	1.92536e-08	8.40514e-06	early_white_red
c3292_g3292	3.89811	2.19294	138.037	1.92536e-08	8.40514e-06	early_white_red
c3293_g3293	3.89811	2.19294	138.037	1.92536e-08	8.40514e-06	early_white_red
c57_g57	3.89811	2.19294	138.037	1.92536e-08	8.40514e-06	early_white_red
c58_g58	3.89811	2.19294	138.037	1.92536e-08	8.40514e-06	early_white_red
c60_g60	3.89811	2.19294	138.037	1.92536e-08	8.40514e-06	early_white_red
c61_g61	3.89811	2.19294	138.037	1.92536e-08	8.40514e-06	early_white_red
c6655_g6655	3.89811	2.19294	138.037	1.92536e-08	8.40514e-06	early_white_red
c6656_g6656	3.89811	2.19294	138.037	1.92536e-08	8.40514e-06	early_white_red
c6658_g6658	3.89811	2.19294	138.037	1.92536e-08	8.40514e-06	early_white_red
c46108_g46108	1.7894	5.57063	136.526	2.06022e-08	8.88552e-06	early_white_red
c118707_g118707	10.6984	3.00163	610.594	2.12768e-08	8.96055e-06	early_white_red
c118710_g118710	10.6984	3.00163	610.594	2.12768e-08	8.96055e-06	early_white_red
c91739_g91739	-1.19625	7.12683	134.781	2.22971e-08	9.18471e-06	early_white_red
c116233_g116233	10.9905	5.68458	287.707	2.23223e-08	9.18471e-06	early_white_red
c87288_g87288	6.35894	4.13843	134.498	2.25866e-08	9.18786e-06	early_white_red
c122573_g122573	2.79585	4.68286	133.35	2.38071e-08	9.48226e-06	early_white_red
c81361_g81361	3.72812	0.729293	133.32	2.38401e-08	9.48226e-06	early_white_red
c99322_g99322	10.1135	3.58013	281.74	2.45675e-08	9.55918e-06	early_white_red
c99324_g99324	10.1135	3.58013	281.74	2.45675e-08	9.55918e-06	early_white_red
c108040_g108040	8.54941	3.88951	270.778	2.94511e-08	1.13361e-05	early_white_red
c35512_g35512	9.25235	5.75809	172.127	3.07768e-08	1.17204e-05	early_white_red
c64863_g64863	4.50413	3.88984	126.953	3.21693e-08	1.19955e-05	early_white_red
c86448_g86448	-0.835651	6.41564	126.654	3.26356e-08	1.20439e-05	early_white_red
c83555_g83555	2.88155	4.94198	126.1	3.35214e-08	1.22445e-05	early_white_red
c93041_g93041	1.57799	5.47092	122.987	3.90424e-08	1.41172e-05	early_white_red
c3458_g3458	2.14233	4.16628	122.493	4.00102e-08	1.43224e-05	early_white_red
c63196_g63196	3.37171	4.52554	119.631	4.62008e-08	1.62142e-05	early_white_red
c76565_g76565	-1.70807	4.42985	119.011	4.76827e-08	1.65048e-05	early_white_red
c69562_g69562	1.88657	3.84814	118.901	4.7951e-08	1.65048e-05	early_white_red
c72296_g72296	-1.28617	7.77519	117.627	5.11905e-08	1.74521e-05	early_white_red
c117241_g117241	12.8984	5.11044	1728.07	5.32015e-08	1.79665e-05	early_white_red
c104078_g104078	1.44137	5.30772	115.413	5.74419e-08	1.92173e-05	early_white_red
c108895_g108895	4.46436	2.44533	114.76	5.94469e-08	1.97039e-05	early_white_red
c80037_g80037	-0.893642	6.9499	114.464	6.03848e-08	1.98311e-05	early_white_red
c114923_g114923	1.36271	4.92852	114.109	6.15319e-08	1.98438e-05	early_white_red
c34339_g34339	4.40294	7.22138	113.162	6.47113e-08	2.06828e-05	early_white_red
c121902_g121902	13.2362	6.85595	1555.92	7.06493e-08	2.22091e-05	early_white_red
c76939_g76939	-0.882367	4.92568	111.274	7.16302e-08	2.22091e-05	early_white_red
c36993_g36993	-1.42263	4.5985	111.251	7.17204e-08	2.22091e-05	early_white_red
c118767_g118767	2.32645	3.06328	110.412	7.50706e-08	2.22091e-05	early_white_red
c118770_g118770	2.32645	3.06328	110.412	7.50706e-08	2.22091e-05	early_white_red
c118773_g118773	2.32645	3.06328	110.412	7.50706e-08	2.22091e-05	early_white_red
c3816_g3816	2.32645	3.06328	110.412	7.50706e-08	2.22091e-05	early_white_red
c100277_g100277	-0.934998	5.28301	109.47	7.90511e-08	2.3195e-05	early_white_red
c2702_g2702	-3.37733	5.53726	107.963	8.59304e-08	2.50085e-05	early_white_red
c6056_g6056	1.92408	5.57582	107.816	8.66369e-08	2.50108e-05	early_white_red
c121367_g121367	-3.48704	6.2386	106.587	9.28189e-08	2.63616e-05	early_white_red
c121368_g121368	-3.48704	6.2386	106.587	9.28189e-08	2.63616e-05	early_white_red
c21760_g21760	-1.99177	6.74841	106.453	9.35254e-08	2.63616e-05	early_white_red
c31544_g31544	-1.06006	5.08948	106.249	9.46077e-08	2.64584e-05	early_white_red
c118704_g118704	11.4549	4.10836	394.672	1.05121e-07	2.87934e-05	early_white_red
c118708_g118708	11.4549	4.10836	394.672	1.05121e-07	2.87934e-05	early_white_red
c100209_g100209	7.20043	6.06956	104.358	1.0537e-07	2.87934e-05	early_white_red
c92464_g92464	-7.54096	2.78072	117.317	1.08855e-07	2.95203e-05	early_white_red
c107310_g107310	13.1157	6.15782	135.555	1.10249e-07	2.96735e-05	early_white_red
c94907_g94907	11.5651	4.41971	384.583	1.15537e-07	3.07184e-05	early_white_red
c73151_g73151	4.66823	0.936441	102.72	1.15847e-07	3.07184e-05	early_white_red
c109_g109	3.72339	3.02988	102.327	1.18537e-07	3.11047e-05	early_white_red
c17_g17	9.17363	4.64927	199.099	1.19042e-07	3.11047e-05	early_white_red
c98221_g98221	3.97501	3.64893	101.123	1.27228e-07	3.30028e-05	early_white_red
c67398_g67398	4.75907	7.29373	131.067	1.31751e-07	3.39302e-05	early_white_red
c4219_g4219	2.27138	4.89064	100.19	1.34462e-07	3.43811e-05	early_white_red
c70766_g70766	-0.977483	6.31637	99.9899	1.3608e-07	3.45479e-05	early_white_red
c93243_g93243	-9.06851	4.70853	254.877	1.37069e-07	3.45539e-05	early_white_red
c122618_g122618	-1.4139	8.01656	99.5968	1.39316e-07	3.48747e-05	early_white_red
c83381_g83381	-3.88251	5.57895	99.3009	1.4181e-07	3.52526e-05	early_white_red
c91960_g91960	-2.28947	3.98561	99.0126	1.44289e-07	3.56216e-05	early_white_red
c87679_g87679	2.49661	4.08707	97.9661	1.53719e-07	3.76895e-05	early_white_red
c70415_g70415	-1.36662	4.48218	97.4321	1.58802e-07	3.86709e-05	early_white_red
c79416_g79416	3.06793	6.23428	95.5733	1.78063e-07	4.30685e-05	early_white_red
c7187_g7187	1.53977	5.07052	95.3159	1.80937e-07	4.34698e-05	early_white_red
c83556_g83556	-1.12161	6.5862	95.1823	1.82449e-07	4.35409e-05	early_white_red
c76813_g76813	2.06146	3.55477	94.7906	1.86969e-07	4.4324e-05	early_white_red
c3187_g3187	-1.35297	5.36167	94.3689	1.91978e-07	4.52121e-05	early_white_red
c120286_g120286	10.6383	3.50995	332.285	1.9678e-07	4.57411e-05	early_white_red
c58769_g58769	5.96178	1.41548	93.1267	2.07654e-07	4.79574e-05	early_white_red
c114115_g114115	-8.13996	2.54171	103.352	2.22023e-07	5.09472e-05	early_white_red
c122640_g122640	0.926332	6.3202	91.3079	2.33338e-07	5.28658e-05	early_white_red
c81378_g81378	-1.01709	5.73907	90.633	2.43784e-07	5.45706e-05	early_white_red
c121990_g121990	2.49295	4.21683	90.625	2.43912e-07	5.45706e-05	early_white_red
c94794_g94794	7.91246	0.994391	167.981	2.5575e-07	5.68638e-05	early_white_red
c5321_g5321	7.14323	1.37197	167.085	2.61956e-07	5.78842e-05	early_white_red
c98914_g98914	1.56257	7.54035	88.8005	2.74968e-07	6.03867e-05	early_white_red
c98048_g98048	11.815	4.79901	922.464	2.8979e-07	6.32538e-05	early_white_red
c121051_g121051	6.54079	7.2304	87.7419	2.95063e-07	6.38764e-05	early_white_red
c122329_g122329	11.6634	5.58363	162.561	2.96211e-07	6.38764e-05	early_white_red
c101356_g101356	-0.887292	6.93771	87.316	3.03621e-07	6.50822e-05	early_white_red
c99823_g99823	2.18936	4.88529	86.8975	3.12308e-07	6.65458e-05	early_white_red
c121989_g121989	9.49814	2.47889	159.758	3.20177e-07	6.7594e-05	early_white_red
c124001_g124001	7.65551	1.75637	159.666	3.21004e-07	6.7594e-05	early_white_red
c3399_g3399	7.04061	1.68921	159.361	3.23761e-07	6.77758e-05	early_white_red
c45790_g45790	-3.59711	3.67684	86.2371	3.26604e-07	6.79734e-05	early_white_red
c104951_g104951	-1.60514	4.96644	86.0978	3.29716e-07	6.82112e-05	early_white_red
c107859_g107859	1.29073	5.4536	85.9063	3.34047e-07	6.82112e-05	early_white_red
c3094_g3094	-2.08149	3.84299	85.8485	3.35368e-07	6.82112e-05	early_white_red
c9270_g9270	-2.08149	3.84299	85.8485	3.35368e-07	6.82112e-05	early_white_red
c96421_g96421	-2.21798	3.18997	85.5183	3.43026e-07	6.93747e-05	early_white_red
c106678_g106678	-1.20066	6.71109	84.8432	3.59322e-07	7.2262e-05	early_white_red
c96410_g96410	-7.41021	2.22101	94.6396	3.62431e-07	7.24802e-05	early_white_red
c5907_g5907	-0.956092	4.49196	84.1217	3.77726e-07	7.51193e-05	early_white_red
c4851_g4851	2.54362	2.39733	83.5268	3.93723e-07	7.65983e-05	early_white_red
c6088_g6088	2.54362	2.39733	83.5268	3.93723e-07	7.65983e-05	early_white_red
c114004_g114004	-1.24601	5.98019	83.4131	3.96865e-07	7.67924e-05	early_white_red
c95972_g95972	1.80513	5.11536	83.2212	4.02241e-07	7.7414e-05	early_white_red
c106306_g106306	7.51243	1.76575	150.767	4.14669e-07	7.93793e-05	early_white_red
c107820_g107820	11.6752	5.1014	150.584	4.16916e-07	7.93847e-05	early_white_red
c6665_g6665	9.46583	3.56022	104.625	4.29063e-07	8.04696e-05	early_white_red
c86996_g86996	-0.752905	5.46932	82.1595	4.33521e-07	8.04696e-05	early_white_red
c798_g798	1.64539	5.9503	82.1442	4.33992e-07	8.04696e-05	early_white_red
c799_g799	1.64539	5.9503	82.1442	4.33992e-07	8.04696e-05	early_white_red
c84141_g84141	4.78395	3.49775	82.0599	4.36598e-07	8.04696e-05	early_white_red
c117081_g117081	4.89872	7.38306	82.0036	4.38349e-07	8.04696e-05	early_white_red
c117082_g117082	4.89872	7.38306	82.0036	4.38349e-07	8.04696e-05	early_white_red
c83641_g83641	-0.847382	5.67618	81.3903	4.57937e-07	8.36366e-05	early_white_red
c71714_g71714	0.951882	4.98996	81.1353	4.6638e-07	8.46798e-05	early_white_red
c9936_g9936	2.60959	5.28825	81.0756	4.6838e-07	8.46798e-05	early_white_red
c40756_g40756	1.11597	4.37772	80.733	4.80062e-07	8.63556e-05	early_white_red
c98456_g98456	10.7659	5.38241	145.342	4.88174e-07	8.73758e-05	early_white_red
c120923_g120923	1.52359	5.40353	79.8865	5.10384e-07	8.97653e-05	early_white_red
c95480_g95480	-0.912243	6.96593	79.8136	5.13097e-07	8.97653e-05	early_white_red
c92938_g92938	1.43181	4.88296	79.7935	5.13848e-07	8.97653e-05	early_white_red
c99887_g99887	0.885085	5.3905	79.7877	5.14062e-07	8.97653e-05	early_white_red
c40755_g40755	6.02206	1.16257	79.3147	5.32113e-07	9.20561e-05	early_white_red
c95167_g95167	1.20703	7.58792	78.7139	5.56096e-07	9.52468e-05	early_white_red
c113878_g113878	4.99428	2.83193	78.5481	5.62933e-07	9.59586e-05	early_white_red
c8896_g8896	-0.928086	6.18867	78.401	5.69078e-07	9.6319e-05	early_white_red
c71292_g71292	11.45	3.07807	140.338	5.70428e-07	9.6319e-05	early_white_red
c38372_g38372	3.42253	2.44585	77.86	5.92355e-07	9.95517e-05	early_white_red
c68874_g68874	1.46707	4.68653	77.0707	6.28308e-07	0.000105101	early_white_red
c4774_g4774	-0.616911	5.92526	76.8085	6.40803e-07	0.000105744	early_white_red
c26475_g26475	1.1576	4.88421	76.4601	6.57844e-07	0.000107869	early_white_red
c6825_g6825	-1.05704	8.10963	76.3405	6.63814e-07	0.000107869	early_white_red
c107505_g107505	10.427	4.48888	236.662	6.73271e-07	0.000107869	early_white_red
c74162_g74162	-0.869255	6.65172	76.144	6.73762e-07	0.000107869	early_white_red
c88341_g88341	2.97689	2.3847	76.1199	6.74994e-07	0.000107869	early_white_red
c116152_g116152	8.4093	1.43874	95.551	6.857e-07	0.000109093	early_white_red
c197_g197	11.0625	3.71484	665.653	6.98045e-07	0.000110566	early_white_red
c113192_g113192	8.37585	1.58666	133.385	7.14561e-07	0.000112189	early_white_red
c113193_g113193	8.37585	1.58666	133.385	7.14561e-07	0.000112189	early_white_red
c89815_g89815	2.71538	3.0938	75.1792	7.2515e-07	0.000112807	early_white_red
c83147_g83147	8.62077	2.85159	132.757	7.29646e-07	0.000112807	early_white_red
c83149_g83149	8.62077	2.85159	132.757	7.29646e-07	0.000112807	early_white_red
c8209_g8209	1.54375	4.40974	75.0725	7.31102e-07	0.000112807	early_white_red
c122282_g122282	-11.7117	4.68502	354.005	7.38416e-07	0.000112932	early_white_red
c1150_g1150	6.44789	1.77468	74.9326	7.38996e-07	0.000112932	early_white_red
c2466_g2466	-3.77166	5.11864	74.8662	7.42776e-07	0.000112932	early_white_red
c75009_g75009	-1.52792	5.36777	74.8355	7.44531e-07	0.000112932	early_white_red
c39639_g39639	8.06594	0.56419	131.361	7.64566e-07	0.000115482	early_white_red
c71257_g71257	-1.42586	6.366	74.4008	7.69904e-07	0.000115799	early_white_red
c122627_g122627	1.61712	6.12001	74.0305	7.92307e-07	0.000118176	early_white_red
c1076_g1076	1.48612	5.24561	73.94	7.97893e-07	0.000118515	early_white_red
c1116_g1116	1.42885	6.85143	73.8324	8.04599e-07	0.00011874	early_white_red
c3469_g3469	2.49355	2.95292	73.8094	8.06041e-07	0.00011874	early_white_red
c113217_g113217	9.41462	3.84925	129.452	8.15696e-07	0.000119371	early_white_red
c67350_g67350	8.43927	2.80782	224.284	8.17217e-07	0.000119371	early_white_red
c65443_g65443	-1.30622	5.48375	73.5839	8.20328e-07	0.000119371	early_white_red
c90041_g90041	8.54241	2.16411	91.77	8.43687e-07	0.000122273	early_white_red
c82735_g82735	-1.48539	4.57248	72.8176	8.71106e-07	0.000124732	early_white_red
c92760_g92760	-1.34517	4.47023	72.3298	9.05309e-07	0.000129113	early_white_red
c110689_g110689	3.07514	4.44253	72.2677	9.09773e-07	0.000129235	early_white_red
c115331_g115331	11.7209	4.52142	90.2742	9.17756e-07	0.000129853	early_white_red
c88358_g88358	1.27498	5.07763	71.1646	9.93446e-07	0.000138916	early_white_red
c2422_g2422	4.7242	2.661	70.8568	1.01835e-06	0.000141844	early_white_red
c88220_g88220	0.827932	6.41011	70.751	1.02707e-06	0.000141954	early_white_red
c79272_g79272	2.62247	3.28249	70.4759	1.05016e-06	0.000144034	early_white_red
c79273_g79273	2.62247	3.28249	70.4759	1.05016e-06	0.000144034	early_white_red
c88624_g88624	-0.980723	4.68586	70.3435	1.06149e-06	0.000145031	early_white_red
c112683_g112683	6.82204	0.370126	86.8496	1.11812e-06	0.000149348	early_white_red
c112684_g112684	6.82204	0.370126	86.8496	1.11812e-06	0.000149348	early_white_red
c4086_g4086	0.879567	7.04855	69.5028	1.13677e-06	0.000149993	early_white_red
c1082_g1082	-0.668967	6.30487	69.4713	1.13971e-06	0.000149993	early_white_red
c4160_g4160	-0.668967	6.30487	69.4713	1.13971e-06	0.000149993	early_white_red
c112927_g112927	10.0353	3.18352	553.605	1.14603e-06	0.000150272	early_white_red
c68240_g68240	0.881872	7.31083	69.1739	1.16788e-06	0.000151356	early_white_red
c71916_g71916	3.29269	3.98194	69.1508	1.1701e-06	0.000151356	early_white_red
c71917_g71917	3.29269	3.98194	69.1508	1.1701e-06	0.000151356	early_white_red
c90810_g90810	1.40947	5.87145	69.1393	1.17121e-06	0.000151356	early_white_red
c122551_g122551	5.19918	7.13721	69.0114	1.18361e-06	0.000152409	early_white_red
c103872_g103872	0.95742	6.83187	68.6953	1.2149e-06	0.000155878	early_white_red
c95479_g95479	10.7271	3.50831	537.88	1.23831e-06	0.000158313	early_white_red
c83061_g83061	-0.882856	6.82726	68.3322	1.25204e-06	0.000158632	early_white_red
c64403_g64403	1.38519	4.16924	68.317	1.25363e-06	0.000158632	early_white_red
c115710_g115710	2.34756	1.80786	68.27	1.25853e-06	0.000158632	early_white_red
c115711_g115711	2.34756	1.80786	68.27	1.25853e-06	0.000158632	early_white_red
c120293_g120293	4.5109	5.7575	68.101	1.27637e-06	0.000160317	early_white_red
c107957_g107957	-0.841377	5.41242	68.0236	1.28463e-06	0.00016079	early_white_red
c102973_g102973	10.5369	3.39533	524.81	1.32292e-06	0.000164674	early_white_red
c85356_g85356	-0.699316	5.83621	67.6548	1.32486e-06	0.000164674	early_white_red
c87292_g87292	6.74528	1.52728	115.544	1.34538e-06	0.000166071	early_white_red
c87293_g87293	6.74528	1.52728	115.544	1.34538e-06	0.000166071	early_white_red
c26099_g26099	1.3445	6.74857	66.8754	1.41475e-06	0.000173438	early_white_red
c84948_g84948	-1.57064	5.75387	66.8324	1.41991e-06	0.000173476	early_white_red
c103052_g103052	-1.39655	3.89405	66.6318	1.44427e-06	0.000175852	early_white_red
c112447_g112447	1.42808	6.042	66.2035	1.4979e-06	0.000181149	early_white_red
c84431_g84431	-3.79694	4.51092	66.1617	1.50325e-06	0.000181185	early_white_red
c110544_g110544	-2.48777	4.29262	65.9388	1.53219e-06	0.000183551	early_white_red
c101168_g101168	0.92025	5.20684	65.9316	1.53314e-06	0.000183551	early_white_red
c3545_g3545	-1.85124	4.55272	65.8341	1.546e-06	0.000183978	early_white_red
c99759_g99759	2.61419	6.40631	65.8267	1.54698e-06	0.000183978	early_white_red
c113543_g113543	0.773544	6.36477	65.7708	1.55442e-06	0.000184251	early_white_red
c87579_g87579	4.39213	2.24776	65.4454	1.59855e-06	0.000188017	early_white_red
c87582_g87582	4.39213	2.24776	65.4454	1.59855e-06	0.000188017	early_white_red
c117971_g117971	9.15236	3.11961	111.031	1.60195e-06	0.000188017	early_white_red
c116255_g116255	-1.58055	3.45299	65.296	1.61928e-06	0.000188813	early_white_red
c64710_g64710	1.36534	5.16666	64.5626	1.72568e-06	0.000199125	early_white_red
c121986_g121986	2.09225	4.82722	64.5341	1.72997e-06	0.000199125	early_white_red
c84254_g84254	1.5488	5.09009	64.2007	1.78113e-06	0.000203703	early_white_red
c38283_g38283	-1.5333	5.38231	63.9646	1.81841e-06	0.000207305	early_white_red
c111228_g111228	2.62181	3.62829	63.6603	1.86779e-06	0.000212257	early_white_red
c5747_g5747	-1.17762	4.84642	63.217	1.94251e-06	0.000218666	early_white_red
c75017_g75017	10.6865	4.61591	449.315	2.00732e-06	0.00022385	early_white_red
c102077_g102077	9.07925	3.04061	446.848	2.03719e-06	0.000226476	early_white_red
c24193_g24193	-2.97967	2.64455	62.5212	2.06682e-06	0.000229059	early_white_red
c99829_g99829	11.3721	4.10568	439.072	2.1354e-06	0.000235203	early_white_red
c87959_g87959	3.56526	5.47217	62.0406	2.15803e-06	0.000236966	early_white_red
c688_g688	5.83311	1.71628	76.1885	2.1688e-06	0.000237421	early_white_red
c76923_g76923	3.23464	2.40756	61.7688	2.21165e-06	0.000241374	early_white_red
c111629_g111629	0.905057	6.15363	61.5382	2.25837e-06	0.000244979	early_white_red
c111630_g111630	0.905057	6.15363	61.5382	2.25837e-06	0.000244979	early_white_red
c121102_g121102	3.22111	4.83855	61.4786	2.27062e-06	0.000245563	early_white_red
c88750_g88750	8.77874	2.30361	75.1587	2.32204e-06	0.000249646	early_white_red
c118670_g118670	-1.1752	6.10029	61.1983	2.3293e-06	0.000249646	early_white_red
c118671_g118671	-1.1752	6.10029	61.1983	2.3293e-06	0.000249646	early_white_red
c51809_g51809	4.91139	2.43072	60.895	2.39474e-06	0.000255895	early_white_red
c51838_g51838	2.42843	4.05456	60.7567	2.42529e-06	0.000257762	early_white_red
c65535_g65535	5.08712	1.45726	74.4707	2.43151e-06	0.000257762	early_white_red
c121709_g121709	-1.49627	4.94996	60.6044	2.45943e-06	0.000258262	early_white_red
c89406_g89406	-1.99608	4.96367	60.6011	2.46019e-06	0.000258262	early_white_red
c2395_g2395	1.11251	7.06218	60.4041	2.50521e-06	0.000262219	early_white_red
c9638_g9638	2.63469	4.63251	60.1129	2.57351e-06	0.000267802	early_white_red
c104100_g104100	1.91047	5.65975	59.9991	2.60077e-06	0.000269075	early_white_red
c104102_g104102	1.91047	5.65975	59.9991	2.60077e-06	0.000269075	early_white_red
c3751_g3751	0.634572	7.86075	59.853	2.63628e-06	0.000271962	early_white_red
c116697_g116697	2.38365	1.70056	59.2966	2.77665e-06	0.000283178	early_white_red
c87702_g87702	1.39869	7.26711	59.2512	2.78849e-06	0.000283579	early_white_red
c113620_g113620	4.49486	2.14598	59.1463	2.81603e-06	0.000284924	early_white_red
c106790_g106790	3.04715	1.5886	59.1402	2.81764e-06	0.000284924	early_white_red
c121905_g121905	8.54104	5.83918	158.494	2.83666e-06	0.00028604	early_white_red
c105802_g105802	-1.04983	5.30028	58.8226	2.90304e-06	0.000291093	early_white_red
c35655_g35655	3.46464	3.04444	58.7018	2.93631e-06	0.000293346	early_white_red
c90977_g90977	-2.55666	3.10743	58.6645	2.94668e-06	0.000293346	early_white_red
c88776_g88776	-1.36982	7.02968	58.6522	2.9501e-06	0.000293346	early_white_red
c3725_g3725	9.04373	2.9419	381.768	3.10633e-06	0.000307175	early_white_red
c82937_g82937	1.4579	4.69587	57.6899	3.23283e-06	0.000318803	early_white_red
c112234_g112234	-2.06789	5.76998	57.585	3.26548e-06	0.000321138	early_white_red
c87090_g87090	-1.41427	4.85408	57.0522	3.43737e-06	0.00033528	early_white_red
c122672_g122672	1.1105	6.10095	56.6481	3.57464e-06	0.000346779	early_white_red
c51340_g51340	3.71765	6.25286	56.3931	3.66455e-06	0.00035454	early_white_red
c122328_g122328	2.8013	6.41323	91.0475	3.79115e-06	0.0003658	early_white_red
c90093_g90093	1.28408	4.73915	55.7949	3.88578e-06	0.000368964	early_white_red
c90095_g90095	1.28408	4.73915	55.7949	3.88578e-06	0.000368964	early_white_red
c119022_g119022	9.23847	2.50148	347.708	3.98897e-06	0.000377759	early_white_red
c84164_g84164	3.27548	2.72416	55.4803	4.00828e-06	0.000378587	early_white_red
c122740_g122740	9.52202	2.32389	345.525	4.0567e-06	0.000381167	early_white_red
c113699_g113699	-0.669054	7.34448	55.3585	4.05689e-06	0.000381167	early_white_red
c10_g10	10.4561	3.38562	343.014	4.13661e-06	0.000387639	early_white_red
c2455_g2455	1.09829	5.50422	54.404	4.4622e-06	0.000414892	early_white_red
c70481_g70481	9.96122	2.60539	87.5303	4.49095e-06	0.00041626	early_white_red
c87761_g87761	1.90857	2.76638	54.3198	4.50017e-06	0.00041626	early_white_red
c73899_g73899	3.70642	1.59425	54.0435	4.62725e-06	0.000425751	early_white_red
c95910_g95910	-1.91005	6.99401	54.0065	4.64462e-06	0.000425751	early_white_red
c97195_g97195	-1.55953	4.39014	53.7635	4.76035e-06	0.000433603	early_white_red
c6241_g6241	5.08348	2.19956	64.9804	4.7835e-06	0.000434606	early_white_red
c51397_g51397	3.46486	6.059	53.651	4.81503e-06	0.000436364	early_white_red
c94241_g94241	2.01879	4.36202	53.494	4.89254e-06	0.000440861	early_white_red
c89673_g89673	0.928606	4.07951	53.4759	4.9016e-06	0.000440861	early_white_red
c51085_g51085	12.3613	4.96298	319.093	5.01829e-06	0.000450225	early_white_red
c5952_g5952	1.42622	6.00059	53.0786	5.10476e-06	0.000456838	early_white_red
c51578_g51578	1.09291	4.0038	52.974	5.1598e-06	0.000458326	early_white_red
c86697_g86697	-2.19333	6.37469	52.9363	5.17986e-06	0.000458969	early_white_red
c82700_g82700	-0.929015	4.03738	52.757	5.2763e-06	0.000463251	early_white_red
c82701_g82701	-0.929015	4.03738	52.757	5.2763e-06	0.000463251	early_white_red
c95973_g95973	3.60376	3.234	52.6526	5.33338e-06	0.000465598	early_white_red
c2328_g2328	9.33616	2.05916	310.81	5.38348e-06	0.000465598	early_white_red
c91786_g91786	0.803498	6.24137	52.5365	5.39774e-06	0.000465598	early_white_red
c91788_g91788	0.803498	6.24137	52.5365	5.39774e-06	0.000465598	early_white_red
c91789_g91789	0.803498	6.24137	52.5365	5.39774e-06	0.000465598	early_white_red
c122330_g122330	9.75191	3.26307	131.179	5.54956e-06	0.000472994	early_white_red
c82170_g82170	-0.920146	7.84603	52.0532	5.67534e-06	0.000474118	early_white_red
c71348_g71348	7.00044	2.43173	62.7477	5.67887e-06	0.000474118	early_white_red
c79758_g79758	-0.604752	5.03715	52.0471	5.67896e-06	0.000474118	early_white_red
c79760_g79760	-0.604752	5.03715	52.0471	5.67896e-06	0.000474118	early_white_red
c79761_g79761	-0.604752	5.03715	52.0471	5.67896e-06	0.000474118	early_white_red
c100622_g100622	-1.6447	5.0552	52.0458	5.67971e-06	0.000474118	early_white_red
c100623_g100623	-1.6447	5.0552	52.0458	5.67971e-06	0.000474118	early_white_red
c6916_g6916	1.88524	2.9667	51.9232	5.75281e-06	0.000478915	early_white_red
c6978_g6978	5.77395	0.878857	51.8705	5.78456e-06	0.000479677	early_white_red
c3573_g3573	7.49713	1.19445	62.3633	5.85219e-06	0.000481802	early_white_red
c116400_g116400	9.92537	2.80765	82.105	5.90576e-06	0.000484882	early_white_red
c113565_g113565	2.62345	2.09045	51.3572	6.10449e-06	0.000497841	early_white_red
c116921_g116921	-11.7144	5.36077	2302.37	1.40138e-12	3.29254e-08	early_white_purple
c29512_g29512	-6.08385	3.17269	553.454	2.6614e-12	3.29254e-08	early_white_purple
c795_g795	1.93449	5.76329	550.414	2.75934e-12	3.29254e-08	early_white_purple
c109264_g109264	14.2011	7.75194	1727.63	5.38958e-12	4.82327e-08	early_white_purple
c122627_g122627	3.78514	6.12001	458.19	9.16704e-12	5.94073e-08	early_white_purple
c3482_g3482	-12.1839	6.06075	1515.5	9.95737e-12	5.94073e-08	early_white_purple
c9614_g9614	13.4427	6.88987	1322.89	1.88165e-11	8.17033e-08	early_white_purple
c95910_g95910	-5.58648	6.99401	408.105	1.95025e-11	8.17033e-08	early_white_purple
c121903_g121903	-7.19826	8.26201	404.864	2.05416e-11	8.17033e-08	early_white_purple
c116922_g116922	12.0873	5.3227	1167.14	3.38099e-11	1.21029e-07	early_white_purple
c7603_g7603	-7.28346	3.46183	362.175	4.2372e-11	1.3789e-07	early_white_purple
c106481_g106481	-4.9027	3.08986	337.745	6.66141e-11	1.80279e-07	early_white_purple
c37855_g37855	-12.7424	5.872	997.294	7.05062e-11	1.80279e-07	early_white_purple
c51345_g51345	-1.6745	6.08133	308.284	1.20122e-10	2.86668e-07	early_white_purple
c99614_g99614	-1.8936	4.97664	302.543	1.35597e-10	3.03373e-07	early_white_purple
c6960_g6960	-2.71738	5.31952	295.942	1.56301e-10	3.22691e-07	early_white_purple
c8921_g8921	-2.28405	4.13369	293.981	1.63134e-10	3.22691e-07	early_white_purple
c95664_g95664	-2.95716	3.637	289.683	1.79349e-10	3.22691e-07	early_white_purple
c68177_g68177	1.8409	4.80213	289.448	1.80289e-10	3.22691e-07	early_white_purple
c27323_g27323	2.55007	5.63305	281.13	2.17458e-10	3.32337e-07	early_white_purple
c3869_g3869	-10.2215	4.24661	781.027	2.20525e-10	3.32337e-07	early_white_purple
c51613_g51613	2.39377	5.75449	279.181	2.27396e-10	3.32337e-07	early_white_purple
c99020_g99020	-3.3684	6.0524	278.293	2.32099e-10	3.32337e-07	early_white_purple
c99021_g99021	-3.3684	6.0524	278.293	2.32099e-10	3.32337e-07	early_white_purple
c83555_g83555	3.90084	4.94198	273.106	2.61893e-10	3.49545e-07	early_white_purple
c7734_g7734	10.1466	3.66959	739.43	2.84559e-10	3.49545e-07	early_white_purple
c7866_g7866	10.1466	3.66959	739.43	2.84559e-10	3.49545e-07	early_white_purple
c122355_g122355	-7.93749	5.48626	268.377	2.92939e-10	3.49545e-07	early_white_purple
c122356_g122356	-7.93749	5.48626	268.377	2.92939e-10	3.49545e-07	early_white_purple
c112614_g112614	2.95773	5.44008	262.297	3.39272e-10	3.91771e-07	early_white_purple
c7632_g7632	6.81393	3.91398	376.578	4.22194e-10	4.7229e-07	early_white_purple
c110420_g110420	-9.99478	3.95536	372.563	4.48094e-10	4.86073e-07	early_white_purple
c3004_g3004	-13.6429	6.84792	634.222	5.81124e-10	5.86702e-07	early_white_purple
c114955_g114955	-1.50225	8.88254	240.239	5.94842e-10	5.86702e-07	early_white_purple
c109263_g109263	-14.0709	7.5193	628.434	6.06419e-10	5.86702e-07	early_white_purple
c92674_g92674	1.64119	6.09355	236.502	6.57379e-10	5.8854e-07	early_white_purple
c4478_g4478	-9.58745	3.29564	617.562	6.57642e-10	5.8854e-07	early_white_purple
c8011_g8011	-9.58745	3.29564	617.562	6.57642e-10	5.8854e-07	early_white_purple
c108737_g108737	1.44008	5.55188	231.532	7.52615e-10	6.57107e-07	early_white_purple
c104799_g104799	10.5129	4.03923	572.967	9.31405e-10	7.93846e-07	early_white_purple
c34850_g34850	-7.50416	3.47414	220.348	1.03107e-09	8.25316e-07	early_white_purple
c798_g798	-3.14589	5.9503	220.132	1.03749e-09	8.25316e-07	early_white_purple
c799_g799	-3.14589	5.9503	220.132	1.03749e-09	8.25316e-07	early_white_purple
c22072_g22072	-10.57	4.91241	547.965	1.14562e-09	8.78859e-07	early_white_purple
c101356_g101356	-1.23529	6.93771	216.297	1.15994e-09	8.78859e-07	early_white_purple
c99023_g99023	-11.8765	5.64364	544.635	1.17846e-09	8.78859e-07	early_white_purple
c57740_g57740	2.76974	6.01997	214.046	1.2395e-09	8.89737e-07	early_white_purple
c118215_g118215	-1.36976	6.03054	213.958	1.24275e-09	8.89737e-07	early_white_purple
c66149_g66149	7.80431	2.00694	308.43	1.27564e-09	8.95371e-07	early_white_purple
c34705_g34705	-1.63753	6.37741	209.232	1.43166e-09	9.85561e-07	early_white_purple
c80864_g80864	-9.36847	4.12661	519.768	1.46354e-09	9.88496e-07	early_white_purple
c110302_g110302	-10.3187	4.16526	515.519	1.52028e-09	1.0078e-06	early_white_purple
c120517_g120517	9.39486	3.67749	504.113	1.68631e-09	1.03349e-06	early_white_purple
c120520_g120520	9.39486	3.67749	504.113	1.68631e-09	1.03349e-06	early_white_purple
c104460_g104460	-8.75234	2.50654	502.533	1.711e-09	1.03349e-06	early_white_purple
c104461_g104461	-8.75234	2.50654	502.533	1.711e-09	1.03349e-06	early_white_purple
c104462_g104462	-8.75234	2.50654	502.533	1.711e-09	1.03349e-06	early_white_purple
c82429_g82429	-2.52332	3.63687	202.493	1.76112e-09	1.03349e-06	early_white_purple
c108040_g108040	10.159	3.88951	494.818	1.83809e-09	1.06126e-06	early_white_purple
c82737_g82737	-2.63636	3.8831	195.067	2.22962e-09	1.23144e-06	early_white_purple
c82738_g82738	-2.63636	3.8831	195.067	2.22962e-09	1.23144e-06	early_white_purple
c63197_g63197	2.63337	5.23381	194.507	2.27044e-09	1.23144e-06	early_white_purple
c63198_g63198	2.63337	5.23381	194.507	2.27044e-09	1.23144e-06	early_white_purple
c2534_g2534	-3.04211	6.7221	192.905	2.39194e-09	1.27798e-06	early_white_purple
c87289_g87289	7.22736	3.42743	272.739	2.512e-09	1.32238e-06	early_white_purple
c104458_g104458	8.57032	2.09248	448.091	2.90844e-09	1.43051e-06	early_white_purple
c104459_g104459	8.57032	2.09248	448.091	2.90844e-09	1.43051e-06	early_white_purple
c104463_g104463	8.57032	2.09248	448.091	2.90844e-09	1.43051e-06	early_white_purple
c84911_g84911	-4.81034	2.30401	186.257	2.98287e-09	1.43051e-06	early_white_purple
c117514_g117514	-3.93778	3.22136	186.177	2.99088e-09	1.43051e-06	early_white_purple
c6825_g6825	-1.45742	8.10963	186.116	2.99713e-09	1.43051e-06	early_white_purple
c82542_g82542	-9.33365	3.45986	433.796	3.37846e-09	1.5913e-06	early_white_purple
c82280_g82280	2.94113	3.78618	181.888	3.46271e-09	1.60391e-06	early_white_purple
c112575_g112575	-8.71388	3.03116	429.306	3.54479e-09	1.60391e-06	early_white_purple
c3153_g3153	8.47494	2.56607	429.057	3.55432e-09	1.60391e-06	early_white_purple
c2702_g2702	-3.80997	5.53726	180.889	3.58446e-09	1.60391e-06	early_white_purple
c98460_g98460	4.31245	4.25893	178.18	3.94035e-09	1.73544e-06	early_white_purple
c87291_g87291	7.11272	4.1918	177.929	3.97537e-09	1.73544e-06	early_white_purple
c99022_g99022	-1.59995	7.90312	176.054	4.24829e-09	1.83224e-06	early_white_purple
c83554_g83554	-1.44121	5.73718	174.448	4.49927e-09	1.86766e-06	early_white_purple
c19933_g19933	2.47276	4.95374	174.313	4.5212e-09	1.86766e-06	early_white_purple
c68874_g68874	1.99479	4.68653	174.252	4.53115e-09	1.86766e-06	early_white_purple
c67364_g67364	-9.20544	2.78551	405.888	4.59231e-09	1.86766e-06	early_white_purple
c67570_g67570	-1.17996	5.91986	173.833	4.59989e-09	1.86766e-06	early_white_purple
c3717_g3717	-2.21787	4.24952	173.572	4.64345e-09	1.86766e-06	early_white_purple
c77150_g77150	1.41415	8.49328	171.101	5.07916e-09	2.02021e-06	early_white_purple
c81234_g81234	-8.64741	2.92387	395.762	5.15981e-09	2.02089e-06	early_white_purple
c71714_g71714	1.24381	4.98996	170.492	5.19378e-09	2.02089e-06	early_white_purple
c2450_g2450	2.39087	4.5986	168.989	5.48928e-09	2.1129e-06	early_white_purple
c68240_g68240	1.26016	7.31083	168.612	5.56655e-09	2.11985e-06	early_white_purple
c95907_g95907	-14.0564	7.18944	864.661	5.92045e-09	2.16986e-06	early_white_purple
c110775_g110775	-1.48899	6.22382	166.866	5.94033e-09	2.16986e-06	early_white_purple
c110776_g110776	-1.48899	6.22382	166.866	5.94033e-09	2.16986e-06	early_white_purple
c87290_g87290	10.1227	4.68997	378.708	6.32112e-09	2.28563e-06	early_white_purple
c60101_g60101	-7.72389	3.65425	164.695	6.44628e-09	2.30758e-06	early_white_purple
c97202_g97202	-3.21701	2.88785	159.858	7.76191e-09	2.67166e-06	early_white_purple
c97203_g97203	-3.21701	2.88785	159.858	7.76191e-09	2.67166e-06	early_white_purple
c97204_g97204	-3.21701	2.88785	159.858	7.76191e-09	2.67166e-06	early_white_purple
c98718_g98718	8.15978	2.03826	359.444	8.03837e-09	2.74047e-06	early_white_purple
c65478_g65478	-1.88493	5.25607	156.018	9.02904e-09	3.04918e-06	early_white_purple
c116233_g116233	11.3661	5.68458	347.283	9.41692e-09	3.15044e-06	early_white_purple
c118672_g118672	-6.44684	5.10301	154.469	9.60622e-09	3.18402e-06	early_white_purple
c85758_g85758	-7.35104	1.52013	212.859	9.74924e-09	3.20178e-06	early_white_purple
c95283_g95283	1.05074	5.39887	153.039	1.01768e-08	3.28199e-06	early_white_purple
c87566_g87566	-4.08504	3.60979	152.415	1.0438e-08	3.31476e-06	early_white_purple
c6653_g6653	-10.3768	4.54776	339.409	1.04637e-08	3.31476e-06	early_white_purple
c89406_g89406	-2.94626	4.96367	152.086	1.05789e-08	3.32186e-06	early_white_purple
c115954_g115954	-1.9751	6.04268	150.472	1.13025e-08	3.51821e-06	early_white_purple
c119613_g119613	-1.87901	4.27978	148.875	1.20744e-08	3.62632e-06	early_white_purple
c119614_g119614	-1.87901	4.27978	148.875	1.20744e-08	3.62632e-06	early_white_purple
c119615_g119615	-1.87901	4.27978	148.875	1.20744e-08	3.62632e-06	early_white_purple
c22073_g22073	-8.02025	2.00901	327.914	1.22576e-08	3.62632e-06	early_white_purple
c3574_g3574	3.95607	3.45291	146.127	1.35497e-08	3.97574e-06	early_white_purple
c9211_g9211	-9.20435	2.84916	199.212	1.39734e-08	4.06672e-06	early_white_purple
c6946_g6946	-8.98742	2.44203	317.748	1.41634e-08	4.08876e-06	early_white_purple
c110688_g110688	-2.83084	5.6453	143.887	1.49068e-08	4.23552e-06	early_white_purple
c94526_g94526	1.53434	6.61484	143.884	1.49084e-08	4.23552e-06	early_white_purple
c41838_g41838	-8.91796	2.3696	196.425	1.50829e-08	4.25136e-06	early_white_purple
c114923_g114923	1.3952	4.92852	142.479	1.58393e-08	4.42968e-06	early_white_purple
c121367_g121367	-3.32495	6.2386	141.547	1.64936e-08	4.4983e-06	early_white_purple
c121368_g121368	-3.32495	6.2386	141.547	1.64936e-08	4.4983e-06	early_white_purple
c111629_g111629	1.25079	6.15363	141.254	1.67059e-08	4.4983e-06	early_white_purple
c111630_g111630	1.25079	6.15363	141.254	1.67059e-08	4.4983e-06	early_white_purple
c6888_g6888	2.27595	6.24018	141.244	1.6713e-08	4.4983e-06	early_white_purple
c4736_g4736	9.00659	6.0627	304.548	1.72043e-08	4.59599e-06	early_white_purple
c43310_g43310	-8.56147	2.98871	191.437	1.73376e-08	4.5973e-06	early_white_purple
c31544_g31544	-1.05515	5.08948	139.024	1.84271e-08	4.85025e-06	early_white_purple
c120278_g120278	-9.10289	4.80327	188.314	1.89514e-08	4.89639e-06	early_white_purple
c7267_g7267	-9.24173	3.62971	297.974	1.90127e-08	4.89639e-06	early_white_purple
c7268_g7268	-9.24173	3.62971	297.974	1.90127e-08	4.89639e-06	early_white_purple
c76841_g76841	1.45326	7.84436	137.606	1.96273e-08	4.97743e-06	early_white_purple
c98453_g98453	7.91131	4.50658	137.473	1.97445e-08	4.97743e-06	early_white_purple
c98454_g98454	7.91131	4.50658	137.473	1.97445e-08	4.97743e-06	early_white_purple
c109268_g109268	-2.78849	5.87745	136.768	2.03786e-08	5.01508e-06	early_white_purple
c109269_g109269	-2.78849	5.87745	136.768	2.03786e-08	5.01508e-06	early_white_purple
c60100_g60100	-7.1465	3.22277	136.733	2.04107e-08	5.01508e-06	early_white_purple
c84141_g84141	5.7036	3.49775	136.686	2.04543e-08	5.01508e-06	early_white_purple
c3452_g3452	7.20966	1.66938	290.31	2.1421e-08	5.21637e-06	early_white_purple
c88220_g88220	1.04294	6.41011	135.491	2.15889e-08	5.22174e-06	early_white_purple
c2031_g2031	-1.5273	5.66037	134.418	2.26693e-08	5.39949e-06	early_white_purple
c112555_g112555	-9.07114	2.87046	286.483	2.27618e-08	5.39949e-06	early_white_purple
c87288_g87288	6.14362	4.13843	134.315	2.27763e-08	5.39949e-06	early_white_purple
c97343_g97343	1.02073	6.55424	133.659	2.34704e-08	5.50476e-06	early_white_purple
c4530_g4530	1.334	4.1774	133.045	2.4143e-08	5.50476e-06	early_white_purple
c4550_g4550	1.334	4.1774	133.045	2.4143e-08	5.50476e-06	early_white_purple
c81725_g81725	1.334	4.1774	133.045	2.4143e-08	5.50476e-06	early_white_purple
c89494_g89494	-2.35376	4.26359	132.342	2.49415e-08	5.65082e-06	early_white_purple
c93243_g93243	-9.06851	4.70853	381.812	2.60366e-08	5.86183e-06	early_white_purple
c7007_g7007	-1.37535	4.70255	131.121	2.63993e-08	5.90635e-06	early_white_purple
c2260_g2260	-5.51949	3.51998	130.751	2.68603e-08	5.97216e-06	early_white_purple
c97207_g97207	-1.29927	6.57632	129.951	2.78885e-08	6.1625e-06	early_white_purple
c100363_g100363	1.16084	5.15462	129.695	2.82278e-08	6.1992e-06	early_white_purple
c103596_g103596	0.870666	6.3207	129.281	2.87857e-08	6.28318e-06	early_white_purple
c109308_g109308	-1.48337	4.78638	128.899	2.93119e-08	6.32096e-06	early_white_purple
c109309_g109309	-1.48337	4.78638	128.899	2.93119e-08	6.32096e-06	early_white_purple
c556_g556	-4.86772	1.63878	127.53	3.1289e-08	6.66698e-06	early_white_purple
c566_g566	-4.86772	1.63878	127.53	3.1289e-08	6.66698e-06	early_white_purple
c26475_g26475	1.35255	4.88421	125.883	3.38751e-08	7.1753e-06	early_white_purple
c29578_g29578	1.87921	4.08159	125.149	3.51059e-08	7.39228e-06	early_white_purple
c102977_g102977	-2.02695	4.63199	124.758	3.57826e-08	7.4242e-06	early_white_purple
c115041_g115041	10.2024	4.04333	259.311	3.58797e-08	7.4242e-06	early_white_purple
c115043_g115043	10.2024	4.04333	259.311	3.58797e-08	7.4242e-06	early_white_purple
c98916_g98916	-2.29388	2.87948	122.839	3.93297e-08	7.90946e-06	early_white_purple
c98917_g98917	-2.29388	2.87948	122.839	3.93297e-08	7.90946e-06	early_white_purple
c98918_g98918	-2.29388	2.87948	122.839	3.93297e-08	7.90946e-06	early_white_purple
c98919_g98919	-2.29388	2.87948	122.839	3.93297e-08	7.90946e-06	early_white_purple
c98920_g98920	-2.29388	2.87948	122.839	3.93297e-08	7.90946e-06	early_white_purple
c74162_g74162	-0.968918	6.65172	122.723	3.95557e-08	7.91048e-06	early_white_purple
c110855_g110855	-9.59539	4.45162	252.815	4.0278e-08	8.01017e-06	early_white_purple
c74417_g74417	2.50428	3.54079	119.938	4.5487e-08	8.8978e-06	early_white_purple
c69097_g69097	-1.12848	7.10383	119.751	4.59203e-08	8.93375e-06	early_white_purple
c86961_g86961	0.845641	6.7584	118.523	4.88859e-08	9.45928e-06	early_white_purple
c92069_g92069	2.02137	5.39027	118.12	4.99077e-08	9.60509e-06	early_white_purple
c90547_g90547	-8.93503	2.94176	239.84	5.11946e-08	9.80007e-06	early_white_purple
c95802_g95802	-10.7573	4.67717	238.759	5.22579e-08	9.9504e-06	early_white_purple
c105619_g105619	-2.54878	4.69004	116.978	5.29377e-08	1.00265e-05	early_white_purple
c37055_g37055	-8.43039	2.73259	235.694	5.54193e-08	1.04042e-05	early_white_purple
c118326_g118326	1.12562	5.90343	115.997	5.57097e-08	1.04042e-05	early_white_purple
c93528_g93528	0.834677	5.31645	115.965	5.58039e-08	1.04042e-05	early_white_purple
c111715_g111715	-9.56292	3.14174	231.972	5.95761e-08	1.105e-05	early_white_purple
c43955_g43955	0.797735	7.2455	114.59	5.99831e-08	1.10681e-05	early_white_purple
c63196_g63196	3.11385	4.52554	114.061	6.16863e-08	1.1324e-05	early_white_purple
c122121_g122121	3.1291	3.79094	113.919	6.21543e-08	1.13517e-05	early_white_purple
c120326_g120326	-4.384	6.76982	113.511	6.35187e-08	1.1542e-05	early_white_purple
c96073_g96073	-6.0523	4.35969	113.378	6.39673e-08	1.15648e-05	early_white_purple
c2325_g2325	1.15895	5.39209	112.333	6.76497e-08	1.21691e-05	early_white_purple
c109804_g109804	-9.93952	5.02246	224.707	6.88363e-08	1.23207e-05	early_white_purple
c84431_g84431	-4.34798	4.51092	111.373	7.12476e-08	1.2626e-05	early_white_purple
c51608_g51608	-1.64733	3.82421	111.273	7.16357e-08	1.26322e-05	early_white_purple
c3751_g3751	0.784213	7.86075	110.928	7.29923e-08	1.28084e-05	early_white_purple
c122551_g122551	6.02866	7.13721	110.602	7.42979e-08	1.29739e-05	early_white_purple
c6056_g6056	1.8002	5.57582	109.964	7.6937e-08	1.33695e-05	early_white_purple
c2771_g2771	-5.21729	6.13927	108.754	8.224e-08	1.40859e-05	early_white_purple
c132938_g132938	-7.40249	3.30938	108.254	8.45505e-08	1.44126e-05	early_white_purple
c87945_g87945	-1.66612	4.25781	107.359	8.88806e-08	1.5079e-05	early_white_purple
c2950_g2950	2.29112	2.95028	107.065	9.03572e-08	1.52572e-05	early_white_purple
c122328_g122328	-10.7065	6.41323	211.058	9.14436e-08	1.53681e-05	early_white_purple
c61019_g61019	-3.91188	2.9359	106.685	9.23107e-08	1.54413e-05	early_white_purple
c46902_g46902	-5.9519	3.10942	139.537	9.45507e-08	1.56696e-05	early_white_purple
c74886_g74886	6.95638	4.7412	138.596	9.80069e-08	1.60934e-05	early_white_purple
c46108_g46108	1.45488	5.57063	105.337	9.96313e-08	1.62114e-05	early_white_purple
c91298_g91298	-6.40633	2.0392	137.851	1.00852e-07	1.62673e-05	early_white_purple
c1064_g1064	-0.937404	6.93049	104.981	1.01676e-07	1.62673e-05	early_white_purple
c4362_g4362	-0.937404	6.93049	104.981	1.01676e-07	1.62673e-05	early_white_purple
c75581_g75581	-1.36518	6.97025	103.786	1.089e-07	1.73257e-05	early_white_purple
c109705_g109705	-2.56514	6.5396	103.505	1.10687e-07	1.75321e-05	early_white_purple
c51438_g51438	-1.5249	5.67315	103.297	1.12025e-07	1.76658e-05	early_white_purple
c50335_g50335	-7.97666	1.58463	201.363	1.13115e-07	1.76821e-05	early_white_purple
c50336_g50336	-7.97666	1.58463	201.363	1.13115e-07	1.76821e-05	early_white_purple
c103611_g103611	-11.0625	4.58519	134.181	1.16361e-07	1.81104e-05	early_white_purple
c107310_g107310	12.8559	6.15782	134.027	1.17068e-07	1.81415e-05	early_white_purple
c75552_g75552	-4.9745	2.59496	102.374	1.18208e-07	1.82391e-05	early_white_purple
c87852_g87852	1.52177	5.1285	102.266	1.1896e-07	1.82764e-05	early_white_purple
c91083_g91083	0.708275	5.75239	102.024	1.20655e-07	1.84576e-05	early_white_purple
c122640_g122640	0.891417	6.3202	101.875	1.21718e-07	1.8541e-05	early_white_purple
c110468_g110468	-2.55323	4.9672	101.603	1.23679e-07	1.87599e-05	early_white_purple
c82617_g82617	0.834115	4.99692	101.322	1.25737e-07	1.89916e-05	early_white_purple
c4564_g4564	-6.59032	3.47714	131.687	1.28509e-07	1.93287e-05	early_white_purple
c2357_g2357	0.824803	6.68971	99.9391	1.36493e-07	2.01903e-05	early_white_purple
c4299_g4299	0.824803	6.68971	99.9391	1.36493e-07	2.01903e-05	early_white_purple
c5559_g5559	0.824803	6.68971	99.9391	1.36493e-07	2.01903e-05	early_white_purple
c64487_g64487	-0.861246	5.03343	98.2341	1.51238e-07	2.22514e-05	early_white_purple
c114031_g114031	-7.41384	5.49017	98.1871	1.5167e-07	2.22514e-05	early_white_purple
c104237_g104237	-1.70044	8.91692	97.1993	1.61078e-07	2.35351e-05	early_white_purple
c76335_g76335	0.828834	6.29811	96.7197	1.65886e-07	2.41392e-05	early_white_purple
c106799_g106799	-1.4794	6.91336	96.5564	1.67561e-07	2.41636e-05	early_white_purple
c90041_g90041	9.56204	2.16411	124.112	1.75665e-07	2.51531e-05	early_white_purple
c99759_g99759	2.93581	6.40631	94.9242	1.85413e-07	2.64431e-05	early_white_purple
c114475_g114475	-9.42544	3.89874	179.925	1.87882e-07	2.6689e-05	early_white_purple
c3245_g3245	1.48379	4.77078	94.467	1.90799e-07	2.69961e-05	early_white_purple
c116256_g116256	-1.63987	3.45299	93.8495	1.98361e-07	2.77372e-05	early_white_purple
c122238_g122238	-1.10409	6.67182	93.5452	2.02214e-07	2.8166e-05	early_white_purple
c3578_g3578	-9.88964	4.21377	173.86	2.19181e-07	3.02936e-05	early_white_purple
c9944_g9944	-6.90003	2.59262	173.514	2.21151e-07	3.04482e-05	early_white_purple
c1069_g1069	-7.9955	1.88073	172.267	2.28423e-07	3.10908e-05	early_white_purple
c1102_g1102	-7.9955	1.88073	172.267	2.28423e-07	3.10908e-05	early_white_purple
c95663_g95663	7.18302	3.20273	168.524	2.52077e-07	3.37963e-05	early_white_purple
c100520_g100520	0.815976	4.94773	89.9089	2.55593e-07	3.41398e-05	early_white_purple
c115712_g115712	-6.87796	1.50968	114.188	2.72024e-07	3.60013e-05	early_white_purple
c122747_g122747	1.25951	4.38034	88.9236	2.72735e-07	3.60013e-05	early_white_purple
c111274_g111274	-1.32448	4.00756	88.8784	2.73553e-07	3.60013e-05	early_white_purple
c6153_g6153	-7.52622	1.71916	165.112	2.76268e-07	3.62256e-05	early_white_purple
c41638_g41638	0.958312	4.20623	88.312	2.84038e-07	3.71085e-05	early_white_purple
c109062_g109062	-7.23087	1.17299	163.862	2.85834e-07	3.72073e-05	early_white_purple
c87679_g87679	2.21028	4.08707	88.0618	2.88817e-07	3.73862e-05	early_white_purple
c65122_g65122	-3.08441	3.6599	88.0369	2.89298e-07	3.73862e-05	early_white_purple
c110689_g110689	3.1804	4.44253	87.5767	2.98348e-07	3.78651e-05	early_white_purple
c67398_g67398	-10.5807	7.29373	112.106	2.99483e-07	3.78651e-05	early_white_purple
c47038_g47038	-1.67153	4.85542	87.5118	2.99651e-07	3.78651e-05	early_white_purple
c35512_g35512	7.9256	5.75809	111.986	3.01159e-07	3.78651e-05	early_white_purple
c104992_g104992	-2.40931	1.60514	87.3834	3.02247e-07	3.78651e-05	early_white_purple
c1933_g1933	-2.40931	1.60514	87.3834	3.02247e-07	3.78651e-05	early_white_purple
c5473_g5473	-2.40931	1.60514	87.3834	3.02247e-07	3.78651e-05	early_white_purple
c9301_g9301	-2.40931	1.60514	87.3834	3.02247e-07	3.78651e-05	early_white_purple
c89673_g89673	1.07784	4.07951	87.3698	3.02523e-07	3.78651e-05	early_white_purple
c76083_g76083	-1.34492	4.1006	87.2209	3.0557e-07	3.81131e-05	early_white_purple
c99904_g99904	-2.69841	4.78253	87.0774	3.08538e-07	3.82171e-05	early_white_purple
c99905_g99905	-2.69841	4.78253	87.0774	3.08538e-07	3.82171e-05	early_white_purple
c121398_g121398	-9.64731	3.15145	159.858	3.1929e-07	3.94125e-05	early_white_purple
c87579_g87579	4.84261	2.24776	86.0258	3.31336e-07	4.04807e-05	early_white_purple
c87582_g87582	4.84261	2.24776	86.0258	3.31336e-07	4.04807e-05	early_white_purple
c86792_g86792	0.66985	6.44886	85.947	3.3312e-07	4.05602e-05	early_white_purple
c76813_g76813	1.81873	3.55477	85.6135	3.40798e-07	4.12146e-05	early_white_purple
c106306_g106306	7.39024	1.76575	155.898	3.57154e-07	4.30472e-05	early_white_purple
c88341_g88341	2.95625	2.3847	84.8242	3.59792e-07	4.30752e-05	early_white_purple
c88346_g88346	2.95625	2.3847	84.8242	3.59792e-07	4.30752e-05	early_white_purple
c63859_g63859	-1.81827	4.32781	84.739	3.61915e-07	4.31849e-05	early_white_purple
c34339_g34339	3.55119	7.22138	84.6502	3.64143e-07	4.3222e-05	early_white_purple
c106030_g106030	0.698756	5.69073	84.5998	3.65413e-07	4.3222e-05	early_white_purple
c7597_g7597	1.645	5.89594	84.5826	3.65848e-07	4.3222e-05	early_white_purple
c2572_g2572	-1.1272	3.97637	84.2769	3.73679e-07	4.4002e-05	early_white_purple
c98456_g98456	10.7186	5.38241	154.1	3.76136e-07	4.4146e-05	early_white_purple
c117221_g117221	-3.4292	1.44752	83.662	3.9002e-07	4.5533e-05	early_white_purple
c104199_g104199	12.1891	5.54725	152.07	3.99058e-07	4.5533e-05	early_white_purple
c107095_g107095	-1.1243	4.89054	83.3281	3.99235e-07	4.5533e-05	early_white_purple
c107097_g107097	-1.1243	4.89054	83.3281	3.99235e-07	4.5533e-05	early_white_purple
c108564_g108564	-1.42452	4.69624	83.2842	4.00466e-07	4.5533e-05	early_white_purple
c89363_g89363	-1.03504	5.04712	83.2768	4.00673e-07	4.5533e-05	early_white_purple
c119603_g119603	-2.54232	5.21327	82.904	4.11306e-07	4.63004e-05	early_white_purple
c118666_g118666	-7.69429	4.0194	105.183	4.17377e-07	4.64049e-05	early_white_purple
c116580_g116580	-6.45362	1.43565	150.544	4.1742e-07	4.64049e-05	early_white_purple
c99908_g99908	-1.82695	7.23328	81.8115	4.44379e-07	4.9097e-05	early_white_purple
c82543_g82543	0.979392	4.90802	81.7228	4.47194e-07	4.9256e-05	early_white_purple
c76585_g76585	3.05525	4.44464	81.4509	4.55959e-07	4.99728e-05	early_white_purple
c31376_g31376	-0.843206	6.45083	81.4345	4.56494e-07	4.99728e-05	early_white_purple
c109132_g109132	-1.4954	5.77223	81.3239	4.60119e-07	5.02161e-05	early_white_purple
c71365_g71365	-9.12112	1.79861	147.176	4.61686e-07	5.02339e-05	early_white_purple
c111270_g111270	-1.8342	3.61572	81.0408	4.69551e-07	5.09349e-05	early_white_purple
c122452_g122452	-4.01588	2.91017	102.447	4.78497e-07	5.1555e-05	early_white_purple
c122456_g122456	-4.01588	2.91017	102.447	4.78497e-07	5.1555e-05	early_white_purple
c110466_g110466	-2.65684	4.37686	80.7467	4.79588e-07	5.1555e-05	early_white_purple
c677_g677	-1.47208	5.2389	80.5856	4.85189e-07	5.17488e-05	early_white_purple
c5413_g5413	-6.62605	1.89852	102.138	4.86039e-07	5.17488e-05	early_white_purple
c6533_g6533	-6.62605	1.89852	102.138	4.86039e-07	5.17488e-05	early_white_purple
c2220_g2220	1.73863	4.94162	80.5206	4.87468e-07	5.17488e-05	early_white_purple
c99290_g99290	1.31535	3.90737	80.3354	4.94036e-07	5.17488e-05	early_white_purple
c99292_g99292	1.31535	3.90737	80.3354	4.94036e-07	5.17488e-05	early_white_purple
c119605_g119605	-2.42416	8.42924	80.3252	4.94401e-07	5.17488e-05	early_white_purple
c119954_g119954	-2.74492	5.26143	79.9131	5.09398e-07	5.30084e-05	early_white_purple
c64498_g64498	0.887329	6.91908	79.8125	5.13137e-07	5.31849e-05	early_white_purple
c97055_g97055	-3.84765	3.69645	79.7877	5.14065e-07	5.31849e-05	early_white_purple
c119386_g119386	-7.22475	2.35859	142.604	5.31244e-07	5.48038e-05	early_white_purple
c88316_g88316	0.961438	4.81107	78.8763	5.49495e-07	5.62008e-05	early_white_purple
c77211_g77211	-3.69189	2.41551	78.7565	5.54355e-07	5.63757e-05	early_white_purple
c74783_g74783	-2.75103	1.3938	78.4458	5.67198e-07	5.71699e-05	early_white_purple
c74784_g74784	-2.75103	1.3938	78.4458	5.67198e-07	5.71699e-05	early_white_purple
c69539_g69539	0.763637	5.57311	78.4286	5.67922e-07	5.71699e-05	early_white_purple
c122562_g122562	-1.99075	8.15444	78.2412	5.75842e-07	5.77407e-05	early_white_purple
c77991_g77991	-3.70107	7.07627	77.7895	5.95468e-07	5.95418e-05	early_white_purple
c83997_g83997	0.822795	7.46323	77.4593	6.10304e-07	6.08553e-05	early_white_purple
c122566_g122566	0.760886	7.59773	77.3988	6.13068e-07	6.09611e-05	early_white_purple
c76364_g76364	0.901936	6.4465	77.0993	6.2696e-07	6.1998e-05	early_white_purple
c7028_g7028	-8.99389	3.01119	136.808	6.38676e-07	6.29826e-05	early_white_purple
c112129_g112129	-1.97713	2.57627	76.2514	6.68305e-07	6.52195e-05	early_white_purple
c100602_g100602	-4.2193	2.07869	76.2446	6.68647e-07	6.52195e-05	early_white_purple
c119768_g119768	-1.97246	4.64096	75.96	6.8323e-07	6.62807e-05	early_white_purple
c3545_g3545	-1.68849	4.55272	75.9174	6.85442e-07	6.63156e-05	early_white_purple
c70974_g70974	-3.54818	4.35273	75.8043	6.91362e-07	6.6708e-05	early_white_purple
c79369_g79369	1.28187	5.90085	74.9694	7.36909e-07	7.05324e-05	early_white_purple
c107925_g107925	-0.929827	5.7426	74.7091	7.5181e-07	7.15759e-05	early_white_purple
c21790_g21790	0.971458	4.15687	74.5542	7.60839e-07	7.20523e-05	early_white_purple
c71364_g71364	0.913977	5.84456	74.3986	7.70035e-07	7.27307e-05	early_white_purple
c71675_g71675	0.666843	6.47118	74.0343	7.92071e-07	7.46152e-05	early_white_purple
c113878_g113878	4.64241	2.83193	73.8772	8.018e-07	7.53334e-05	early_white_purple
c6665_g6665	8.84906	3.56022	92.468	8.11539e-07	7.60489e-05	early_white_purple
c101160_g101160	-8.04616	2.10198	129.056	8.26818e-07	7.68769e-05	early_white_purple
c111796_g111796	-0.767714	7.12391	72.8257	8.70549e-07	8.07332e-05	early_white_purple
c87292_g87292	6.75544	1.52728	126.736	8.95751e-07	8.25462e-05	early_white_purple
c7793_g7793	-0.677056	7.3428	72.4303	8.98135e-07	8.25462e-05	early_white_purple
c6241_g6241	5.79297	2.19956	90.6007	9.00956e-07	8.25462e-05	early_white_purple
c64710_g64710	1.32251	5.16666	72.1353	9.19379e-07	8.3743e-05	early_white_purple
c8925_g8925	-0.987837	5.0915	72.0336	9.26833e-07	8.42078e-05	early_white_purple
c107915_g107915	-1.84092	3.19111	71.6021	9.5924e-07	8.66031e-05	early_white_purple
c88138_g88138	-1.30783	3.58585	71.5863	9.60455e-07	8.66031e-05	early_white_purple
c79142_g79142	-1.13576	7.40034	71.1642	9.93473e-07	8.92098e-05	early_white_purple
c28510_g28510	0.880147	6.07439	71.1533	9.94349e-07	8.92098e-05	early_white_purple
c2466_g2466	-2.88322	5.11864	70.9001	1.0148e-06	9.08172e-05	early_white_purple
c67844_g67844	1.3507	8.7246	70.4424	1.05302e-06	9.35356e-05	early_white_purple
c99760_g99760	-1.94152	7.22019	70.3486	1.06105e-06	9.38184e-05	early_white_purple
c87515_g87515	-1.123	8.21836	69.79	1.11038e-06	9.79018e-05	early_white_purple
c156_g156	-6.48649	0.282944	120.33	1.12574e-06	9.86759e-05	early_white_purple
c83541_g83541	0.838924	4.89106	69.6016	1.12761e-06	9.86759e-05	early_white_purple
c8947_g8947	-1.5762	7.33026	69.5429	1.13304e-06	9.86759e-05	early_white_purple
c2973_g2973	1.3204	5.5589	69.4694	1.13989e-06	9.86759e-05	early_white_purple
c76065_g76065	-2.51637	5.34831	69.4682	1.14e-06	9.86759e-05	early_white_purple
c100272_g100272	-1.13949	5.44374	69.3692	1.14929e-06	9.86759e-05	early_white_purple
c83097_g83097	0.796545	7.00661	68.9869	1.186e-06	0.000101084	early_white_purple
c88406_g88406	1.96571	4.26298	68.8206	1.20238e-06	0.000102237	early_white_purple
c99218_g99218	1.5746	8.16874	68.7153	1.2129e-06	0.000102887	early_white_purple
c81325_g81325	1.18105	5.23778	68.5662	1.22797e-06	0.000103918	early_white_purple
c8543_g8543	-5.34974	2.95134	68.2951	1.2559e-06	0.000105783	early_white_purple
c86537_g86537	-1.33823	5.32223	68.2518	1.26044e-06	0.000105915	early_white_purple
c94703_g94703	-1.62551	6.21734	68.1573	1.27039e-06	0.000106501	early_white_purple
c88709_g88709	0.662566	6.88529	68.0534	1.28144e-06	0.000107177	early_white_purple
c53940_g53940	0.709556	7.10673	67.9532	1.2922e-06	0.000107553	early_white_purple
c715_g715	-1.91402	4.9145	74.9711	1.29495e-06	0.000107553	early_white_purple
c5907_g5907	-0.739477	4.49196	67.6043	1.33049e-06	0.000109741	early_white_purple
c99039_g99039	1.17124	4.10671	67.4362	1.34939e-06	0.000110789	early_white_purple
c94476_g94476	-1.21439	3.92581	67.2463	1.37113e-06	0.000111805	early_white_purple
c95807_g95807	-4.94275	0.822965	66.9484	1.40604e-06	0.000113361	early_white_purple
c95808_g95808	-4.94275	0.822965	66.9484	1.40604e-06	0.000113361	early_white_purple
c113021_g113021	-1.25061	4.59186	66.6767	1.43877e-06	0.000115739	early_white_purple
c88573_g88573	-1.59051	5.07097	66.5365	1.456e-06	0.000116862	early_white_purple
c71239_g71239	-1.51905	4.20432	66.4789	1.46316e-06	0.000117174	early_white_purple
c106937_g106937	-8.45342	2.27392	82.2134	1.4775e-06	0.000118058	early_white_purple
c119698_g119698	8.30161	2.03844	112.266	1.52623e-06	0.000121465	early_white_purple
c87090_g87090	-1.30565	4.85408	65.979	1.52692e-06	0.000121465	early_white_purple
c116407_g116407	1.88917	5.25099	65.8997	1.53733e-06	0.000122022	early_white_purple
c73203_g73203	2.98494	1.26088	65.8588	1.54273e-06	0.00012218	early_white_purple
c88898_g88898	0.582308	5.26796	65.8213	1.5477e-06	0.000122302	early_white_purple
c71916_g71916	3.02883	3.98194	65.603	1.577e-06	0.00012407	early_white_purple
c76001_g76001	-2.59912	3.0122	65.5244	1.58771e-06	0.000124638	early_white_purple
c51571_g51571	-1.27723	5.97516	65.267	1.62335e-06	0.000126604	early_white_purple
c79373_g79373	-2.42477	1.5892	65.0949	1.64769e-06	0.000127667	early_white_purple
c79374_g79374	-2.42477	1.5892	65.0949	1.64769e-06	0.000127667	early_white_purple
c113699_g113699	-0.635606	7.34448	64.6342	1.71495e-06	0.00013225	early_white_purple
c123261_g123261	-11.6755	8.20666	79.7985	1.71792e-06	0.00013225	early_white_purple
c98607_g98607	1.13528	4.16349	64.3637	1.75591e-06	0.000134102	early_white_purple
c74884_g74884	-1.49943	8.28044	64.3568	1.75696e-06	0.000134102	early_white_purple
c98975_g98975	-0.634058	7.80213	64.3057	1.76483e-06	0.00013413	early_white_purple
c91189_g91189	5.49306	1.14517	64.1882	1.78308e-06	0.00013413	early_white_purple
c107477_g107477	7.53123	1.00625	108.336	1.78355e-06	0.00013413	early_white_purple
c90275_g90275	1.20096	4.18492	63.8232	1.84116e-06	0.000137883	early_white_purple
c83510_g83510	0.794514	4.57411	63.631	1.87263e-06	0.000138794	early_white_purple
c79593_g79593	-4.52632	1.7013	63.538	1.88808e-06	0.000139461	early_white_purple
c47112_g47112	1.6649	6.63517	63.5037	1.8938e-06	0.000139461	early_white_purple
c23422_g23422	1.18681	5.47757	63.4987	1.89464e-06	0.000139461	early_white_purple
c99325_g99325	-0.770162	6.91475	63.4596	1.90119e-06	0.000139461	early_white_purple
c115802_g115802	-0.670427	6.62061	62.9002	1.99801e-06	0.000145371	early_white_purple
c5744_g5744	1.607	3.46321	62.8474	2.00744e-06	0.000145761	early_white_purple
c73756_g73756	-6.23233	0.884323	105.296	2.01925e-06	0.000146322	early_white_purple
c107884_g107884	-3.3753	7.51003	62.5942	2.05335e-06	0.000148493	early_white_purple
c116088_g116088	2.86889	4.21509	62.5363	2.06403e-06	0.000148664	early_white_purple
c88941_g88941	-1.21418	5.96396	62.4947	2.07173e-06	0.000148919	early_white_purple
c95518_g95518	-0.738008	6.20647	62.4185	2.08593e-06	0.000149504	early_white_purple
c51273_g51273	-1.49854	4.35712	62.3736	2.09435e-06	0.000149644	early_white_purple
c95822_g95822	-6.93782	1.15184	104.155	2.11737e-06	0.000150388	early_white_purple
c81633_g81633	0.797496	4.64884	62.1768	2.13173e-06	0.000151108	early_white_purple
c21825_g21825	-0.831047	5.37312	61.9691	2.172e-06	0.000153355	early_white_purple
c5001_g5001	-0.974667	3.90983	61.852	2.19509e-06	0.000153629	early_white_purple
c1103_g1103	-2.41962	3.1742	61.8298	2.19949e-06	0.000153629	early_white_purple
c8911_g8911	-1.93452	1.14414	66.2106	2.21127e-06	0.000153629	early_white_purple
c9337_g9337	-1.93452	1.14414	66.2106	2.21127e-06	0.000153629	early_white_purple
c96870_g96870	1.31994	3.84625	61.7546	2.2145e-06	0.000153629	early_white_purple
c73034_g73034	-4.1511	1.6519	61.7328	2.21888e-06	0.000153635	early_white_purple
c36789_g36789	1.23517	5.17441	61.6817	2.22918e-06	0.000153846	early_white_purple
c5896_g5896	1.16865	5.34225	61.675	2.23053e-06	0.000153846	early_white_purple
c61251_g61251	1.41801	3.62661	61.5583	2.25424e-06	0.000155183	early_white_purple
c6015_g6015	1.10885	3.78699	61.4091	2.285e-06	0.000156631	early_white_purple
c4205_g4205	-5.79354	1.60406	102.312	2.28841e-06	0.000156631	early_white_purple
c3469_g3469	2.11549	2.95292	61.051	2.36081e-06	0.000161279	early_white_purple
c78367_g78367	0.771987	5.88729	60.8604	2.40234e-06	0.000163803	early_white_purple
c117268_g117268	-8.56657	2.42009	100.729	2.44888e-06	0.00016621	early_white_purple
c110441_g110441	3.24921	6.51379	60.6393	2.45157e-06	0.00016621	early_white_purple
c110442_g110442	3.24921	6.51379	60.6393	2.45157e-06	0.00016621	early_white_purple
c115951_g115951	-2.84168	6.67541	60.4121	2.50337e-06	0.000169401	early_white_purple
c102368_g102368	0.588359	5.9505	60.1657	2.56097e-06	0.000172972	early_white_purple
c119568_g119568	1.6777	8.93126	59.9284	2.61789e-06	0.000176483	early_white_purple
c91016_g91016	-7.159	0.943687	99.0854	2.63008e-06	0.000176693	early_white_purple
c32129_g32129	-1.41733	5.81543	59.8751	2.63087e-06	0.000176693	early_white_purple
c87893_g87893	-1.46575	5.1329	59.6633	2.68318e-06	0.000179869	early_white_purple
c65028_g65028	-0.859355	5.9906	59.6054	2.69772e-06	0.000180505	early_white_purple
c113450_g113450	-0.851488	6.09146	59.5393	2.71439e-06	0.000181282	early_white_purple
c49533_g49533	-1.07959	5.35887	59.3041	2.7747e-06	0.000184278	early_white_purple
c110630_g110630	-0.905231	6.15928	59.171	2.80953e-06	0.000186079	early_white_purple
c116449_g116449	-1.00611	7.65494	59.153	2.81425e-06	0.000186079	early_white_purple
c86727_g86727	-2.21546	2.63603	59.1411	2.8174e-06	0.000186079	early_white_purple
c111833_g111833	1.58962	2.89997	58.9286	2.87423e-06	0.000189482	early_white_purple
c117971_g117971	8.46672	3.11961	96.8935	2.89777e-06	0.000190683	early_white_purple
c64774_g64774	-1.91201	3.55354	58.6212	2.95876e-06	0.000194339	early_white_purple
c75584_g75584	1.6703	4.91045	58.5389	2.98185e-06	0.00019514	early_white_purple
c98798_g98798	-1.03391	5.16443	58.3634	3.03187e-06	0.000197031	early_white_purple
c74832_g74832	-1.22485	3.91701	57.6627	3.24125e-06	0.000209058	early_white_purple
c95607_g95607	-1.75183	7.277	57.5136	3.28795e-06	0.00021067	early_white_purple
c118557_g118557	-11.2983	4.77429	70.0912	3.28979e-06	0.00021067	early_white_purple
c88820_g88820	6.01006	-0.045273	93.8192	3.33124e-06	0.000212564	early_white_purple
c8755_g8755	6.12448	0.314297	93.6499	3.35733e-06	0.000213556	early_white_purple
c97858_g97858	-6.44999	0.83415	93.6409	3.35872e-06	0.000213556	early_white_purple
c119414_g119414	2.16626	3.91837	57.2405	3.37544e-06	0.000214239	early_white_purple
c92864_g92864	0.576263	5.963	57.2124	3.38461e-06	0.000214441	early_white_purple
c122337_g122337	-7.98742	3.78558	93.2779	3.4155e-06	0.000215634	early_white_purple
c95745_g95745	8.57725	2.16784	93.0908	3.44523e-06	0.000216873	early_white_purple
c93325_g93325	0.730075	5.97021	57.0225	3.44724e-06	0.000216873	early_white_purple
c87115_g87115	0.92914	7.46751	56.8787	3.49556e-06	0.000219143	early_white_purple
c63363_g63363	0.675197	4.56886	56.8323	3.51131e-06	0.000219745	early_white_purple
c71884_g71884	0.711029	6.10172	56.7441	3.54147e-06	0.000221246	early_white_purple
c111572_g111572	5.03263	1.54584	62.0186	3.55053e-06	0.000221426	early_white_purple
c121985_g121985	9.09117	2.83517	92.1784	3.59476e-06	0.000222705	early_white_purple
c71622_g71622	-1.12491	5.33993	56.5361	3.61381e-06	0.000222705	early_white_purple
c118767_g118767	1.54343	3.06328	56.5162	3.62082e-06	0.000222705	early_white_purple
c118770_g118770	1.54343	3.06328	56.5162	3.62082e-06	0.000222705	early_white_purple
c118773_g118773	1.54343	3.06328	56.5162	3.62082e-06	0.000222705	early_white_purple
c2706_g2706	1.54343	3.06328	56.5162	3.62082e-06	0.000222705	early_white_purple
c112414_g112414	1.06859	5.73297	56.3061	3.69582e-06	0.00022654	early_white_purple
c108565_g108565	-2.3721	6.29637	56.2788	3.70568e-06	0.000226756	early_white_purple
c5646_g5646	-0.533452	5.10515	56.1646	3.7473e-06	0.000228522	early_white_purple
c31835_g31835	0.96099	4.52139	55.9759	3.81727e-06	0.000231605	early_white_purple
c78060_g78060	0.566112	7.99669	55.7177	3.91543e-06	0.000237158	early_white_purple
c71346_g71346	0.95568	6.21066	55.5644	3.97509e-06	0.000240365	early_white_purple
c77648_g77648	-1.55901	5.85238	55.4475	4.02129e-06	0.00024259	early_white_purple
c41082_g41082	-0.63835	4.8652	55.4137	4.03479e-06	0.000242745	early_white_purple
c7266_g7266	1.75804	5.83367	55.2566	4.09806e-06	0.000246138	early_white_purple
c71323_g71323	-0.759215	5.50726	55.1475	4.1427e-06	0.000248402	early_white_purple
c71681_g71681	-3.48095	1.50338	55.0115	4.19913e-06	0.000251365	early_white_purple
c3057_g3057	1.93337	2.01807	54.9149	4.23977e-06	0.000252112	early_white_purple
c117855_g117855	0.836449	6.38117	54.7234	4.32161e-06	0.000256028	early_white_purple
c9720_g9720	-1.44007	3.3008	54.7107	4.3271e-06	0.000256028	early_white_purple
c104951_g104951	-1.06603	4.96644	54.4632	4.43576e-06	0.000262025	early_white_purple
c90162_g90162	-1.25288	5.16682	54.2695	4.52297e-06	0.000266076	early_white_purple
c2512_g2512	-1.44912	4.20436	54.2452	4.53407e-06	0.000266076	early_white_purple
c121397_g121397	9.01409	2.92175	86.8855	4.63572e-06	0.000271595	early_white_purple
c79791_g79791	-3.75787	1.32084	53.3976	4.94088e-06	0.00028806	early_white_purple
c66333_g66333	1.00965	6.27725	53.3269	4.97665e-06	0.000288362	early_white_purple
c99662_g99662	-0.710795	5.71771	53.3237	4.97828e-06	0.000288362	early_white_purple
c107471_g107471	0.872949	5.02494	53.3021	4.98928e-06	0.000288532	early_white_purple
c121990_g121990	1.79445	4.21683	53.1481	5.06853e-06	0.000292576	early_white_purple
c112896_g112896	1.17034	3.96897	53.006	5.14292e-06	0.000295034	early_white_purple
c73899_g73899	3.47505	1.59425	52.7943	5.25607e-06	0.000300926	early_white_purple
c95099_g95099	1.72916	7.1188	52.7825	5.26245e-06	0.000300926	early_white_purple
c93311_g93311	0.688777	5.56247	52.3634	5.49536e-06	0.000311755	early_white_purple
c65308_g65308	-1.23103	5.71424	52.2667	5.55073e-06	0.000314198	early_white_purple
c9167_g9167	0.684407	6.61924	52.2576	5.55599e-06	0.000314198	early_white_purple
c77870_g77870	1.98417	2.47495	52.241	5.56555e-06	0.000314243	early_white_purple
c5723_g5723	7.58968	3.66407	62.9209	5.6027e-06	0.000315842	early_white_purple
c91786_g91786	0.724727	6.24137	51.8125	5.81972e-06	0.000324003	early_white_purple
c91788_g91788	0.724727	6.24137	51.8125	5.81972e-06	0.000324003	early_white_purple
c9420_g9420	0.724727	6.24137	51.8125	5.81972e-06	0.000324003	early_white_purple
c114355_g114355	-0.935489	5.57298	51.5667	5.97148e-06	0.000331369	early_white_purple
c69355_g69355	0.534751	6.318	51.3861	6.08592e-06	0.000335166	early_white_purple
c111411_g111411	2.10939	4.93996	51.3365	6.11783e-06	0.000336128	early_white_purple
c70614_g70614	-0.726707	6.159	51.3297	6.12218e-06	0.000336128	early_white_purple
c76923_g76923	2.76518	2.40756	50.9927	6.34404e-06	0.000347776	early_white_purple
c51724_g51724	0.613069	5.82972	50.8509	6.44015e-06	0.000352505	early_white_purple
c102265_g102265	-2.84305	0.874685	50.7823	6.48727e-06	0.000353462	early_white_purple
c102268_g102268	-2.84305	0.874685	50.7823	6.48727e-06	0.000353462	early_white_purple
c119479_g119479	1.04309	7.92101	50.4818	6.69823e-06	0.000363849	early_white_purple
c2685_g2685	-2.80009	2.78895	50.3691	6.77945e-06	0.000366847	early_white_purple
c59724_g59724	-0.600225	5.04519	50.3625	6.78417e-06	0.000366847	early_white_purple
c107180_g107180	-1.95888	5.70874	50.1992	6.90392e-06	0.000370524	early_white_purple
c6909_g6909	-6.33073	0.594161	78.8363	7.02139e-06	0.0003715	early_white_purple
c64863_g64863	2.67523	3.88984	49.99	7.06083e-06	0.0003715	early_white_purple
c101883_g101883	-5.39909	1.46365	60.008	7.06114e-06	0.0003715	early_white_purple
c110504_g110504	-5.6184	2.20517	49.9865	7.06354e-06	0.0003715	early_white_purple
c110505_g110505	-5.6184	2.20517	49.9865	7.06354e-06	0.0003715	early_white_purple
c110507_g110507	-5.6184	2.20517	49.9865	7.06354e-06	0.0003715	early_white_purple
c110508_g110508	-5.6184	2.20517	49.9865	7.06354e-06	0.0003715	early_white_purple
c110509_g110509	-5.6184	2.20517	49.9865	7.06354e-06	0.0003715	early_white_purple
c110511_g110511	-5.6184	2.20517	49.9865	7.06354e-06	0.0003715	early_white_purple
c110512_g110512	-5.6184	2.20517	49.9865	7.06354e-06	0.0003715	early_white_purple
c101644_g101644	-1.19898	4.29471	49.9846	7.06492e-06	0.0003715	early_white_purple
c111228_g111228	2.16843	3.62829	49.8737	7.14987e-06	0.000374735	early_white_purple
c74258_g74258	1.6775	3.35416	49.6542	7.32139e-06	0.000382581	early_white_purple
c76087_g76087	-2.51894	0.743882	49.4991	7.44545e-06	0.000387955	early_white_purple
c76161_g76161	0.498058	6.15133	49.4306	7.50104e-06	0.000390283	early_white_purple
c104243_g104243	0.892677	4.06938	49.3829	7.53998e-06	0.000390606	early_white_purple
c85597_g85597	-4.53971	0.880022	49.0787	7.79409e-06	0.000401446	early_white_purple
c83479_g83479	-0.590957	5.43799	49.0492	7.81923e-06	0.000401585	early_white_purple
c71047_g71047	2.62465	5.4522	48.9943	7.86634e-06	0.000403295	early_white_purple
c88750_g88750	7.71403	2.30361	58.6367	7.89993e-06	0.000403295	early_white_purple
c106121_g106121	-4.21043	5.84431	48.9516	7.90312e-06	0.000403295	early_white_purple
c8249_g8249	0.682888	5.71113	48.945	7.90885e-06	0.000403295	early_white_purple
c108330_g108330	-10.0637	2.44777	58.5268	7.97207e-06	0.000405941	early_white_purple
c89407_g89407	-2.71615	3.48171	48.8483	7.99311e-06	0.000406434	early_white_purple
c93066_g93066	-1.10945	3.91675	48.8316	8.00776e-06	0.000406601	early_white_purple
c80863_g80863	1.59415	4.45983	48.7546	8.07568e-06	0.000409469	early_white_purple
c83602_g83602	1.02151	4.11464	48.5331	8.27488e-06	0.000417206	early_white_purple
c26099_g26099	1.04762	6.74857	48.2698	8.519e-06	0.000425637	early_white_purple
c79182_g79182	0.84349	5.41212	47.9438	8.83288e-06	0.000437937	early_white_purple
c72332_g72332	0.892053	4.83374	47.9213	8.85507e-06	0.00043843	early_white_purple
c6898_g6898	-2.79917	2.43336	47.905	8.87116e-06	0.00043862	early_white_purple
c83115_g83115	-0.958429	6.16716	47.8762	8.89968e-06	0.000439423	early_white_purple
c119504_g119504	0.668689	4.83248	47.8294	8.94616e-06	0.000440503	early_white_purple
c1826_g1826	0.668689	4.83248	47.8294	8.94616e-06	0.000440503	early_white_purple
c65535_g65535	4.3241	1.45726	57.0326	9.03433e-06	0.000443624	early_white_purple
c81989_g81989	-0.764967	6.91295	47.6747	9.10199e-06	0.000445723	early_white_purple
c9826_g9826	5.04959	3.24622	47.6411	9.13629e-06	0.000446792	early_white_purple
c94775_g94775	0.555624	6.70792	47.5701	9.20914e-06	0.00044974	early_white_purple
c4419_g4419	-1.70568	4.8539	47.5341	9.24643e-06	0.000450332	early_white_purple
c4420_g4420	-1.70568	4.8539	47.5341	9.24643e-06	0.000450332	early_white_purple
c94761_g94761	-2.02679	3.10617	47.3539	9.43527e-06	0.000458905	early_white_purple
c35856_g35856	0.858728	4.88799	47.2676	9.52724e-06	0.000462157	early_white_purple
c2455_g2455	0.935226	5.50422	47.267	9.52794e-06	0.000462157	early_white_purple
c72440_g72440	-4.47004	2.0991	47.1803	9.62144e-06	0.000466061	early_white_purple
c81119_g81119	-6.39538	2.67753	73.1418	9.64565e-06	0.000466602	early_white_purple
c67644_g67644	2.6827	1.79049	47.1079	9.70036e-06	0.000467984	early_white_purple
c8591_g8591	-1.6244	3.85834	47.0543	9.75924e-06	0.00047019	early_white_purple
c117765_g117765	1.11835	6.31603	46.9631	9.86037e-06	0.000474424	early_white_purple
c100100_g100100	-1.11508	4.5333	46.8363	1.0003e-05	0.000479353	early_white_purple
c65105_g65105	-1.26645	4.19368	46.7171	1.01392e-05	0.000483936	early_white_purple
c65405_g65405	0.836188	4.51085	46.6844	1.01769e-05	0.000484322	early_white_purple
c71930_g71930	6.32014	1.58563	55.5246	1.02791e-05	0.000487368	early_white_purple
c82281_g82281	2.79982	0.561347	46.5283	1.03594e-05	0.000489312	early_white_purple
c5950_g5950	-1.78149	3.86015	46.5268	1.03612e-05	0.000489312	early_white_purple
c112448_g112448	-2.03685	1.6329	46.393	1.05205e-05	0.000494971	early_white_purple
c85969_g85969	0.850306	4.07193	46.3799	1.05363e-05	0.000494971	early_white_purple
c45789_g45789	-9.89579	4.58973	762.987	3.21511e-13	1.15091e-08	late_white_red
c67396_g67396	16.3571	10.3717	570.464	2.18178e-12	2.80302e-08	late_white_red
c6825_g6825	-2.62912	8.10963	542.594	3.03089e-12	2.80302e-08	late_white_red
c76567_g76567	-2.54565	6.07373	526.477	3.6935e-12	2.80302e-08	late_white_red
c63197_g63197	3.86253	5.23381	507.494	4.69819e-12	2.80302e-08	late_white_red
c63198_g63198	3.86253	5.23381	507.494	4.69819e-12	2.80302e-08	late_white_red
c97104_g97104	-2.14031	5.47578	478.629	6.89217e-12	3.3924e-08	late_white_red
c795_g795	1.75776	5.76329	468.322	7.9464e-12	3.3924e-08	late_white_red
c31544_g31544	-2.08746	5.08948	463.278	8.52909e-12	3.3924e-08	late_white_red
c73130_g73130	-2.4446	6.16908	450.646	1.02169e-11	3.65735e-08	late_white_red
c98460_g98460	9.215	4.25893	430.275	1.38166e-11	4.4963e-08	late_white_red
c109264_g109264	13.0447	7.75194	1332.28	1.82041e-11	5.43045e-08	late_white_red
c121972_g121972	2.54365	4.80822	393.754	2.46185e-11	5.83837e-08	late_white_red
c121973_g121973	2.54365	4.80822	393.754	2.46185e-11	5.83837e-08	late_white_red
c2450_g2450	3.77601	4.5986	390.242	2.60954e-11	5.83837e-08	late_white_red
c4736_g4736	13.4013	6.0627	1182.17	3.18462e-11	6.50652e-08	late_white_red
c92859_g92859	-5.28438	5.60176	376.895	3.27171e-11	6.50652e-08	late_white_red
c45790_g45790	-7.82701	3.67684	368.971	3.75569e-11	7.07591e-08	late_white_red
c27323_g27323	2.60546	5.63305	365.034	4.02649e-11	7.20681e-08	late_white_red
c9614_g9614	12.7095	6.88987	1093.94	4.57656e-11	7.58979e-08	late_white_red
c71520_g71520	-6.3993	8.40246	354.409	4.87653e-11	7.58979e-08	late_white_red
c71521_g71521	-6.3993	8.40246	354.409	4.87653e-11	7.58979e-08	late_white_red
c100277_g100277	-1.69156	5.28301	347.363	5.5542e-11	8.28432e-08	late_white_red
c7632_g7632	10.277	3.91398	532.052	6.14032e-11	8.7922e-08	late_white_red
c106799_g106799	-3.03837	6.91336	336.278	6.85167e-11	9.43343e-08	late_white_red
c62451_g62451	7.52231	6.49179	332.414	7.38348e-11	9.78912e-08	late_white_red
c102234_g102234	-2.70972	5.91943	324.415	8.64258e-11	1.10492e-07	late_white_red
c112614_g112614	3.15355	5.44008	314.462	1.0569e-10	1.26152e-07	late_white_red
c63196_g63196	4.91874	4.52554	314.447	1.05723e-10	1.26152e-07	late_white_red
c77602_g77602	3.69843	6.24205	312.179	1.10778e-10	1.2792e-07	late_white_red
c90627_g90627	-4.73797	5.14628	308.815	1.18796e-10	1.31368e-07	late_white_red
c92760_g92760	-2.69182	4.47023	307.895	1.21104e-10	1.31368e-07	late_white_red
c115323_g115323	5.28082	6.96982	290.062	1.77846e-10	1.81896e-07	late_white_red
c116760_g116760	5.04041	4.88709	286.319	1.93343e-10	1.92252e-07	late_white_red
c3703_g3703	-1.81539	4.89963	283.325	2.0686e-10	1.98215e-07	late_white_red
c72886_g72886	-8.41396	2.2231	426.787	2.10413e-10	1.98215e-07	late_white_red
c53940_g53940	1.48346	7.10673	280.875	2.18728e-10	2.00764e-07	late_white_red
c108737_g108737	1.59539	5.55188	279.665	2.2488e-10	2.01251e-07	late_white_red
c97106_g97106	-2.09429	6.15127	274.601	2.52872e-10	2.18511e-07	late_white_red
c26475_g26475	2.19092	4.88421	274.013	2.56376e-10	2.18511e-07	late_white_red
c104539_g104539	3.13013	4.44577	268.69	2.90756e-10	2.30486e-07	late_white_red
c84141_g84141	8.29003	3.49775	264.946	3.18124e-10	2.30486e-07	late_white_red
c109268_g109268	-3.37717	5.87745	264.46	3.21888e-10	2.30486e-07	late_white_red
c109269_g109269	-3.37717	5.87745	264.46	3.21888e-10	2.30486e-07	late_white_red
c72296_g72296	-1.68018	7.77519	264.352	3.22733e-10	2.30486e-07	late_white_red
c121367_g121367	-4.52456	6.2386	263.801	3.27071e-10	2.30486e-07	late_white_red
c121368_g121368	-4.52456	6.2386	263.801	3.27071e-10	2.30486e-07	late_white_red
c119415_g119415	-3.64337	5.92098	262.378	3.38602e-10	2.30486e-07	late_white_red
c119416_g119416	-3.64337	5.92098	262.378	3.38602e-10	2.30486e-07	late_white_red
c2534_g2534	-3.12834	6.7221	261.228	3.48266e-10	2.30486e-07	late_white_red
c3574_g3574	5.80203	3.45291	261.153	3.48911e-10	2.30486e-07	late_white_red
c71257_g71257	-2.31457	6.366	261.021	3.50036e-10	2.30486e-07	late_white_red
c95310_g95310	-2.26078	3.80809	260.548	3.54129e-10	2.30486e-07	late_white_red
c67570_g67570	1.37136	5.91986	258.745	3.70224e-10	2.36659e-07	late_white_red
c94561_g94561	-1.66915	6.33239	257.827	3.78743e-10	2.37857e-07	late_white_red
c104951_g104951	-2.41084	4.96644	257.016	3.86456e-10	2.38517e-07	late_white_red
c3602_g3602	-1.98254	7.04456	253.149	4.25817e-10	2.58355e-07	late_white_red
c98453_g98453	7.54892	4.50658	249.007	4.73163e-10	2.7319e-07	late_white_red
c98454_g98454	7.54892	4.50658	249.007	4.73163e-10	2.7319e-07	late_white_red
c2572_g2572	-1.97664	3.97637	246.974	4.98607e-10	2.83312e-07	late_white_red
c5996_g5996	3.4974	4.79576	245.681	5.15612e-10	2.8396e-07	late_white_red
c9139_g9139	3.4974	4.79576	245.681	5.15612e-10	2.8396e-07	late_white_red
c87289_g87289	9.83571	3.42743	360.934	5.34339e-10	2.89814e-07	late_white_red
c116922_g116922	10.3219	5.3227	640.347	5.55732e-10	2.96919e-07	late_white_red
c87291_g87291	7.63712	4.1918	240.552	5.89927e-10	3.06509e-07	late_white_red
c121903_g121903	3.27897	8.26201	239.138	6.12533e-10	3.0683e-07	late_white_red
c114907_g114907	3.65812	4.47256	238.857	6.17141e-10	3.0683e-07	late_white_red
c114909_g114909	3.65812	4.47256	238.857	6.17141e-10	3.0683e-07	late_white_red
c56292_g56292	-5.09639	4.42073	237.831	6.34311e-10	3.11047e-07	late_white_red
c68874_g68874	2.3024	4.68653	237.223	6.44743e-10	3.1189e-07	late_white_red
c6600_g6600	2.1572	3.97832	236.707	6.53754e-10	3.12033e-07	late_white_red
c71723_g71723	-3.14923	5.36531	235.439	6.76525e-10	3.18652e-07	late_white_red
c119413_g119413	-3.71239	8.48954	234.814	6.8807e-10	3.19881e-07	late_white_red
c101405_g101405	6.77932	5.02055	232.079	7.41394e-10	3.40253e-07	late_white_red
c95910_g95910	-3.71963	6.99401	226.881	8.5635e-10	3.84623e-07	late_white_red
c104540_g104540	3.2471	3.55284	225.952	8.78981e-10	3.84623e-07	late_white_red
c120517_g120517	10.0434	3.67749	578.695	8.89386e-10	3.84623e-07	late_white_red
c120520_g120520	10.0434	3.67749	578.695	8.89386e-10	3.84623e-07	late_white_red
c64446_g64446	5.40877	4.46709	225.438	8.91799e-10	3.84623e-07	late_white_red
c91739_g91739	-1.35444	7.12683	224.157	9.24712e-10	3.9407e-07	late_white_red
c121051_g121051	7.81349	7.2304	223.689	9.37052e-10	3.94631e-07	late_white_red
c5713_g5713	4.46493	4.38736	221.038	1.0108e-09	4.2074e-07	late_white_red
c64863_g64863	8.04238	3.88984	215.756	1.17853e-09	4.78767e-07	late_white_red
c56296_g56296	-4.37112	4.09643	215.625	1.18305e-09	4.78767e-07	late_white_red
c120278_g120278	4.77004	4.80327	312.319	1.19033e-09	4.78767e-07	late_white_red
c51613_g51613	2.12195	5.75449	214.116	1.23692e-09	4.9198e-07	late_white_red
c92938_g92938	2.10996	4.88296	212.869	1.28361e-09	5.0494e-07	late_white_red
c6054_g6054	-1.43937	7.34641	211.445	1.33938e-09	5.21151e-07	late_white_red
c87290_g87290	11.2999	4.68997	525.212	1.39454e-09	5.36779e-07	late_white_red
c64697_g64697	-1.34127	5.31599	209.308	1.42837e-09	5.43952e-07	late_white_red
c7734_g7734	8.99138	3.66959	507.35	1.63705e-09	5.94532e-07	late_white_red
c7866_g7866	8.99138	3.66959	507.35	1.63705e-09	5.94532e-07	late_white_red
c95312_g95312	-2.24669	6.61404	203.993	1.68087e-09	5.94532e-07	late_white_red
c8947_g8947	-2.80078	7.33026	202.987	1.73424e-09	5.94532e-07	late_white_red
c101409_g101409	11.1317	3.74662	499.6	1.75802e-09	5.94532e-07	late_white_red
c101411_g101411	11.1317	3.74662	499.6	1.75802e-09	5.94532e-07	late_white_red
c101412_g101412	11.1317	3.74662	499.6	1.75802e-09	5.94532e-07	late_white_red
c101413_g101413	11.1317	3.74662	499.6	1.75802e-09	5.94532e-07	late_white_red
c8072_g8072	11.1317	3.74662	499.6	1.75802e-09	5.94532e-07	late_white_red
c8269_g8269	-10.8562	4.16045	290.934	1.76049e-09	5.94532e-07	late_white_red
c71889_g71889	1.8948	6.39723	200.006	1.90414e-09	6.37034e-07	late_white_red
c104799_g104799	10.0499	4.03923	480.951	2.09658e-09	6.94919e-07	late_white_red
c107957_g107957	-1.27636	5.41242	196.621	2.1208e-09	6.96498e-07	late_white_red
c89051_g89051	-3.44996	4.45576	194.923	2.24007e-09	7.21814e-07	late_white_red
c3458_g3458	2.48004	4.16628	194.671	2.25838e-09	7.21814e-07	late_white_red
c1116_g1116	2.16402	6.85143	193.161	2.37205e-09	7.51435e-07	late_white_red
c35512_g35512	12.4809	5.75809	273.146	2.4915e-09	7.76612e-07	late_white_red
c118670_g118670	-1.80559	6.10029	191.356	2.51661e-09	7.76612e-07	late_white_red
c118671_g118671	-1.80559	6.10029	191.356	2.51661e-09	7.76612e-07	late_white_red
c3153_g3153	8.88412	2.56607	458.919	2.60446e-09	7.96854e-07	late_white_red
c7266_g7266	3.10668	5.83367	188.339	2.78141e-09	8.43782e-07	late_white_red
c119479_g119479	2.0257	7.92101	184.539	3.16183e-09	9.35405e-07	late_white_red
c77011_g77011	3.40832	3.48217	183.322	3.29606e-09	9.54667e-07	late_white_red
c77012_g77012	3.40832	3.48217	183.322	3.29606e-09	9.54667e-07	late_white_red
c4530_g4530	1.52698	4.1774	182.529	3.38695e-09	9.54667e-07	late_white_red
c4550_g4550	1.52698	4.1774	182.529	3.38695e-09	9.54667e-07	late_white_red
c81725_g81725	1.52698	4.1774	182.529	3.38695e-09	9.54667e-07	late_white_red
c9382_g9382	1.52698	4.1774	182.529	3.38695e-09	9.54667e-07	late_white_red
c121378_g121378	-1.92472	5.44333	181.875	3.46426e-09	9.65948e-07	late_white_red
c118601_g118601	2.01897	4.57967	181.736	3.48094e-09	9.65948e-07	late_white_red
c108040_g108040	9.80865	3.88951	428.51	3.57532e-09	9.73452e-07	late_white_red
c98092_g98092	1.90698	4.29512	180.962	3.57543e-09	9.73452e-07	late_white_red
c98466_g98466	-1.92236	5.72242	180.848	3.58956e-09	9.73452e-07	late_white_red
c39590_g39590	-3.16358	3.83213	180.202	3.67116e-09	9.88093e-07	late_white_red
c51345_g51345	-1.29039	6.08133	179.653	3.74212e-09	9.99677e-07	late_white_red
c4219_g4219	2.86636	4.89064	179.087	3.81691e-09	1.0121e-06	late_white_red
c81387_g81387	4.25465	3.02017	178.443	3.90416e-09	1.02763e-06	late_white_red
c2950_g2950	3.04865	2.95028	177.072	4.09756e-09	1.07066e-06	late_white_red
c110924_g110924	2.68397	5.33785	176.757	4.14353e-09	1.07483e-06	late_white_red
c59724_g59724	-1.14404	5.04519	176.255	4.218e-09	1.0799e-06	late_white_red
c72093_g72093	2.33072	5.79646	176.219	4.22342e-09	1.0799e-06	late_white_red
c114004_g114004	-1.59862	5.98019	175.29	4.3657e-09	1.09912e-06	late_white_red
c122582_g122582	5.38979	5.88265	245.907	4.43412e-09	1.09912e-06	late_white_red
c111737_g111737	1.82189	7.40589	174.716	4.45636e-09	1.09912e-06	late_white_red
c79758_g79758	-0.961124	5.03715	174.36	4.51352e-09	1.09912e-06	late_white_red
c79759_g79759	-0.961124	5.03715	174.36	4.51352e-09	1.09912e-06	late_white_red
c79760_g79760	-0.961124	5.03715	174.36	4.51352e-09	1.09912e-06	late_white_red
c79761_g79761	-0.961124	5.03715	174.36	4.51352e-09	1.09912e-06	late_white_red
c71358_g71358	3.15645	4.54797	173.644	4.63142e-09	1.11269e-06	late_white_red
c71359_g71359	3.15645	4.54797	173.644	4.63142e-09	1.11269e-06	late_white_red
c95663_g95663	10.1296	3.20273	396.637	5.10752e-09	1.21889e-06	late_white_red
c78514_g78514	2.8726	4.85459	170.431	5.20543e-09	1.23403e-06	late_white_red
c9936_g9936	3.83067	5.28825	168.378	5.61506e-09	1.31617e-06	late_white_red
c118674_g118674	-4.81812	3.84954	168.152	5.66222e-09	1.31617e-06	late_white_red
c112123_g112123	2.164	5.47661	166.016	6.1327e-09	1.39859e-06	late_white_red
c112125_g112125	2.164	5.47661	166.016	6.1327e-09	1.39859e-06	late_white_red
c68947_g68947	4.93859	4.06057	165.377	6.28223e-09	1.42332e-06	late_white_red
c3452_g3452	8.15676	1.66938	376.243	6.51406e-09	1.46657e-06	late_white_red
c122452_g122452	-9.71289	2.91017	227.332	6.81224e-09	1.51464e-06	late_white_red
c122456_g122456	-9.71289	2.91017	227.332	6.81224e-09	1.51464e-06	late_white_red
c88624_g88624	-1.23756	4.68586	162.302	7.0621e-09	1.55125e-06	late_white_red
c83555_g83555	2.91811	4.94198	162.297	7.06353e-09	1.55125e-06	late_white_red
c116233_g116233	11.7177	5.68458	368.005	7.21312e-09	1.57444e-06	late_white_red
c65262_g65262	-1.48638	5.83004	161.215	7.36407e-09	1.58802e-06	late_white_red
c65263_g65263	-1.48638	5.83004	161.215	7.36407e-09	1.58802e-06	late_white_red
c64751_g64751	4.51058	4.45927	159.869	7.75869e-09	1.6631e-06	late_white_red
c92069_g92069	2.52283	5.39027	159.547	7.85662e-09	1.67407e-06	late_white_red
c88313_g88313	6.8349	7.76009	159.259	7.94545e-09	1.68298e-06	late_white_red
c70120_g70120	1.8227	3.94752	158.529	8.1759e-09	1.70212e-06	late_white_red
c115392_g115392	-1.58668	4.86019	158.409	8.21425e-09	1.70212e-06	late_white_red
c81378_g81378	-1.23316	5.73907	158.26	8.26271e-09	1.70212e-06	late_white_red
c99322_g99322	11.0779	3.58013	356.804	8.3157e-09	1.70212e-06	late_white_red
c99324_g99324	11.0779	3.58013	356.804	8.3157e-09	1.70212e-06	late_white_red
c122672_g122672	1.7872	6.10095	158.054	8.32977e-09	1.70212e-06	late_white_red
c72312_g72312	-7.78535	3.79776	157.936	8.36864e-09	1.70212e-06	late_white_red
c92738_g92738	2.86166	4.99052	157.77	8.42334e-09	1.70356e-06	late_white_red
c121622_g121622	1.8235	4.1582	156.736	8.77488e-09	1.74508e-06	late_white_red
c121625_g121625	1.8235	4.1582	156.736	8.77488e-09	1.74508e-06	late_white_red
c121627_g121627	1.8235	4.1582	156.736	8.77488e-09	1.74508e-06	late_white_red
c102129_g102129	-2.0209	6.42592	152.603	1.03585e-08	2.01334e-06	late_white_red
c25121_g25121	-3.40834	6.44962	152.543	1.03842e-08	2.01334e-06	late_white_red
c20_g20	9.28749	5.08211	210.215	1.04353e-08	2.01334e-06	late_white_red
c71724_g71724	-3.12929	4.73926	152.361	1.04613e-08	2.01334e-06	late_white_red
c85155_g85155	1.39859	6.20561	150.941	1.10863e-08	2.12222e-06	late_white_red
c122102_g122102	7.44292	1.87261	149.536	1.17478e-08	2.23689e-06	late_white_red
c84176_g84176	6.74263	4.48805	149.34	1.18436e-08	2.24319e-06	late_white_red
c107821_g107821	-1.95267	6.76234	148.996	1.20142e-08	2.25979e-06	late_white_red
c94835_g94835	2.37026	4.4527	148.878	1.2073e-08	2.25979e-06	late_white_red
c47609_g47609	-2.09013	8.4169	148.784	1.21206e-08	2.25979e-06	late_white_red
c83488_g83488	-2.32523	8.18707	148.271	1.23821e-08	2.29013e-06	late_white_red
c2702_g2702	-3.09527	5.53726	147.716	1.2673e-08	2.29013e-06	late_white_red
c120293_g120293	3.02193	5.7575	147.676	1.26941e-08	2.29013e-06	late_white_red
c91905_g91905	-1.66237	7.65599	147.518	1.27784e-08	2.29013e-06	late_white_red
c106572_g106572	2.61736	3.50149	147.487	1.27951e-08	2.29013e-06	late_white_red
c106574_g106574	2.61736	3.50149	147.487	1.27951e-08	2.29013e-06	late_white_red
c106576_g106576	2.61736	3.50149	147.487	1.27951e-08	2.29013e-06	late_white_red
c106577_g106577	2.61736	3.50149	147.487	1.27951e-08	2.29013e-06	late_white_red
c97431_g97431	1.94647	4.15538	146.982	1.30695e-08	2.30467e-06	late_white_red
c97434_g97434	1.94647	4.15538	146.982	1.30695e-08	2.30467e-06	late_white_red
c3094_g3094	-2.26874	3.84299	146.19	1.35134e-08	2.35971e-06	late_white_red
c9270_g9270	-2.26874	3.84299	146.19	1.35134e-08	2.35971e-06	late_white_red
c66372_g66372	1.15575	6.6091	145.715	1.37886e-08	2.39606e-06	late_white_red
c70947_g70947	2.28574	3.87468	144.71	1.4391e-08	2.46485e-06	late_white_red
c49104_g49104	-1.57755	5.77549	144.212	1.47005e-08	2.50588e-06	late_white_red
c798_g798	2.00389	5.9503	143.582	1.51031e-08	2.54958e-06	late_white_red
c799_g799	2.00389	5.9503	143.582	1.51031e-08	2.54958e-06	late_white_red
c94640_g94640	5.66725	6.37287	143.479	1.51706e-08	2.54958e-06	late_white_red
c100209_g100209	8.92547	6.06956	141.901	1.62416e-08	2.71682e-06	late_white_red
c36533_g36533	-0.959088	5.54127	141.276	1.66898e-08	2.76595e-06	late_white_red
c3449_g3449	0.958516	5.50543	140.722	1.70994e-08	2.80784e-06	late_white_red
c7055_g7055	1.92345	7.05083	140.482	1.728e-08	2.8117e-06	late_white_red
c87679_g87679	3.09578	4.08707	139.713	1.78741e-08	2.8952e-06	late_white_red
c77493_g77493	3.64726	6.97761	138.973	1.84685e-08	2.978e-06	late_white_red
c94188_g94188	-2.03407	4.62472	138.204	1.91107e-08	3.05404e-06	late_white_red
c111627_g111627	-1.29351	7.04898	136.322	2.07921e-08	3.30797e-06	late_white_red
c101914_g101914	1.10022	6.00139	136.21	2.08977e-08	3.31007e-06	late_white_red
c104458_g104458	7.29317	2.09248	290.179	2.14654e-08	3.35545e-06	late_white_red
c104459_g104459	7.29317	2.09248	290.179	2.14654e-08	3.35545e-06	late_white_red
c104463_g104463	7.29317	2.09248	290.179	2.14654e-08	3.35545e-06	late_white_red
c107621_g107621	4.22298	2.93759	135.38	2.16977e-08	3.36239e-06	late_white_red
c107622_g107622	4.22298	2.93759	135.38	2.16977e-08	3.36239e-06	late_white_red
c56295_g56295	-5.21474	2.11087	134.92	2.21556e-08	3.41856e-06	late_white_red
c90597_g90597	-6.49876	7.25587	134.533	2.25504e-08	3.46453e-06	late_white_red
c83337_g83337	-3.88326	6.1419	134.007	2.30989e-08	3.528e-06	late_white_red
c92299_g92299	1.44929	5.854	133.949	2.31606e-08	3.528e-06	late_white_red
c98718_g98718	7.54943	2.03826	284.158	2.36259e-08	3.58363e-06	late_white_red
c1625_g1625	-4.23882	3.32165	131.967	2.53791e-08	3.81578e-06	late_white_red
c94240_g94240	2.70342	4.36202	131.884	2.54762e-08	3.81578e-06	late_white_red
c118767_g118767	2.42325	3.06328	131.083	2.64461e-08	3.86405e-06	late_white_red
c118770_g118770	2.42325	3.06328	131.083	2.64461e-08	3.86405e-06	late_white_red
c118773_g118773	2.42325	3.06328	131.083	2.64461e-08	3.86405e-06	late_white_red
c2590_g2590	2.42325	3.06328	131.083	2.64461e-08	3.86405e-06	late_white_red
c2706_g2706	2.42325	3.06328	131.083	2.64461e-08	3.86405e-06	late_white_red
c3816_g3816	2.42325	3.06328	131.083	2.64461e-08	3.86405e-06	late_white_red
c2237_g2237	-3.68502	6.35798	130.806	2.67909e-08	3.89851e-06	late_white_red
c43955_g43955	0.858068	7.2455	130.423	2.72761e-08	3.95305e-06	late_white_red
c118955_g118955	1.07768	6.08404	129.475	2.85226e-08	4.08409e-06	late_white_red
c75697_g75697	-1.40667	6.32268	129.291	2.87718e-08	4.10337e-06	late_white_red
c68852_g68852	5.7706	3.41711	127.987	3.06125e-08	4.34682e-06	late_white_red
c116501_g116501	-1.3621	9.67491	127.846	3.08188e-08	4.34682e-06	late_white_red
c98177_g98177	-2.52075	8.39928	127.229	3.17445e-08	4.4389e-06	late_white_red
c72835_g72835	-2.81844	5.56389	127.129	3.18978e-08	4.44298e-06	late_white_red
c108802_g108802	-4.11301	6.92385	126.386	3.30597e-08	4.55778e-06	late_white_red
c22227_g22227	-2.33186	5.22362	126.199	3.3361e-08	4.55778e-06	late_white_red
c67398_g67398	6.19811	7.29373	169.402	3.35353e-08	4.55778e-06	late_white_red
c111032_g111032	2.83072	4.47073	126.052	3.35994e-08	4.55778e-06	late_white_red
c98319_g98319	7.97251	4.13158	356.1	3.47134e-08	4.65407e-06	late_white_red
c95972_g95972	1.89865	5.11536	124.881	3.55689e-08	4.74905e-06	late_white_red
c104957_g104957	-1.13884	4.9957	124.449	3.63279e-08	4.79864e-06	late_white_red
c104958_g104958	-1.13884	4.9957	124.449	3.63279e-08	4.79864e-06	late_white_red
c121902_g121902	14.4731	6.85595	1980.45	3.6801e-08	4.84326e-06	late_white_red
c9104_g9104	-1.57594	5.47175	123.313	3.84175e-08	5.03748e-06	late_white_red
c79275_g79275	2.84353	5.56141	122.738	3.9527e-08	5.15222e-06	late_white_red
c113268_g113268	2.35227	6.07562	122.711	3.95804e-08	5.15222e-06	late_white_red
c93041_g93041	1.21618	5.47092	122.595	3.9808e-08	5.16306e-06	late_white_red
c100021_g100021	-3.71497	4.63938	121.956	4.10969e-08	5.29393e-06	late_white_red
c4418_g4418	1.2434	7.56954	121.948	4.11127e-08	5.29393e-06	late_white_red
c111885_g111885	-3.42432	4.14502	121.579	4.1877e-08	5.37301e-06	late_white_red
c8687_g8687	4.37822	2.5666	121.261	4.25513e-08	5.42085e-06	late_white_red
c98812_g98812	-0.997764	7.24994	121.26	4.25527e-08	5.42085e-06	late_white_red
c84431_g84431	-3.33289	4.51092	120.935	4.32538e-08	5.47359e-06	late_white_red
c8209_g8209	1.78882	4.40974	120.926	4.32725e-08	5.47359e-06	late_white_red
c44138_g44138	1.79593	5.48386	120.526	4.41535e-08	5.56537e-06	late_white_red
c118707_g118707	9.69772	3.00163	495.95	4.5607e-08	5.70837e-06	late_white_red
c118710_g118710	9.69772	3.00163	495.95	4.5607e-08	5.70837e-06	late_white_red
c100191_g100191	-1.79901	7.67079	119.742	4.59402e-08	5.73003e-06	late_white_red
c117240_g117240	-1.43033	7.87572	119.31	4.69615e-08	5.83709e-06	late_white_red
c110689_g110689	4.5794	4.44253	118.298	4.94554e-08	6.12579e-06	late_white_red
c83192_g83192	-1.12929	10.1058	118.079	5.00132e-08	6.15723e-06	late_white_red
c111630_g111630	1.18377	6.15363	117.997	5.02252e-08	6.15723e-06	late_white_red
c73263_g73263	-2.23523	4.34258	117.788	5.07687e-08	6.20261e-06	late_white_red
c122627_g122627	1.8581	6.12001	117.61	5.12364e-08	6.23847e-06	late_white_red
c85356_g85356	-0.825518	5.83621	116.902	5.3146e-08	6.40297e-06	late_white_red
c117081_g117081	4.98294	7.38306	116.843	5.33108e-08	6.40297e-06	late_white_red
c117082_g117082	4.98294	7.38306	116.843	5.33108e-08	6.40297e-06	late_white_red
c122580_g122580	-2.66226	8.06916	116.721	5.36498e-08	6.40297e-06	late_white_red
c64744_g64744	1.42873	5.74609	116.717	5.36606e-08	6.40297e-06	late_white_red
c68016_g68016	-6.20121	1.32144	116.093	5.54332e-08	6.5925e-06	late_white_red
c70502_g70502	-1.25094	6.47435	115.702	5.65756e-08	6.62333e-06	late_white_red
c111342_g111342	1.77456	3.21421	115.688	5.66176e-08	6.62333e-06	late_white_red
c111343_g111343	1.77456	3.21421	115.688	5.66176e-08	6.62333e-06	late_white_red
c111347_g111347	1.77456	3.21421	115.688	5.66176e-08	6.62333e-06	late_white_red
c111348_g111348	1.77456	3.21421	115.688	5.66176e-08	6.62333e-06	late_white_red
c74886_g74886	10.9645	4.7412	152.914	5.80589e-08	6.7043e-06	late_white_red
c107838_g107838	-2.21903	5.94845	115.129	5.83048e-08	6.71105e-06	late_white_red
c115571_g115571	-2.37576	4.70693	114.579	6.00182e-08	6.86413e-06	late_white_red
c83055_g83055	-2.03981	6.43882	114.007	6.18632e-08	7.0526e-06	late_white_red
c66524_g66524	1.59379	5.53477	113.671	6.29796e-08	7.15708e-06	late_white_red
c98456_g98456	12.1658	5.38241	227.193	6.54823e-08	7.31349e-06	late_white_red
c102482_g102482	-1.25764	6.02801	112.612	6.6644e-08	7.31349e-06	late_white_red
c110647_g110647	-2.53435	5.19177	112.489	6.70873e-08	7.31349e-06	late_white_red
c70503_g70503	-1.07539	5.58179	112.356	6.75672e-08	7.31349e-06	late_white_red
c85565_g85565	-1.01552	6.43085	112.18	6.82107e-08	7.31349e-06	late_white_red
c3286_g3286	3.15337	2.19294	112.006	6.88506e-08	7.31349e-06	late_white_red
c3288_g3288	3.15337	2.19294	112.006	6.88506e-08	7.31349e-06	late_white_red
c3291_g3291	3.15337	2.19294	112.006	6.88506e-08	7.31349e-06	late_white_red
c3292_g3292	3.15337	2.19294	112.006	6.88506e-08	7.31349e-06	late_white_red
c3293_g3293	3.15337	2.19294	112.006	6.88506e-08	7.31349e-06	late_white_red
c57_g57	3.15337	2.19294	112.006	6.88506e-08	7.31349e-06	late_white_red
c58_g58	3.15337	2.19294	112.006	6.88506e-08	7.31349e-06	late_white_red
c60_g60	3.15337	2.19294	112.006	6.88506e-08	7.31349e-06	late_white_red
c61_g61	3.15337	2.19294	112.006	6.88506e-08	7.31349e-06	late_white_red
c6655_g6655	3.15337	2.19294	112.006	6.88506e-08	7.31349e-06	late_white_red
c6656_g6656	3.15337	2.19294	112.006	6.88506e-08	7.31349e-06	late_white_red
c6658_g6658	3.15337	2.19294	112.006	6.88506e-08	7.31349e-06	late_white_red
c93585_g93585	-1.15088	5.17146	111.386	7.12002e-08	7.47793e-06	late_white_red
c70560_g70560	2.14621	3.91036	111.377	7.12342e-08	7.47793e-06	late_white_red
c2989_g2989	4.05488	4.71453	111.304	7.15153e-08	7.48548e-06	late_white_red
c34509_g34509	1.79244	5.17345	110.872	7.3212e-08	7.61852e-06	late_white_red
c87090_g87090	-1.73573	4.85408	110.66	7.40636e-08	7.68479e-06	late_white_red
c81377_g81377	-2.472	5.75446	110.209	7.59108e-08	7.81905e-06	late_white_red
c82164_g82164	-1.49571	7.15211	110.189	7.59924e-08	7.81905e-06	late_white_red
c68853_g68853	4.10494	3.54938	109.688	7.81093e-08	7.98111e-06	late_white_red
c7375_g7375	10.9981	3.22007	144.343	7.89712e-08	8.03105e-06	late_white_red
c83477_g83477	2.91504	3.2109	109.401	7.93501e-08	8.04673e-06	late_white_red
c73534_g73534	1.9396	5.86088	109.321	7.97036e-08	8.05975e-06	late_white_red
c80037_g80037	-0.760571	6.9499	109.154	8.04398e-08	8.09673e-06	late_white_red
c71360_g71360	1.00695	5.64931	108.892	8.16131e-08	8.18349e-06	late_white_red
c89090_g89090	-2.75451	7.86635	108.807	8.19951e-08	8.19883e-06	late_white_red
c80087_g80087	-1.37355	5.07694	108.56	8.31256e-08	8.26898e-06	late_white_red
c110544_g110544	-5.88909	4.29262	108.553	8.31587e-08	8.26898e-06	late_white_red
c118361_g118361	3.99907	3.01415	108.305	8.431e-08	8.31772e-06	late_white_red
c122569_g122569	2.57334	5.57308	108.298	8.4346e-08	8.31772e-06	late_white_red
c82312_g82312	-3.89035	6.02551	108.065	8.54465e-08	8.4031e-06	late_white_red
c107859_g107859	1.25361	5.4536	107.482	8.82684e-08	8.60966e-06	late_white_red
c107096_g107096	1.21615	4.89054	107.275	8.92998e-08	8.63963e-06	late_white_red
c107097_g107097	1.21615	4.89054	107.275	8.92998e-08	8.63963e-06	late_white_red
c6056_g6056	1.80243	5.57582	106.98	9.07897e-08	8.76011e-06	late_white_red
c111228_g111228	3.33109	3.62829	106.118	9.53144e-08	9.08942e-06	late_white_red
c93688_g93688	-2.40451	4.41243	106.088	9.54723e-08	9.08942e-06	late_white_red
c109309_g109309	-1.38067	4.78638	105.664	9.7796e-08	9.26138e-06	late_white_red
c76813_g76813	2.03706	3.55477	105.598	9.81648e-08	9.27179e-06	late_white_red
c5690_g5690	1.06871	7.96272	105.483	9.881e-08	9.30816e-06	late_white_red
c65853_g65853	-3.84902	2.90017	105.406	9.9241e-08	9.32423e-06	late_white_red
c7875_g7875	1.39877	6.9801	105.315	9.97565e-08	9.34813e-06	late_white_red
c114506_g114506	-2.11937	4.59001	104.932	1.01963e-07	9.48041e-06	late_white_red
c8005_g8005	3.07183	2.8543	104.736	1.03112e-07	9.56244e-06	late_white_red
c65554_g65554	-1.76075	3.37594	104.466	1.04724e-07	9.637e-06	late_white_red
c65556_g65556	-1.76075	3.37594	104.466	1.04724e-07	9.637e-06	late_white_red
c117996_g117996	-3.39457	3.86879	104.405	1.05089e-07	9.64586e-06	late_white_red
c61805_g61805	-4.55092	2.3667	104.189	1.06402e-07	9.69178e-06	late_white_red
c117857_g117857	2.10995	4.10594	104.125	1.06797e-07	9.69574e-06	late_white_red
c71393_g71393	1.62406	9.92128	104.094	1.06987e-07	9.69574e-06	late_white_red
c3399_g3399	7.64399	1.68921	202.964	1.09137e-07	9.84074e-06	late_white_red
c122640_g122640	0.907585	6.3202	103.638	1.09839e-07	9.87913e-06	late_white_red
c94907_g94907	9.78758	4.41971	388.781	1.1105e-07	9.96305e-06	late_white_red
c83478_g83478	-0.879369	5.43799	103.213	1.12571e-07	1.00288e-05	late_white_red
c61769_g61769	1.98037	5.53044	102.839	1.15044e-07	1.02189e-05	late_white_red
c102972_g102972	-1.93177	5.45325	102.716	1.15872e-07	1.02616e-05	late_white_red
c110775_g110775	1.0806	6.22382	102.598	1.16671e-07	1.02616e-05	late_white_red
c110776_g110776	1.0806	6.22382	102.598	1.16671e-07	1.02616e-05	late_white_red
c113361_g113361	-1.47709	5.1133	102.202	1.19407e-07	1.04441e-05	late_white_red
c112447_g112447	1.6247	6.042	102.171	1.19621e-07	1.04441e-05	late_white_red
c89836_g89836	-1.20033	10.9303	101.918	1.21404e-07	1.05254e-05	late_white_red
c27379_g27379	-2.91132	4.74494	101.872	1.21736e-07	1.05254e-05	late_white_red
c83556_g83556	-1.00426	6.5862	101.781	1.22389e-07	1.05254e-05	late_white_red
c7724_g7724	3.58488	2.65973	101.628	1.23493e-07	1.05254e-05	late_white_red
c98315_g98315	5.38115	7.84956	101.576	1.23875e-07	1.05284e-05	late_white_red
c107351_g107351	5.13642	4.17742	101.543	1.24116e-07	1.05284e-05	late_white_red
c2446_g2446	6.95437	2.39139	101.362	1.25441e-07	1.05763e-05	late_white_red
c79349_g79349	1.72334	7.34127	101.305	1.25863e-07	1.05763e-05	late_white_red
c79350_g79350	1.72334	7.34127	101.305	1.25863e-07	1.05763e-05	late_white_red
c2496_g2496	2.15966	4.87759	101.181	1.26791e-07	1.0593e-05	late_white_red
c89217_g89217	1.27229	4.75381	101.145	1.27061e-07	1.0593e-05	late_white_red
c97259_g97259	-1.11745	5.32656	101.11	1.27325e-07	1.0593e-05	late_white_red
c71789_g71789	1.10095	6.79212	101.081	1.27541e-07	1.0593e-05	late_white_red
c115043_g115043	9.44096	4.04333	195.129	1.30373e-07	1.07534e-05	late_white_red
c17_g17	8.9953	4.64927	193.798	1.34464e-07	1.10399e-05	late_white_red
c83193_g83193	-1.30416	9.09757	99.805	1.37591e-07	1.11969e-05	late_white_red
c78370_g78370	-1.71886	8.50396	99.4614	1.40451e-07	1.13262e-05	late_white_red
c51333_g51333	9.39873	2.6567	129.486	1.40482e-07	1.13262e-05	late_white_red
c122728_g122728	1.90506	6.22675	99.3783	1.41153e-07	1.13547e-05	late_white_red
c114730_g114730	-1.60755	4.4046	99.206	1.42621e-07	1.14215e-05	late_white_red
c114732_g114732	-1.60755	4.4046	99.206	1.42621e-07	1.14215e-05	late_white_red
c677_g677	-1.66422	5.2389	99.1386	1.432e-07	1.14422e-05	late_white_red
c100002_g100002	0.9874	4.34593	98.6086	1.47848e-07	1.17806e-05	late_white_red
c110978_g110978	10.6478	2.76238	128.198	1.48092e-07	1.17806e-05	late_white_red
c76423_g76423	-4.11091	3.81821	98.0247	1.53172e-07	1.21307e-05	late_white_red
c76424_g76424	-4.11091	3.81821	98.0247	1.53172e-07	1.21307e-05	late_white_red
c83730_g83730	-1.12072	5.2643	96.8676	1.64386e-07	1.29543e-05	late_white_red
c83731_g83731	-1.12072	5.2643	96.8676	1.64386e-07	1.29543e-05	late_white_red
c100003_g100003	0.825368	6.79135	96.7489	1.65589e-07	1.29991e-05	late_white_red
c84025_g84025	5.13838	1.60572	95.9949	1.7347e-07	1.35171e-05	late_white_red
c119390_g119390	-1.39224	9.20586	95.717	1.76483e-07	1.3704e-05	late_white_red
c83570_g83570	1.05556	5.96866	95.6688	1.77011e-07	1.37153e-05	late_white_red
c89833_g89833	1.61889	4.745	94.9824	1.8474e-07	1.42525e-05	late_white_red
c86060_g86060	1.90521	4.32769	94.8183	1.86645e-07	1.43684e-05	late_white_red
c40756_g40756	1.14121	4.37772	94.6159	1.89025e-07	1.44584e-05	late_white_red
c122561_g122561	1.41282	6.79979	94.3943	1.91672e-07	1.46296e-05	late_white_red
c75632_g75632	-0.994285	6.22459	94.1689	1.94407e-07	1.48068e-05	late_white_red
c109496_g109496	-3.13027	9.24075	94.0241	1.96188e-07	1.48432e-05	late_white_red
c71951_g71951	2.95889	1.57929	93.9286	1.97373e-07	1.48432e-05	late_white_red
c77065_g77065	1.71745	4.72238	93.4209	2.03812e-07	1.52633e-05	late_white_red
c5907_g5907	-0.862635	4.49196	92.9604	2.09863e-07	1.5586e-05	late_white_red
c67894_g67894	-3.83	5.46811	92.7647	2.12496e-07	1.57163e-05	late_white_red
c120286_g120286	8.8752	3.50995	324.561	2.14354e-07	1.58211e-05	late_white_red
c90977_g90977	-3.01757	3.10743	92.5393	2.15576e-07	1.58786e-05	late_white_red
c82494_g82494	-2.95807	5.9173	92.2132	2.20125e-07	1.61471e-05	late_white_red
c77846_g77846	0.991916	4.31555	91.521	2.30147e-07	1.67111e-05	late_white_red
c77847_g77847	0.991916	4.31555	91.521	2.30147e-07	1.67111e-05	late_white_red
c72051_g72051	2.25842	5.4041	91.4169	2.317e-07	1.67898e-05	late_white_red
c51809_g51809	6.79542	2.43072	90.8933	2.39693e-07	1.73339e-05	late_white_red
c9906_g9906	-1.13174	6.73672	90.738	2.42124e-07	1.74162e-05	late_white_red
c124001_g124001	7.77631	1.75637	170.019	2.4229e-07	1.74162e-05	late_white_red
c6089_g6089	-1.99537	3.15707	90.5811	2.4461e-07	1.7529e-05	late_white_red
c62769_g62769	-0.832347	5.05566	90.5358	2.45332e-07	1.75292e-05	late_white_red
c2561_g2561	-1.9345	4.02086	89.6768	2.59518e-07	1.84325e-05	late_white_red
c106306_g106306	7.75268	1.76575	167.247	2.60822e-07	1.8478e-05	late_white_red
c92131_g92131	-1.35559	6.49571	89.5489	2.61708e-07	1.8478e-05	late_white_red
c116255_g116255	-1.60248	3.45299	89.4295	2.63773e-07	1.85407e-05	late_white_red
c116256_g116256	-1.60248	3.45299	89.4295	2.63773e-07	1.85407e-05	late_white_red
c65364_g65364	-2.88922	4.69451	89.2532	2.66859e-07	1.86213e-05	late_white_red
c110331_g110331	-2.14739	3.57043	88.9468	2.72316e-07	1.87464e-05	late_white_red
c110332_g110332	-2.14739	3.57043	88.9468	2.72316e-07	1.87464e-05	late_white_red
c110333_g110333	-2.14739	3.57043	88.9468	2.72316e-07	1.87464e-05	late_white_red
c110334_g110334	-2.14739	3.57043	88.9468	2.72316e-07	1.87464e-05	late_white_red
c110335_g110335	-2.14739	3.57043	88.9468	2.72316e-07	1.87464e-05	late_white_red
c110337_g110337	-2.14739	3.57043	88.9468	2.72316e-07	1.87464e-05	late_white_red
c72888_g72888	-4.1137	2.87998	88.7829	2.7529e-07	1.88784e-05	late_white_red
c70675_g70675	3.36492	5.92365	88.6292	2.7811e-07	1.90354e-05	late_white_red
c110573_g110573	4.15709	6.14279	88.597	2.78706e-07	1.90397e-05	late_white_red
c71819_g71819	2.55899	4.59859	88.5511	2.79557e-07	1.90615e-05	late_white_red
c58481_g58481	2.00631	3.04698	88.3637	2.83062e-07	1.91823e-05	late_white_red
c58482_g58482	2.00631	3.04698	88.3637	2.83062e-07	1.91823e-05	late_white_red
c94794_g94794	7.77263	0.994391	164.213	2.83108e-07	1.91823e-05	late_white_red
c109705_g109705	-2.24105	6.5396	88.3371	2.83564e-07	1.91823e-05	late_white_red
c112680_g112680	-3.31582	4.84434	88.3137	2.84007e-07	1.91823e-05	late_white_red
c84583_g84583	3.26675	5.01863	113.115	2.8579e-07	1.92663e-05	late_white_red
c2519_g2519	-1.36165	4.63154	88.0077	2.89862e-07	1.93938e-05	late_white_red
c5836_g5836	-1.36165	4.63154	88.0077	2.89862e-07	1.93938e-05	late_white_red
c103991_g103991	2.51186	3.24933	87.9952	2.90105e-07	1.93938e-05	late_white_red
c103992_g103992	2.51186	3.24933	87.9952	2.90105e-07	1.93938e-05	late_white_red
c5001_g5001	-1.21799	3.90983	87.9806	2.90389e-07	1.93938e-05	late_white_red
c4498_g4498	1.12519	6.16266	87.3911	3.02091e-07	2.0063e-05	late_white_red
c81922_g81922	2.1678	4.13784	87.2771	3.04415e-07	2.01775e-05	late_white_red
c9167_g9167	0.874598	6.61924	87.2514	3.04943e-07	2.01775e-05	late_white_red
c101756_g101756	-0.833438	4.3357	86.9628	3.10933e-07	2.04981e-05	late_white_red
c101757_g101757	-0.833438	4.3357	86.9628	3.10933e-07	2.04981e-05	late_white_red
c94902_g94902	-1.87835	6.34588	86.6666	3.17223e-07	2.08183e-05	late_white_red
c116106_g116106	-2.42918	5.50538	86.6583	3.17402e-07	2.08183e-05	late_white_red
c100274_g100274	0.9962	5.44374	86.5927	3.18814e-07	2.08183e-05	late_white_red
c108232_g108232	4.56806	2.80786	86.2911	3.25406e-07	2.11792e-05	late_white_red
c107899_g107899	5.48616	2.37483	86.0271	3.31306e-07	2.13505e-05	late_white_red
c377_g377	1.99192	3.38485	85.9152	3.33845e-07	2.14169e-05	late_white_red
c98431_g98431	-0.895965	5.4751	85.5876	3.41404e-07	2.18236e-05	late_white_red
c51569_g51569	-3.04358	2.41226	85.3002	3.48197e-07	2.22182e-05	late_white_red
c102474_g102474	-6.86071	6.92919	85.2558	3.49259e-07	2.22463e-05	late_white_red
c112414_g112414	-1.48757	5.73297	85.0393	3.54498e-07	2.24999e-05	late_white_red
c112415_g112415	-1.48757	5.73297	85.0393	3.54498e-07	2.24999e-05	late_white_red
c80521_g80521	1.29181	5.51488	84.995	3.55582e-07	2.25288e-05	late_white_red
c118945_g118945	1.6886	2.91432	84.7799	3.60894e-07	2.26831e-05	late_white_red
c118946_g118946	1.6886	2.91432	84.7799	3.60894e-07	2.26831e-05	late_white_red
c104100_g104100	1.94145	5.65975	84.7682	3.61185e-07	2.26831e-05	late_white_red
c7044_g7044	5.91451	2.57921	84.6661	3.63743e-07	2.28037e-05	late_white_red
c122326_g122326	0.724884	7.89589	84.5032	3.67864e-07	2.29815e-05	late_white_red
c5340_g5340	0.724884	7.89589	84.5032	3.67864e-07	2.29815e-05	late_white_red
c112882_g112882	-1.80609	4.9924	84.3593	3.71549e-07	2.31338e-05	late_white_red
c848_g848	1.13069	4.39687	84.3575	3.71594e-07	2.31338e-05	late_white_red
c91147_g91147	6.51017	1.98973	84.1993	3.75696e-07	2.33486e-05	late_white_red
c4086_g4086	0.893325	7.04855	84.1161	3.77873e-07	2.34432e-05	late_white_red
c75826_g75826	-1.16487	11.3959	84.04	3.79878e-07	2.35268e-05	late_white_red
c84786_g84786	1.09234	5.84353	83.8323	3.85414e-07	2.38284e-05	late_white_red
c1161_g1161	-1.08304	5.21484	83.6988	3.89017e-07	2.39684e-05	late_white_red
[truncated: 2,591 more rows]
