# Supplementary material for: Comparative transcriptomic analysis reveals key components controlling spathe color in Anthurium andraeanum (Hort.)
Source: PLoS One. 2021 Dec 10;16(12):e0261364. doi: 10.1371/journal.pone.0261364 (PMC8664202; doi:10.1371/journal.pone.0261364)
Supplement: S2 Table — (TXT) [file pone.0261364.s004.txt]

Table S2. Functional annotation of transcripts of Anthurium andraeanum.
Query	Subject_id	Identity	Align_length	Miss_match	Gap	Query_start	Query_end	Subject_start	Subject_end	E_value	Score	Subject_annotation
Unigene59957	sp|Q8WML4|MUC1_BOVIN	32.75	171	89	8	13	447	33	194	3.00E-06	51.6	Mucin-1 OS=Bos taurus GN=MUC1 PE=1 SV=1
Unigene59962	sp|Q0JEP3|BURP5_ORYSJ	41.1	146	85	4	3	437	189	324	3.00E-22	105	BURP domain-containing protein 5 OS=Oryza sativa subsp. japonica GN=BURP5 PE=2 SV=2
Unigene59962	sp|Q942D4|BURP3_ORYSJ	40.54	148	85	5	3	437	293	429	3.00E-21	102	BURP domain-containing protein 3 OS=Oryza sativa subsp. japonica GN=BURP3 PE=2 SV=1
Unigene59962	sp|Q08298|RD22_ARATH	38.03	142	87	4	3	425	259	389	7.00E-19	94.7	Dehydration-responsive protein RD22 OS=Arabidopsis thaliana GN=RD22 PE=2 SV=1
Unigene59962	sp|Q70KG5|RAF1A_WHEAT	37.32	142	88	4	3	425	250	380	3.00E-18	92.8	Protein RAFTIN 1A OS=Triticum aestivum GN=RAFTIN1A PE=1 SV=1
Unigene59962	sp|B9G9L9|BURPH_ORYSJ	39.6	149	86	6	3	437	447	585	6.00E-18	91.7	BURP domain-containing protein 17 OS=Oryza sativa subsp. japonica GN=BURP17 PE=2 SV=1
Unigene59962	sp|Q70KG3|RAF1B_WHEAT	35.92	142	90	4	3	425	223	353	2.00E-17	90.1	Protein RAFTIN 1B OS=Triticum aestivum GN=RAFTIN1B PE=1 SV=1
Unigene59962	sp|Q6I5B2|BURP6_ORYSJ	39.73	146	84	6	3	428	108	237	1.00E-16	87	BURP domain-containing protein 6 OS=Oryza sativa subsp. japonica GN=BURP6 PE=2 SV=1
Unigene59962	sp|Q7F8U7|BURPD_ORYSJ	34.48	145	91	5	3	425	271	403	5.00E-16	85.1	BURP domain-containing protein 13 OS=Oryza sativa subsp. japonica GN=BURP13 PE=1 SV=1
Unigene59962	sp|Q67VD7|BURP9_ORYSJ	35.37	147	92	4	3	434	372	507	5.00E-16	85.1	BURP domain-containing protein 9 OS=Oryza sativa subsp. japonica GN=BURP9 PE=2 SV=1
Unigene59962	sp|Q75G46|BURP8_ORYSJ	39.58	144	84	7	6	428	181	312	4.00E-15	82	BURP domain-containing protein 8 OS=Oryza sativa subsp. japonica GN=BURP8 PE=2 SV=2
Unigene59962	sp|Q6I5W0|BURP2_ORYSJ	36.36	143	90	4	3	428	152	285	1.00E-14	80.9	BURP domain-containing protein 2 OS=Oryza sativa subsp. japonica GN=BURP2 PE=2 SV=1
Unigene59962	sp|Q5VN46|BURPA_ORYSJ	30.32	155	99	4	3	440	192	337	4.00E-13	75.5	BURP domain-containing protein 10 OS=Oryza sativa subsp. japonica GN=BURP10 PE=2 SV=1
Unigene59962	sp|Q5Z5C9|BURPB_ORYSJ	32.75	171	87	7	3	431	156	317	2.00E-11	70.1	BURP domain-containing protein 11 OS=Oryza sativa subsp. japonica GN=BURP11 PE=2 SV=1
Unigene59962	sp|Q0E1Z0|BURP4_ORYSJ	35.17	145	91	6	3	428	348	477	2.00E-11	70.1	BURP domain-containing protein 4 OS=Oryza sativa subsp. japonica GN=BURP4 PE=2 SV=1
Unigene59962	sp|Q6ZA27|BURPC_ORYSJ	30.07	143	98	4	3	425	493	623	6.00E-10	65.1	BURP domain-containing protein 12 OS=Oryza sativa subsp. japonica GN=BURP12 PE=2 SV=1
Unigene59962	sp|Q6ZQP7|YV021_HUMAN	37.5	152	86	8	4	432	67	211	1.00E-08	60.5	Uncharacterized protein LOC284861 OS=Homo sapiens PE=2 SV=1
Unigene59962	sp|Q6K2M1|BURPE_ORYSJ	28.08	146	100	5	3	425	555	686	3.00E-08	59.3	BURP domain-containing protein 14 OS=Oryza sativa subsp. japonica GN=BURP14 PE=2 SV=2
Unigene59962	sp|O80760|Y639_ARATH	28.37	141	99	4	9	425	492	620	4.00E-08	58.9	Probable polygalacturonase non-catalytic subunit At1g60390 OS=Arabidopsis thaliana GN=At1g60390 PE=2 SV=1
Unigene59962	sp|P92990|JP650_ARATH	30.07	143	96	6	9	425	494	622	4.00E-08	58.9	Probable polygalacturonase non-catalytic subunit JP650 OS=Arabidopsis thaliana GN=JP650 PE=2 SV=2
Unigene59962	sp|Q40161|GP1_SOLLC	28.47	144	98	5	9	425	498	626	4.00E-08	58.9	Polygalacturonase-1 non-catalytic subunit beta OS=Solanum lycopersicum GN=GP1 PE=1 SV=1
Unigene59968	sp|P10394|POL4_DROME	38.27	81	46	1	5	235	567	647	3.00E-06	50.8	Retrovirus-related Pol polyprotein from transposon 412 OS=Drosophila melanogaster GN=POL PE=4 SV=1
Unigene59976	sp|P48038|ACRO_RABIT	41.56	77	45	3	231	1	319	383	5.00E-07	53.1	Acrosin OS=Oryctolagus cuniculus GN=ACR PE=2 SV=1
Unigene59976	sp|Q9Z0G8|WIPF3_RAT	42.86	56	32	1	195	28	142	193	2.00E-06	51.2	WAS/WASL-interacting protein family member 3 OS=Rattus norvegicus GN=Wipf3 PE=1 SV=1
Unigene59976	sp|B2AWS3|PAN1_PODAN	39.73	73	42	2	213	1	1336	1404	6.00E-06	49.7	Actin cytoskeleton-regulatory complex protein PAN1 OS=Podospora anserina (strain S / ATCC MYA-4624 / DSM 980 / FGSC 10383) GN=PAN1 PE=3 SV=1
Unigene59976	sp|O00401|WASL_HUMAN	43.75	64	36	1	192	1	276	336	1.00E-05	48.9	Neural Wiskott-Aldrich syndrome protein OS=Homo sapiens GN=WASL PE=1 SV=2
Unigene59977	sp|P10978|POLX_TOBAC	51.61	124	60	0	4	375	1160	1283	2.00E-32	137	Retrovirus-related Pol polyprotein from transposon TNT 1-94 OS=Nicotiana tabacum PE=2 SV=1
Unigene59977	sp|P04146|COPIA_DROME	37.21	129	75	4	4	372	1230	1357	9.00E-15	79	Copia protein OS=Drosophila melanogaster GN=GIP PE=1 SV=3
Unigene59989	sp|Q9FKM7|IAA33_ARATH	51.18	170	69	4	655	188	9	171	4.00E-38	158	Auxin-responsive protein IAA33 OS=Arabidopsis thaliana GN=IAA33 PE=2 SV=1
Unigene59989	sp|Q6K846|IAA9_ORYSJ	35.71	112	71	3	559	227	74	181	3.00E-09	62.4	Auxin-responsive protein IAA9 OS=Oryza sativa subsp. japonica GN=IAA9 PE=2 SV=1
Unigene59989	sp|Q38831|IAA13_ARATH	26.7	176	125	5	691	176	81	240	6.00E-09	61.2	Auxin-responsive protein IAA13 OS=Arabidopsis thaliana GN=IAA13 PE=1 SV=2
Unigene59989	sp|Q38830|IAA12_ARATH	31.43	105	72	1	499	185	127	229	2.00E-08	59.3	Auxin-responsive protein IAA12 OS=Arabidopsis thaliana GN=IAA12 PE=1 SV=1
Unigene59989	sp|Q0DWF2|IAA10_ORYSJ	34.31	102	67	1	532	227	155	255	7.00E-08	57.8	Auxin-responsive protein IAA10 OS=Oryza sativa subsp. japonica GN=IAA10 PE=2 SV=2
Unigene59989	sp|A2XB18|IAA10_ORYSI	34.31	102	67	1	532	227	155	255	7.00E-08	57.8	Auxin-responsive protein IAA10 OS=Oryza sativa subsp. indica GN=IAA10 PE=2 SV=2
Unigene59989	sp|Q5W670|IAA18_ORYSJ	35.29	102	57	4	505	227	210	311	9.00E-08	57.4	Auxin-responsive protein IAA18 OS=Oryza sativa subsp. japonica GN=IAA18 PE=2 SV=1
Unigene59989	sp|Q38827|IAA9_ARATH	25.69	144	82	4	583	227	174	316	1.00E-07	57	Auxin-responsive protein IAA9 OS=Arabidopsis thaliana GN=IAA9 PE=1 SV=1
Unigene59989	sp|P0C128|IAA25_ORYSJ	33.33	90	60	0	499	230	146	235	4.00E-07	55.5	Auxin-responsive protein IAA25 OS=Oryza sativa subsp. japonica GN=IAA25 PE=2 SV=1
Unigene59989	sp|Q38826|IAA8_ARATH	28.16	103	67	2	499	212	202	304	2.00E-06	53.1	Auxin-responsive protein IAA8 OS=Arabidopsis thaliana GN=IAA8 PE=1 SV=1
Unigene59989	sp|Q9ZSY8|IAA27_ARATH	31.63	98	60	2	499	227	188	285	2.00E-06	53.1	Auxin-responsive protein IAA27 OS=Arabidopsis thaliana GN=IAA27 PE=1 SV=1
Unigene59989	sp|Q8LQ74|IAA6_ORYSJ	32.35	102	60	2	505	227	218	319	2.00E-06	52.8	Auxin-responsive protein IAA6 OS=Oryza sativa subsp. japonica GN=IAA6 PE=2 SV=1
Unigene59989	sp|O24407|IAA16_ARATH	30.23	129	83	3	592	227	90	216	2.00E-06	52.8	Auxin-responsive protein IAA16 OS=Arabidopsis thaliana GN=IAA16 PE=1 SV=1
Unigene59989	sp|Q7Y1H8|IAA14_ORYSJ	29.46	129	91	2	595	209	79	195	2.00E-06	52.8	Auxin-responsive protein IAA14 OS=Oryza sativa subsp. japonica GN=IAA14 PE=2 SV=1
Unigene59989	sp|P0C132|IAA30_ORYSJ	26.16	172	110	4	691	227	86	257	4.00E-06	52	Auxin-responsive protein IAA30 OS=Oryza sativa subsp. japonica GN=IAA30 PE=2 SV=1
Unigene59989	sp|Q69VE0|IAA23_ORYSJ	29.13	127	81	4	580	227	53	178	4.00E-06	52	Auxin-responsive protein IAA23 OS=Oryza sativa subsp. japonica GN=IAA23 PE=2 SV=1
Unigene59989	sp|Q6AT10|IAA15_ORYSJ	26.32	133	86	3	589	227	70	199	5.00E-06	51.6	Auxin-responsive protein IAA15 OS=Oryza sativa subsp. japonica GN=IAA15 PE=2 SV=1
Unigene59989	sp|Q5VRD1|IAA1_ORYSJ	25	144	98	4	628	227	52	185	7.00E-06	51.2	Auxin-responsive protein IAA1 OS=Oryza sativa subsp. japonica GN=IAA1 PE=2 SV=1
Unigene59989	sp|Q38829|IAA11_ARATH	30.77	104	67	2	499	203	139	241	7.00E-06	51.2	Auxin-responsive protein IAA11 OS=Arabidopsis thaliana GN=IAA11 PE=1 SV=1
Unigene59989	sp|P13088|AUX22_SOYBN	36.96	92	57	3	499	227	89	170	9.00E-06	50.8	Auxin-induced protein AUX22 OS=Glycine max GN=AUX22 PE=2 SV=1
Unigene59990	sp|Q9FKM7|IAA33_ARATH	51.18	170	69	4	641	174	9	171	4.00E-38	158	Auxin-responsive protein IAA33 OS=Arabidopsis thaliana GN=IAA33 PE=2 SV=1
Unigene59990	sp|Q6K846|IAA9_ORYSJ	35.71	112	71	3	545	213	74	181	3.00E-09	62.4	Auxin-responsive protein IAA9 OS=Oryza sativa subsp. japonica GN=IAA9 PE=2 SV=1
Unigene59990	sp|Q38831|IAA13_ARATH	26.7	176	125	5	677	162	81	240	6.00E-09	61.2	Auxin-responsive protein IAA13 OS=Arabidopsis thaliana GN=IAA13 PE=1 SV=2
Unigene59990	sp|Q38830|IAA12_ARATH	31.43	105	72	1	485	171	127	229	2.00E-08	59.3	Auxin-responsive protein IAA12 OS=Arabidopsis thaliana GN=IAA12 PE=1 SV=1
Unigene59990	sp|Q0DWF2|IAA10_ORYSJ	34.31	102	67	1	518	213	155	255	7.00E-08	57.8	Auxin-responsive protein IAA10 OS=Oryza sativa subsp. japonica GN=IAA10 PE=2 SV=2
Unigene59990	sp|A2XB18|IAA10_ORYSI	34.31	102	67	1	518	213	155	255	7.00E-08	57.8	Auxin-responsive protein IAA10 OS=Oryza sativa subsp. indica GN=IAA10 PE=2 SV=2
Unigene59990	sp|Q5W670|IAA18_ORYSJ	35.29	102	57	4	491	213	210	311	9.00E-08	57.4	Auxin-responsive protein IAA18 OS=Oryza sativa subsp. japonica GN=IAA18 PE=2 SV=1
Unigene59990	sp|Q38827|IAA9_ARATH	25.69	144	82	4	569	213	174	316	1.00E-07	57	Auxin-responsive protein IAA9 OS=Arabidopsis thaliana GN=IAA9 PE=1 SV=1
Unigene59990	sp|P0C128|IAA25_ORYSJ	33.33	90	60	0	485	216	146	235	3.00E-07	55.5	Auxin-responsive protein IAA25 OS=Oryza sativa subsp. japonica GN=IAA25 PE=2 SV=1
Unigene59990	sp|Q38826|IAA8_ARATH	28.16	103	67	2	485	198	202	304	2.00E-06	53.1	Auxin-responsive protein IAA8 OS=Arabidopsis thaliana GN=IAA8 PE=1 SV=1
Unigene59990	sp|Q9ZSY8|IAA27_ARATH	31.63	98	60	2	485	213	188	285	2.00E-06	53.1	Auxin-responsive protein IAA27 OS=Arabidopsis thaliana GN=IAA27 PE=1 SV=1
Unigene59990	sp|Q8LQ74|IAA6_ORYSJ	32.35	102	60	2	491	213	218	319	2.00E-06	52.8	Auxin-responsive protein IAA6 OS=Oryza sativa subsp. japonica GN=IAA6 PE=2 SV=1
Unigene59990	sp|O24407|IAA16_ARATH	30.23	129	83	3	578	213	90	216	2.00E-06	52.8	Auxin-responsive protein IAA16 OS=Arabidopsis thaliana GN=IAA16 PE=1 SV=1
Unigene59990	sp|Q7Y1H8|IAA14_ORYSJ	29.46	129	91	2	581	195	79	195	2.00E-06	52.8	Auxin-responsive protein IAA14 OS=Oryza sativa subsp. japonica GN=IAA14 PE=2 SV=1
Unigene59990	sp|P0C132|IAA30_ORYSJ	26.16	172	110	4	677	213	86	257	4.00E-06	52	Auxin-responsive protein IAA30 OS=Oryza sativa subsp. japonica GN=IAA30 PE=2 SV=1
Unigene59990	sp|Q69VE0|IAA23_ORYSJ	29.13	127	81	4	566	213	53	178	4.00E-06	52	Auxin-responsive protein IAA23 OS=Oryza sativa subsp. japonica GN=IAA23 PE=2 SV=1
Unigene59990	sp|Q6AT10|IAA15_ORYSJ	26.32	133	86	3	575	213	70	199	5.00E-06	51.6	Auxin-responsive protein IAA15 OS=Oryza sativa subsp. japonica GN=IAA15 PE=2 SV=1
Unigene59990	sp|Q5VRD1|IAA1_ORYSJ	25	144	98	4	614	213	52	185	6.00E-06	51.2	Auxin-responsive protein IAA1 OS=Oryza sativa subsp. japonica GN=IAA1 PE=2 SV=1
Unigene59990	sp|Q38829|IAA11_ARATH	30.77	104	67	2	485	189	139	241	6.00E-06	51.2	Auxin-responsive protein IAA11 OS=Arabidopsis thaliana GN=IAA11 PE=1 SV=1
Unigene59990	sp|P13088|AUX22_SOYBN	36.96	92	57	3	485	213	89	170	8.00E-06	50.8	Auxin-induced protein AUX22 OS=Glycine max GN=AUX22 PE=2 SV=1
Unigene59992	sp|Q9SEE9|SR45_ARATH	33.33	150	95	5	93	527	278	413	2.00E-06	52.8	Arginine/serine-rich protein 45 OS=Arabidopsis thaliana GN=SR45 PE=1 SV=1
Unigene60005	sp|Q9M2U1|DOF36_ARATH	45.98	87	35	2	225	1	1	87	2.00E-13	74.7	Dof zinc finger protein DOF3.6 OS=Arabidopsis thaliana GN=DOF3.6 PE=1 SV=2
Unigene60005	sp|O80928|DOF24_ARATH	39	100	36	3	225	1	1	100	5.00E-10	63.2	Dof zinc finger protein DOF2.4 OS=Arabidopsis thaliana GN=DOF2.4 PE=2 SV=1
Unigene60005	sp|Q9LZ56|DOF51_ARATH	40.19	107	32	5	225	1	1	106	7.00E-10	62.8	Dof zinc finger protein DOF5.1 OS=Arabidopsis thaliana GN=DOF5.1 PE=2 SV=1
Unigene60005	sp|Q9ZV33|DOF22_ARATH	39.62	106	33	5	225	1	1	105	4.00E-07	53.5	Dof zinc finger protein DOF2.2 OS=Arabidopsis thaliana GN=DOF2.2 PE=2 SV=2
Unigene60005	sp|Q66643|VG40_EHV2	57.14	42	18	0	160	35	194	235	3.00E-06	50.4	Uncharacterized gene 40 protein OS=Equine herpesvirus 2 (strain 86/87) GN=40 PE=4 SV=1
Unigene60006	sp|Q9M2U1|DOF36_ARATH	50	60	30	0	180	1	28	87	2.00E-10	64.7	Dof zinc finger protein DOF3.6 OS=Arabidopsis thaliana GN=DOF3.6 PE=1 SV=2
Unigene60006	sp|Q9LZ56|DOF51_ARATH	52.54	59	27	2	174	1	54	106	4.00E-08	57	Dof zinc finger protein DOF5.1 OS=Arabidopsis thaliana GN=DOF5.1 PE=2 SV=1
Unigene60006	sp|O80928|DOF24_ARATH	45.31	64	35	1	192	1	44	100	8.00E-08	55.8	Dof zinc finger protein DOF2.4 OS=Arabidopsis thaliana GN=DOF2.4 PE=2 SV=1
Unigene60006	sp|Q66643|VG40_EHV2	57.14	42	18	0	160	35	194	235	3.00E-06	50.4	Uncharacterized gene 40 protein OS=Equine herpesvirus 2 (strain 86/87) GN=40 PE=4 SV=1
Unigene60029	sp|P10978|POLX_TOBAC	36.96	92	55	1	442	176	816	907	2.00E-06	54.3	Retrovirus-related Pol polyprotein from transposon TNT 1-94 OS=Nicotiana tabacum PE=2 SV=1
Unigene60029	sp|P92520|M820_ARATH	35.9	78	50	0	409	176	44	121	2.00E-06	53.9	Uncharacterized mitochondrial protein AtMg00820 OS=Arabidopsis thaliana GN=AtMg00820 PE=4 SV=1
Unigene60029	sp|P04146|COPIA_DROME	41.27	63	37	0	364	176	925	987	8.00E-06	52	Copia protein OS=Drosophila melanogaster GN=GIP PE=1 SV=3
Unigene60030	sp|Q6Z2T9|CSLA6_ORYSJ	50	50	25	0	133	282	73	122	2.00E-07	54.7	Probable mannan synthase 6 OS=Oryza sativa subsp. japonica GN=CSLA6 PE=2 SV=2
Unigene60030	sp|Q9LQC9|CSLA3_ARATH	37.29	59	37	0	106	282	44	102	9.00E-07	52.4	Probable mannan synthase 3 OS=Arabidopsis thaliana GN=CSLA3 PE=2 SV=1
Unigene60030	sp|Q9ZQN8|CSLA7_ARATH	45.83	48	26	0	139	282	55	102	1.00E-06	52	Probable mannan synthase 7 OS=Arabidopsis thaliana GN=CSLA7 PE=2 SV=2
Unigene60030	sp|Q9LZR3|CSLA9_ARATH	43.64	55	31	0	112	276	24	78	2.00E-06	51.2	Glucomannan 4-beta-mannosyltransferase 9 OS=Arabidopsis thaliana GN=CSLA9 PE=2 SV=1
Unigene60030	sp|Q9FNI7|CSLA2_ARATH	37.93	58	36	0	109	282	23	80	2.00E-06	51.2	Glucomannan 4-beta-mannosyltransferase 2 OS=Arabidopsis thaliana GN=CSLA2 PE=2 SV=1
Unigene60030	sp|Q84W54|CSLA1_ARATH	36.84	57	36	0	112	282	51	107	1.00E-05	48.9	Probable mannan synthase 1 OS=Arabidopsis thaliana GN=CSLA1 PE=2 SV=1
Unigene60083	sp|Q7SHT5|PXR1_NEUCR	27.97	118	81	2	2	343	178	294	4.00E-07	54.3	Protein pxr-1 OS=Neurospora crassa (strain ATCC 24698 / 74-OR23-1A / CBS 708.71 / DSM 1257 / FGSC 987) GN=pxr-1 PE=3 SV=1
Unigene60083	sp|Q8H0U8|RH42_ARATH	27.93	111	80	2	5	337	118	200	1.00E-06	53.1	DEAD-box ATP-dependent RNA helicase 42 OS=Arabidopsis thaliana GN=RH42 PE=1 SV=2
Unigene60083	sp|Q9SD61|C3H42_ARATH	29.41	119	79	3	4	345	119	235	5.00E-06	50.8	Zinc finger CCCH domain-containing protein 42 OS=Arabidopsis thaliana GN=At3g47120 PE=2 SV=1
Unigene60097	sp|Q9M401|BCAT3_ARATH	75.19	133	33	0	400	2	148	280	4.00E-56	216	Branched-chain-amino-acid aminotransferase 3, chloroplastic OS=Arabidopsis thaliana GN=BCAT3 PE=1 SV=1
Unigene60097	sp|Q9FYA6|BCAT5_ARATH	75.19	133	33	0	400	2	150	282	6.00E-56	215	Branched-chain-amino-acid aminotransferase 5, chloroplastic OS=Arabidopsis thaliana GN=BCAT5 PE=1 SV=1
Unigene60097	sp|Q9M439|BCAT2_ARATH	71.43	133	38	0	400	2	124	256	5.00E-52	202	Branched-chain-amino-acid aminotransferase 2, chloroplastic OS=Arabidopsis thaliana GN=BCAT2 PE=1 SV=1
Unigene60097	sp|Q9LPM9|BCAT6_ARATH	65.41	133	46	1	400	2	89	220	1.00E-45	181	Branched-chain-amino-acid aminotransferase 6 OS=Arabidopsis thaliana GN=BCAT6 PE=1 SV=1
Unigene60097	sp|Q93Y32|BCAT1_ARATH	65.41	133	46	0	400	2	120	252	4.00E-45	179	Branched-chain-amino-acid aminotransferase 1, mitochondrial OS=Arabidopsis thaliana GN=BCAT1 PE=1 SV=2
Unigene60097	sp|Q9LE06|BCAT4_ARATH	56.39	133	58	1	400	2	88	219	3.00E-38	157	Methionine aminotransferase BCAT4 OS=Arabidopsis thaliana GN=BCAT4 PE=1 SV=1
Unigene60097	sp|P39576|ILVE2_BACSU	42.86	133	76	0	400	2	86	218	2.00E-27	121	Branched-chain-amino-acid aminotransferase 2 OS=Bacillus subtilis (strain 168) GN=ilvK PE=1 SV=5
Unigene60097	sp|A0R066|ILVE_MYCS2	42.75	131	74	1	397	8	93	223	9.00E-26	115	Branched-chain-amino-acid aminotransferase OS=Mycobacterium smegmatis (strain ATCC 700084 / mc(2)155) GN=ilvE PE=1 SV=1
Unigene60097	sp|P54689|ILVE_HAEIN	48.48	132	67	2	400	8	71	201	2.00E-25	114	Branched-chain-amino-acid aminotransferase OS=Haemophilus influenzae (strain ATCC 51907 / DSM 11121 / KW20 / Rd) GN=ilvE PE=3 SV=1
Unigene60097	sp|Q9ZJF1|ILVE_HELPJ	44.78	134	72	2	400	5	74	207	8.00E-24	108	Branched-chain-amino-acid aminotransferase OS=Helicobacter pylori (strain J99) GN=ilvE PE=3 SV=1
Unigene60097	sp|O26004|ILVE_HELPY	45.52	134	71	2	400	5	74	207	1.00E-23	108	Branched-chain-amino-acid aminotransferase OS=Helicobacter pylori (strain ATCC 700392 / 26695) GN=ilvE PE=3 SV=1
Unigene60097	sp|O32954|ILVE_MYCLE	41.98	131	75	1	397	8	93	223	3.00E-23	107	Probable branched-chain-amino-acid aminotransferase OS=Mycobacterium leprae (strain TN) GN=ilvE PE=3 SV=1
Unigene60097	sp|O86505|ILVE_STRCO	40.46	131	77	1	397	8	91	221	5.00E-23	106	Probable branched-chain-amino-acid aminotransferase OS=Streptomyces coelicolor (strain ATCC BAA-471 / A3(2) / M145) GN=ilvE PE=3 SV=1
Unigene60097	sp|Q10399|ILVE_MYCTU	40.46	131	77	1	397	8	93	223	9.00E-23	105	Branched-chain-amino-acid aminotransferase OS=Mycobacterium tuberculosis GN=ilvE PE=1 SV=1
Unigene60097	sp|O31461|ILVE1_BACSU	41.35	133	77	1	400	5	85	217	3.00E-22	103	Branched-chain-amino-acid transaminase 1 OS=Bacillus subtilis (strain 168) GN=ilvE PE=1 SV=1
Unigene60097	sp|Q54N47|BCAT_DICDI	39.55	134	80	2	400	2	102	234	2.00E-21	101	Branched-chain-amino-acid aminotransferase OS=Dictyostelium discoideum GN=bcaA PE=3 SV=1
Unigene60097	sp|O35855|BCAT2_MOUSE	37.12	132	82	1	400	8	118	249	2.00E-19	94.4	Branched-chain-amino-acid aminotransferase, mitochondrial OS=Mus musculus GN=Bcat2 PE=2 SV=2
Unigene60097	sp|O14370|BCA1_SCHPO	37.12	132	83	0	400	5	145	276	3.00E-19	94	Branched-chain-amino-acid aminotransferase, mitochondrial OS=Schizosaccharomyces pombe (strain 972 / ATCC 24843) GN=eca39 PE=1 SV=3
Unigene60097	sp|O35854|BCAT2_RAT	36.36	132	83	1	400	8	118	249	3.00E-19	93.6	Branched-chain-amino-acid aminotransferase, mitochondrial OS=Rattus norvegicus GN=Bcat2 PE=1 SV=1
Unigene60097	sp|P38891|BCA1_YEAST	36.36	132	84	0	400	5	108	239	6.00E-19	92.8	Branched-chain-amino-acid aminotransferase, mitochondrial OS=Saccharomyces cerevisiae (strain ATCC 204508 / S288c) GN=BAT1 PE=1 SV=1
Unigene60098	sp|Q9M401|BCAT3_ARATH	56.31	103	45	0	310	2	48	150	1.00E-27	122	Branched-chain-amino-acid aminotransferase 3, chloroplastic OS=Arabidopsis thaliana GN=BCAT3 PE=1 SV=1
Unigene60098	sp|Q9M439|BCAT2_ARATH	58.49	106	38	3	301	2	22	126	2.00E-26	118	Branched-chain-amino-acid aminotransferase 2, chloroplastic OS=Arabidopsis thaliana GN=BCAT2 PE=1 SV=1
Unigene60098	sp|Q9FYA6|BCAT5_ARATH	67.11	76	25	1	229	2	78	152	2.00E-25	115	Branched-chain-amino-acid aminotransferase 5, chloroplastic OS=Arabidopsis thaliana GN=BCAT5 PE=1 SV=1
Unigene60098	sp|Q93Y32|BCAT1_ARATH	55.45	110	49	2	331	2	17	122	6.00E-24	110	Branched-chain-amino-acid aminotransferase 1, mitochondrial OS=Arabidopsis thaliana GN=BCAT1 PE=1 SV=2
Unigene60098	sp|Q9LPM9|BCAT6_ARATH	62.34	77	29	1	232	2	16	91	7.00E-22	103	Branched-chain-amino-acid aminotransferase 6 OS=Arabidopsis thaliana GN=BCAT6 PE=1 SV=1
Unigene60098	sp|Q9LE06|BCAT4_ARATH	56.96	79	34	1	238	2	13	90	3.00E-20	98.2	Methionine aminotransferase BCAT4 OS=Arabidopsis thaliana GN=BCAT4 PE=1 SV=1
Unigene60098	sp|O31461|ILVE1_BACSU	44.87	78	43	2	235	2	13	87	6.00E-10	63.9	Branched-chain-amino-acid transaminase 1 OS=Bacillus subtilis (strain 168) GN=ilvE PE=1 SV=1
Unigene60098	sp|O86505|ILVE_STRCO	47.46	59	31	0	199	23	28	86	2.00E-08	58.9	Probable branched-chain-amino-acid aminotransferase OS=Streptomyces coelicolor (strain ATCC BAA-471 / A3(2) / M145) GN=ilvE PE=3 SV=1
Unigene60098	sp|Q9ZJF1|ILVE_HELPJ	38.57	70	43	1	220	11	6	74	3.00E-08	58.5	Branched-chain-amino-acid aminotransferase OS=Helicobacter pylori (strain J99) GN=ilvE PE=3 SV=1
Unigene60098	sp|Q10399|ILVE_MYCTU	49.18	61	31	0	205	23	28	88	3.00E-08	58.2	Branched-chain-amino-acid aminotransferase OS=Mycobacterium tuberculosis GN=ilvE PE=1 SV=1
Unigene60098	sp|A0R066|ILVE_MYCS2	50.85	59	29	0	199	23	30	88	3.00E-08	58.2	Branched-chain-amino-acid aminotransferase OS=Mycobacterium smegmatis (strain ATCC 700084 / mc(2)155) GN=ilvE PE=1 SV=1
Unigene60098	sp|O26004|ILVE_HELPY	38.57	70	43	1	220	11	6	74	8.00E-08	57	Branched-chain-amino-acid aminotransferase OS=Helicobacter pylori (strain ATCC 700392 / 26695) GN=ilvE PE=3 SV=1
Unigene60098	sp|A7SLW1|BCAT_NEMVE	43.28	67	38	1	202	2	65	130	2.00E-07	55.5	Branched-chain-amino-acid aminotransferase OS=Nematostella vectensis GN=v1g246094 PE=3 SV=1
Unigene60098	sp|P38891|BCA1_YEAST	38.61	101	62	1	337	35	4	100	2.00E-07	55.5	Branched-chain-amino-acid aminotransferase, mitochondrial OS=Saccharomyces cerevisiae (strain ATCC 204508 / S288c) GN=BAT1 PE=1 SV=1
Unigene60098	sp|O32954|ILVE_MYCLE	47.54	61	32	0	205	23	28	88	3.00E-07	55.1	Probable branched-chain-amino-acid aminotransferase OS=Mycobacterium leprae (strain TN) GN=ilvE PE=3 SV=1
Unigene60098	sp|P39576|ILVE2_BACSU	42.03	69	40	1	208	2	21	88	3.00E-07	55.1	Branched-chain-amino-acid aminotransferase 2 OS=Bacillus subtilis (strain 168) GN=ilvK PE=1 SV=5
Unigene60098	sp|P54689|ILVE_HAEIN	36.99	73	46	2	220	2	3	73	1.00E-06	53.1	Branched-chain-amino-acid aminotransferase OS=Haemophilus influenzae (strain ATCC 51907 / DSM 11121 / KW20 / Rd) GN=ilvE PE=3 SV=1
Unigene60098	sp|P24288|BCAT1_MOUSE	39.13	69	42	1	208	2	45	112	1.00E-06	53.1	Branched-chain-amino-acid aminotransferase, cytosolic OS=Mus musculus GN=Bcat1 PE=2 SV=2
Unigene60098	sp|P63513|ILVE_STAAW	43.66	71	40	2	214	2	18	86	5.00E-06	50.8	Probable branched-chain-amino-acid aminotransferase OS=Staphylococcus aureus (strain MW2) GN=ilvE PE=3 SV=1
Unigene60098	sp|Q6GBT3|ILVE_STAAS	43.66	71	40	2	214	2	18	86	5.00E-06	50.8	Probable branched-chain-amino-acid aminotransferase OS=Staphylococcus aureus (strain MSSA476) GN=ilvE PE=3 SV=1
Unigene60099	sp|Q9VJ87|CWC22_DROME	30.77	65	45	0	197	3	990	1054	4.00E-06	51.2	Pre-mRNA-splicing factor CWC22 homolog OS=Drosophila melanogaster GN=ncm PE=1 SV=3
Unigene60099	sp|P36044|MNN4_YEAST	33.33	66	44	1	198	1	1047	1108	1.00E-05	50.1	Protein MNN4 OS=Saccharomyces cerevisiae (strain ATCC 204508 / S288c) GN=MNN4 PE=2 SV=2
Unigene60099	sp|Q54BP9|GACV_DICDI	28.79	66	47	0	198	1	122	187	1.00E-05	50.1	Rho GTPase-activating protein gacV OS=Dictyostelium discoideum GN=gacV PE=3 SV=1
Unigene60105	sp|P24465|C71A1_PERAE	48.56	418	207	5	50	1279	7	420	6.00E-106	384	Cytochrome P450 71A1 OS=Persea americana GN=CYP71A1 PE=1 SV=2
Unigene60105	sp|Q9LIP5|C71BW_ARATH	44.02	418	227	5	47	1279	4	416	3.00E-97	355	Cytochrome P450 71B35 OS=Arabidopsis thaliana GN=CYP71B35 PE=2 SV=1
Unigene60105	sp|O81970|C71A9_SOYBN	46.48	426	220	8	26	1279	1	417	7.00E-97	354	Cytochrome P450 71A9 OS=Glycine max GN=CYP71A9 PE=2 SV=1
Unigene60105	sp|Q9LTM0|C71BN_ARATH	44.02	418	226	5	50	1279	8	420	2.00E-96	353	Cytochrome P450 71B23 OS=Arabidopsis thaliana GN=CYP71B23 PE=2 SV=1
Unigene60105	sp|Q9LVD2|C71BA_ARATH	44.71	416	220	6	62	1279	9	420	2.00E-95	350	Cytochrome P450 71B10 OS=Arabidopsis thaliana GN=CYP71B10 PE=3 SV=1
Unigene60105	sp|Q96514|C71B7_ARATH	42.99	421	230	4	47	1279	3	423	8.00E-95	347	Cytochrome P450 71B7 OS=Arabidopsis thaliana GN=CYP71B7 PE=1 SV=1
Unigene60105	sp|Q9LIP3|C71BY_ARATH	44.47	425	229	6	26	1279	1	417	1.00E-94	347	Cytochrome P450 71B37 OS=Arabidopsis thaliana GN=CYP71B37 PE=2 SV=2
Unigene60105	sp|Q9LIP4|C71BX_ARATH	43.44	419	229	6	47	1279	4	417	6.00E-94	345	Cytochrome P450 71B36 OS=Arabidopsis thaliana GN=CYP71B36 PE=2 SV=1
Unigene60105	sp|O65786|C71B4_ARATH	45.37	421	218	7	53	1279	9	423	9.00E-94	344	Cytochrome P450 71B4 OS=Arabidopsis thaliana GN=CYP71B4 PE=2 SV=2
Unigene60105	sp|Q9LIP6|C71BV_ARATH	41.97	417	235	5	47	1276	4	416	1.00E-92	340	Cytochrome P450 71B34 OS=Arabidopsis thaliana GN=CYP71B34 PE=2 SV=1
Unigene60105	sp|Q6XQ14|C71E7_MANES	41.01	417	240	6	47	1279	16	428	3.00E-92	339	2-methylbutanal oxime monooxygenase OS=Manihot esculenta GN=CYP71E7 PE=1 SV=1
Unigene60105	sp|O48958|C71E1_SORBI	45.75	424	218	8	44	1279	23	445	1.00E-91	337	4-hydroxyphenylacetaldehyde oxime monooxygenase OS=Sorghum bicolor GN=CYP71E1 PE=2 SV=1
Unigene60105	sp|O65782|C83B1_ARATH	43.41	417	229	6	50	1279	3	416	6.00E-91	335	Cytochrome P450 83B1 OS=Arabidopsis thaliana GN=CYP83B1 PE=1 SV=1
Unigene60105	sp|O64718|C71B9_ARATH	43.06	418	231	5	47	1279	4	417	1.00E-89	330	Cytochrome P450 71B9 OS=Arabidopsis thaliana GN=CYP71B9 PE=2 SV=3
Unigene60105	sp|Q9LTL0|C71BQ_ARATH	40.95	420	241	5	38	1276	2	416	2.00E-89	330	Cytochrome P450 71B26 OS=Arabidopsis thaliana GN=CYP71B26 PE=2 SV=1
Unigene60105	sp|Q9LTM4|C71BJ_ARATH	42.76	421	230	7	50	1279	6	421	7.00E-89	328	Cytochrome P450 71B19 OS=Arabidopsis thaliana GN=CYP71B19 PE=2 SV=1
Unigene60105	sp|Q9LTM3|C71BK_ARATH	42.86	420	230	5	50	1279	6	421	1.00E-88	327	Cytochrome P450 71B20 OS=Arabidopsis thaliana GN=CYP71B20 PE=2 SV=1
Unigene60105	sp|Q9SAE3|C71BS_ARATH	41.35	416	236	6	56	1279	8	417	2.00E-88	326	Cytochrome P450 71B28 OS=Arabidopsis thaliana GN=CYP71B28 PE=2 SV=1
Unigene60105	sp|Q9SAE4|C71BT_ARATH	41.13	423	238	7	44	1279	4	417	5.00E-88	325	Cytochrome P450 71B29 OS=Arabidopsis thaliana GN=CYP71B29 PE=2 SV=1
Unigene60105	sp|Q9LTL2|C71BP_ARATH	43.23	421	228	8	50	1279	8	422	6.00E-88	325	Cytochrome P450 71B25 OS=Arabidopsis thaliana GN=CYP71B25 PE=2 SV=1
Unigene60106	sp|P24465|C71A1_PERAE	60.34	116	46	0	143	490	305	420	8.00E-37	152	Cytochrome P450 71A1 OS=Persea americana GN=CYP71A1 PE=1 SV=2
Unigene60106	sp|O65785|C71B3_ARATH	57.14	126	52	1	119	490	297	422	1.00E-35	148	Cytochrome P450 71B3 OS=Arabidopsis thaliana GN=CYP71B3 PE=2 SV=2
Unigene60106	sp|O65786|C71B4_ARATH	56.35	126	53	1	119	490	298	423	7.00E-35	146	Cytochrome P450 71B4 OS=Arabidopsis thaliana GN=CYP71B4 PE=2 SV=2
Unigene60106	sp|Q9LTL8|C71BO_ARATH	53.97	126	56	1	119	490	294	419	6.00E-34	143	Cytochrome P450 71B24 OS=Arabidopsis thaliana GN=CYP71B24 PE=2 SV=1
Unigene60106	sp|O48923|C71DA_SOYBN	52.42	124	59	0	119	490	305	428	2.00E-33	141	Cytochrome P450 71D10 OS=Glycine max GN=CYP71D10 PE=2 SV=1
Unigene60106	sp|Q9LVD2|C71BA_ARATH	51.18	127	59	1	119	490	294	420	4.00E-33	140	Cytochrome P450 71B10 OS=Arabidopsis thaliana GN=CYP71B10 PE=3 SV=1
Unigene60106	sp|Q9LTL2|C71BP_ARATH	51.2	125	60	1	119	490	298	422	7.00E-33	139	Cytochrome P450 71B25 OS=Arabidopsis thaliana GN=CYP71B25 PE=2 SV=1
Unigene60106	sp|Q9SAE3|C71BS_ARATH	50.4	125	61	1	119	490	293	417	9.00E-33	139	Cytochrome P450 71B28 OS=Arabidopsis thaliana GN=CYP71B28 PE=2 SV=1
Unigene60106	sp|Q9LW27|C71BF_ARATH	51.2	125	60	1	119	490	293	417	1.00E-32	139	Bifunctional dihydrocamalexate synthase/camalexin synthase OS=Arabidopsis thaliana GN=CYP71B15 PE=1 SV=1
Unigene60106	sp|Q96514|C71B7_ARATH	49.6	125	62	1	119	490	299	423	1.00E-32	139	Cytochrome P450 71B7 OS=Arabidopsis thaliana GN=CYP71B7 PE=1 SV=1
Unigene60106	sp|O65787|C71B6_ARATH	52.42	124	59	0	119	490	300	423	1.00E-32	139	Cytochrome P450 71B6 OS=Arabidopsis thaliana GN=CYP71B6 PE=2 SV=1
Unigene60106	sp|O65782|C83B1_ARATH	52	125	59	1	119	490	292	416	1.00E-32	138	Cytochrome P450 83B1 OS=Arabidopsis thaliana GN=CYP83B1 PE=1 SV=1
Unigene60106	sp|O04164|C71A6_NEPRA	51.24	121	59	0	128	490	307	427	2.00E-32	138	Cytochrome P450 71A6 (Fragment) OS=Nepeta racemosa GN=CYP71A6 PE=2 SV=1
Unigene60106	sp|Q9LTM0|C71BN_ARATH	50.4	125	61	1	119	490	296	420	3.00E-32	137	Cytochrome P450 71B23 OS=Arabidopsis thaliana GN=CYP71B23 PE=2 SV=1
Unigene60106	sp|O65788|C71B2_ARATH	47.73	132	68	1	95	487	289	420	3.00E-32	137	Cytochrome P450 71B2 OS=Arabidopsis thaliana GN=CYP71B2 PE=2 SV=2
Unigene60106	sp|O64635|C76C4_ARATH	54.03	124	57	0	119	490	304	427	3.00E-32	137	Cytochrome P450 76C4 OS=Arabidopsis thaliana GN=CYP76C4 PE=2 SV=1
Unigene60106	sp|Q9LTM6|C71BH_ARATH	49.6	125	62	1	119	490	297	421	3.00E-32	137	Cytochrome P450 71B17 OS=Arabidopsis thaliana GN=CYP71B17 PE=2 SV=1
Unigene60106	sp|Q9LIP3|C71BY_ARATH	50	124	62	0	119	490	294	417	7.00E-32	136	Cytochrome P450 71B37 OS=Arabidopsis thaliana GN=CYP71B37 PE=2 SV=2
Unigene60106	sp|Q9LTM3|C71BK_ARATH	50	124	61	1	122	490	298	421	7.00E-32	136	Cytochrome P450 71B20 OS=Arabidopsis thaliana GN=CYP71B20 PE=2 SV=1
Unigene60106	sp|Q9LTM7|C71BG_ARATH	50	124	61	1	122	490	298	421	7.00E-32	136	Cytochrome P450 71B16 OS=Arabidopsis thaliana GN=CYP71B16 PE=2 SV=1
Unigene60107	sp|P24465|C71A1_PERAE	59.52	84	30	1	673	434	414	497	3.00E-22	105	Cytochrome P450 71A1 OS=Persea americana GN=CYP71A1 PE=1 SV=2
Unigene60107	sp|O81974|C71D8_SOYBN	59.76	82	29	1	673	440	415	496	2.00E-20	99.8	Cytochrome P450 71D8 OS=Glycine max GN=CYP71D8 PE=2 SV=1
Unigene60107	sp|O64718|C71B9_ARATH	52.33	86	37	1	673	428	411	496	6.00E-20	97.8	Cytochrome P450 71B9 OS=Arabidopsis thaliana GN=CYP71B9 PE=2 SV=3
Unigene60107	sp|O48923|C71DA_SOYBN	56.1	82	32	1	673	440	422	503	1.00E-19	97.1	Cytochrome P450 71D10 OS=Glycine max GN=CYP71D10 PE=2 SV=1
Unigene60107	sp|Q9LVD2|C71BA_ARATH	48.84	86	40	1	673	428	414	499	3.00E-18	92	Cytochrome P450 71B10 OS=Arabidopsis thaliana GN=CYP71B10 PE=3 SV=1
Unigene60107	sp|Q9LXM3|C71BZ_ARATH	52.44	82	35	1	673	440	412	493	5.00E-18	91.3	Cytochrome P450 71B38 OS=Arabidopsis thaliana GN=CYP71B38 PE=2 SV=2
Unigene60107	sp|P58051|C71BE_ARATH	51.22	82	36	1	673	440	407	488	7.00E-18	90.9	Cytochrome P450 71B14 OS=Arabidopsis thaliana GN=CYP71B14 PE=2 SV=1
Unigene60107	sp|P58049|C71BB_ARATH	48.78	82	38	1	673	440	407	488	9.00E-18	90.5	Cytochrome P450 71B11 OS=Arabidopsis thaliana GN=CYP71B11 PE=2 SV=1
Unigene60107	sp|Q96514|C71B7_ARATH	48.78	82	38	1	673	440	417	498	9.00E-18	90.5	Cytochrome P450 71B7 OS=Arabidopsis thaliana GN=CYP71B7 PE=1 SV=1
Unigene60107	sp|O81970|C71A9_SOYBN	48.81	84	39	1	673	434	411	494	9.00E-18	90.5	Cytochrome P450 71A9 OS=Glycine max GN=CYP71A9 PE=2 SV=1
Unigene60107	sp|Q9LTM0|C71BN_ARATH	51.22	82	36	1	673	440	414	495	1.00E-17	90.1	Cytochrome P450 71B23 OS=Arabidopsis thaliana GN=CYP71B23 PE=2 SV=1
Unigene60107	sp|D5JBX1|GAO_BARSP	47.56	82	39	1	673	440	403	484	2.00E-17	89.7	Germacrene A oxidase OS=Barnadesia spinosa PE=1 SV=1
Unigene60107	sp|P98183|C71DC_CATRO	48.15	81	42	0	673	431	407	487	2.00E-17	89.7	Tabersonine 16-hydroxylase (Fragment) OS=Catharanthus roseus GN=CYP71D12 PE=1 SV=1
Unigene60107	sp|O22307|C71DB_LOTJA	53.66	82	34	1	673	440	398	479	2.00E-17	89.4	Cytochrome P450 71D11 (Fragment) OS=Lotus japonicus GN=CYP71D11 PE=2 SV=1
Unigene60107	sp|Q9LTL0|C71BQ_ARATH	47.67	86	41	1	673	428	411	496	2.00E-17	89.4	Cytochrome P450 71B26 OS=Arabidopsis thaliana GN=CYP71B26 PE=2 SV=1
Unigene60107	sp|O65788|C71B2_ARATH	52.33	86	37	1	673	428	415	500	2.00E-17	89.4	Cytochrome P450 71B2 OS=Arabidopsis thaliana GN=CYP71B2 PE=2 SV=2
Unigene60107	sp|O64637|C76C2_ARATH	48.31	89	42	1	673	419	422	510	3.00E-17	88.6	Cytochrome P450 76C2 OS=Arabidopsis thaliana GN=CYP76C2 PE=2 SV=1
Unigene60107	sp|P58050|C71BD_ARATH	47.56	82	39	1	673	440	407	488	3.00E-17	88.6	Cytochrome P450 71B13 OS=Arabidopsis thaliana GN=CYP71B13 PE=2 SV=1
Unigene60107	sp|Q9LIP5|C71BW_ARATH	47.56	82	39	1	673	440	410	491	5.00E-17	88.2	Cytochrome P450 71B35 OS=Arabidopsis thaliana GN=CYP71B35 PE=2 SV=1
Unigene60107	sp|Q9ZU07|C71BC_ARATH	48.78	82	38	1	673	440	407	488	5.00E-17	88.2	Cytochrome P450 71B12 OS=Arabidopsis thaliana GN=CYP71B12 PE=2 SV=1
Unigene60115	sp|Q42484|RPS2_ARATH	36.69	308	195	6	2	925	419	699	8.00E-38	158	Disease resistance protein RPS2 OS=Arabidopsis thaliana GN=RPS2 PE=1 SV=1
Unigene60115	sp|Q8RXS5|DRL40_ARATH	39.08	238	144	6	2	712	421	642	2.00E-32	140	Probable disease resistance protein At5g63020 OS=Arabidopsis thaliana GN=At5g63020 PE=2 SV=2
Unigene60115	sp|Q9SI85|DRL14_ARATH	37.2	250	151	5	5	736	420	663	3.00E-31	136	Probable disease resistance protein At1g62630 OS=Arabidopsis thaliana GN=At1g62630 PE=2 SV=2
Unigene60115	sp|Q9SH22|DRL20_ARATH	37.9	248	150	6	5	736	420	661	2.00E-30	133	Probable disease resistance protein At1g63360 OS=Arabidopsis thaliana GN=At1g63360 PE=2 SV=1
Unigene60115	sp|Q9LVT4|DRL37_ARATH	40.43	235	136	8	5	697	420	638	1.00E-28	127	Probable disease resistance protein At5g47250 OS=Arabidopsis thaliana GN=At5g47250 PE=2 SV=1
Unigene60115	sp|O64973|RPS5_ARATH	39.22	232	138	8	11	697	426	643	3.00E-28	126	Disease resistance protein RPS5 OS=Arabidopsis thaliana GN=RPS5 PE=1 SV=2
Unigene60115	sp|Q9LMP6|DRL3_ARATH	40.52	232	137	6	5	697	421	640	6.00E-28	125	Probable disease resistance protein At1g15890 OS=Arabidopsis thaliana GN=At1g15890 PE=2 SV=2
Unigene60115	sp|P60838|DRL1_ARATH	35.86	237	149	7	11	712	425	648	8.00E-28	125	Probable disease resistance protein At1g12280 OS=Arabidopsis thaliana GN=At1g12280 PE=2 SV=1
Unigene60115	sp|P60839|DRL2_ARATH	35.81	229	146	5	5	688	423	642	1.00E-26	120	Probable disease resistance protein At1g12290 OS=Arabidopsis thaliana GN=At1g12290 PE=2 SV=1
Unigene60115	sp|Q9T048|DRL27_ARATH	28.53	361	209	11	2	937	409	757	1.00E-25	117	Disease resistance protein At4g27190 OS=Arabidopsis thaliana GN=At4g27190 PE=2 SV=1
Unigene60115	sp|Q940K0|DRL15_ARATH	35.47	234	148	7	5	697	420	637	1.00E-25	117	Probable disease resistance protein At1g61180 OS=Arabidopsis thaliana GN=At1g61180 PE=2 SV=2
Unigene60115	sp|Q8L3R3|RFL1_ARATH	35.78	232	148	6	5	697	423	643	6.00E-25	115	Disease resistance protein RFL1 OS=Arabidopsis thaliana GN=RFL1 PE=2 SV=2
Unigene60115	sp|Q9FG91|DRL32_ARATH	38.79	232	141	6	5	697	419	638	2.00E-24	114	Probable disease resistance protein At5g43730 OS=Arabidopsis thaliana GN=At5g43730 PE=2 SV=1
Unigene60115	sp|O64790|DRL17_ARATH	35.34	232	149	6	5	697	309	526	4.00E-24	112	Probable disease resistance protein At1g61300 OS=Arabidopsis thaliana GN=At1g61300 PE=2 SV=2
Unigene60115	sp|O81825|DRL28_ARATH	30.94	265	160	5	2	727	378	632	4.00E-23	109	Probable disease resistance protein At4g27220 OS=Arabidopsis thaliana GN=At4g27220 PE=2 SV=1
Unigene60115	sp|O64789|DRL18_ARATH	34.31	239	149	6	5	697	422	650	6.00E-23	108	Probable disease resistance protein At1g61310 OS=Arabidopsis thaliana GN=At1g61310 PE=2 SV=1
Unigene60115	sp|O22727|DRL16_ARATH	34.91	232	150	6	20	712	426	646	4.00E-22	106	Probable disease resistance protein At1g61190 OS=Arabidopsis thaliana GN=At1g61190 PE=2 SV=1
Unigene60115	sp|Q9C8K0|DRL5_ARATH	36.48	233	147	6	5	700	421	641	1.00E-20	101	Probable disease resistance protein At1g51480 OS=Arabidopsis thaliana GN=At1g51480 PE=2 SV=2
Unigene60115	sp|Q9LVT3|DRL38_ARATH	34.63	231	149	8	11	697	414	624	1.00E-20	101	Probable disease resistance protein At5g47260 OS=Arabidopsis thaliana GN=At5g47260 PE=2 SV=2
Unigene60115	sp|Q9FG90|DRL33_ARATH	35.78	232	148	6	5	697	418	638	3.00E-20	100	Probable disease resistance protein At5g43740 OS=Arabidopsis thaliana GN=At5g43740 PE=2 SV=1
Unigene60116	sp|Q42484|RPS2_ARATH	30.6	134	92	2	16	414	771	895	6.00E-13	73.9	Disease resistance protein RPS2 OS=Arabidopsis thaliana GN=RPS2 PE=1 SV=1
Unigene60116	sp|Q9T048|DRL27_ARATH	32.52	123	83	2	85	453	861	969	2.00E-09	62.4	Disease resistance protein At4g27190 OS=Arabidopsis thaliana GN=At4g27190 PE=2 SV=1
Unigene60116	sp|O23317|DRL24_ARATH	28.89	135	92	3	22	414	573	703	2.00E-07	55.8	Probable disease resistance protein At4g14610 OS=Arabidopsis thaliana GN=At4g14610 PE=2 SV=1
Unigene60116	sp|P60838|DRL1_ARATH	25.66	152	110	3	16	462	744	882	1.00E-06	53.1	Probable disease resistance protein At1g12280 OS=Arabidopsis thaliana GN=At1g12280 PE=2 SV=1
Unigene60116	sp|Q9LVT3|DRL38_ARATH	29.73	111	78	1	19	351	721	825	6.00E-06	50.8	Probable disease resistance protein At5g47260 OS=Arabidopsis thaliana GN=At5g47260 PE=2 SV=2
Unigene60116	sp|O22727|DRL16_ARATH	28	150	87	5	82	468	737	882	1.00E-05	50.1	Probable disease resistance protein At1g61190 OS=Arabidopsis thaliana GN=At1g61190 PE=2 SV=1
Unigene60117	sp|Q869L3|MDN1_DICDI	42.12	311	158	4	1	867	1929	2239	1.00E-70	266	Midasin OS=Dictyostelium discoideum GN=mdn1 PE=3 SV=2
Unigene60117	sp|Q9NU22|MDN1_HUMAN	40.82	294	170	4	1	870	1830	2122	5.00E-59	228	Midasin OS=Homo sapiens GN=MDN1 PE=1 SV=2
Unigene60117	sp|O94248|MDN1_SCHPO	38.93	298	177	4	1	879	1643	1935	1.00E-51	203	Midasin OS=Schizosaccharomyces pombe (strain 972 / ATCC 24843) GN=mdn1 PE=1 SV=1
Unigene60117	sp|Q12019|MDN1_YEAST	36.67	300	185	5	1	885	1822	2115	8.00E-48	191	Midasin OS=Saccharomyces cerevisiae (strain ATCC 204508 / S288c) GN=MDN1 PE=1 SV=1
Unigene60117	sp|Q8T5T1|MDN1_GIAIN	32.58	310	188	4	1	867	1586	1894	8.00E-40	164	Midasin OS=Giardia intestinalis GN=MDN1 PE=3 SV=1
Unigene60120	sp|Q12019|MDN1_YEAST	53.93	89	41	0	290	556	2184	2272	1.00E-24	113	Midasin OS=Saccharomyces cerevisiae (strain ATCC 204508 / S288c) GN=MDN1 PE=1 SV=1
Unigene60120	sp|O94248|MDN1_SCHPO	42.75	138	75	2	155	556	1969	2094	2.00E-24	112	Midasin OS=Schizosaccharomyces pombe (strain 972 / ATCC 24843) GN=mdn1 PE=1 SV=1
Unigene60120	sp|Q869L3|MDN1_DICDI	41.94	124	65	2	206	556	2320	2441	1.00E-23	110	Midasin OS=Dictyostelium discoideum GN=mdn1 PE=3 SV=2
Unigene60120	sp|Q9NU22|MDN1_HUMAN	46.91	81	43	0	314	556	2222	2302	2.00E-21	102	Midasin OS=Homo sapiens GN=MDN1 PE=1 SV=2
Unigene60120	sp|Q8T5T1|MDN1_GIAIN	40	90	54	1	263	532	2004	2091	5.00E-12	71.6	Midasin OS=Giardia intestinalis GN=MDN1 PE=3 SV=1
Unigene60121	sp|O94248|MDN1_SCHPO	45.7	151	78	2	155	595	1969	2107	4.00E-31	134	Midasin OS=Schizosaccharomyces pombe (strain 972 / ATCC 24843) GN=mdn1 PE=1 SV=1
Unigene60121	sp|Q12019|MDN1_YEAST	57.43	101	43	0	290	592	2184	2284	1.00E-30	133	Midasin OS=Saccharomyces cerevisiae (strain ATCC 204508 / S288c) GN=MDN1 PE=1 SV=1
Unigene60121	sp|Q869L3|MDN1_DICDI	44.52	146	73	3	206	619	2320	2463	4.00E-30	131	Midasin OS=Dictyostelium discoideum GN=mdn1 PE=3 SV=2
Unigene60121	sp|Q9NU22|MDN1_HUMAN	50.55	91	45	0	314	586	2222	2312	7.00E-27	120	Midasin OS=Homo sapiens GN=MDN1 PE=1 SV=2
Unigene60121	sp|Q8T5T1|MDN1_GIAIN	40.57	106	63	2	263	580	2004	2106	1.00E-15	83.6	Midasin OS=Giardia intestinalis GN=MDN1 PE=3 SV=1
Unigene60124	sp|Q9C9I3|PP115_ARATH	37.12	229	142	3	704	24	241	467	3.00E-35	148	Pentatricopeptide repeat-containing protein At1g71460, chloroplastic OS=Arabidopsis thaliana GN=PCMP-A3 PE=2 SV=1
Unigene60124	sp|Q9M9E2|PPR45_ARATH	37.73	220	136	2	680	24	129	346	2.00E-34	146	Pentatricopeptide repeat-containing protein At1g15510, chloroplastic OS=Arabidopsis thaliana GN=PCMP-H73 PE=2 SV=1
Unigene60124	sp|Q9SN39|PP320_ARATH	34.36	227	149	1	704	24	222	446	3.00E-34	145	Pentatricopeptide repeat-containing protein At4g18750, chloroplastic OS=Arabidopsis thaliana GN=PCMP-H45 PE=2 SV=1
Unigene60124	sp|Q9SUH6|PP341_ARATH	37.62	210	130	2	704	78	346	553	1.00E-33	143	Pentatricopeptide repeat-containing protein At4g30700 OS=Arabidopsis thaliana GN=DYW9 PE=2 SV=1
Unigene60124	sp|Q3E6Q1|PPR32_ARATH	35.4	226	146	1	704	27	162	385	6.00E-33	140	Pentatricopeptide repeat-containing protein At1g11290 OS=Arabidopsis thaliana GN=PCMP-H40 PE=2 SV=1
Unigene60124	sp|Q9LUS3|PP237_ARATH	31.74	230	153	3	701	24	233	458	1.00E-32	140	Pentatricopeptide repeat-containing protein At3g16610 OS=Arabidopsis thaliana GN=PCMP-E91 PE=2 SV=1
Unigene60124	sp|Q9SVA5|PP357_ARATH	33.19	226	151	1	704	27	175	398	2.00E-32	139	Pentatricopeptide repeat-containing protein At4g39530 OS=Arabidopsis thaliana GN=PCMP-E52 PE=1 SV=1
Unigene60124	sp|Q9LN01|PPR21_ARATH	36.49	222	139	2	683	24	199	418	2.00E-32	139	Pentatricopeptide repeat-containing protein At1g08070 OS=Arabidopsis thaliana GN=PCMP-H12 PE=2 SV=1
Unigene60124	sp|Q9ZQ74|PP146_ARATH	34.06	229	149	3	704	24	269	494	3.00E-32	138	Pentatricopeptide repeat-containing protein At2g03380, mitochondrial OS=Arabidopsis thaliana GN=PCMP-E47 PE=2 SV=1
Unigene60124	sp|O64705|PP184_ARATH	36.84	228	144	1	701	18	160	385	5.00E-32	137	Pentatricopeptide repeat-containing protein At2g34400 OS=Arabidopsis thaliana GN=PCMP-E23 PE=2 SV=2
Unigene60124	sp|P93005|PP181_ARATH	32.6	227	153	1	704	24	248	472	3.00E-31	135	Pentatricopeptide repeat-containing protein At2g33680 OS=Arabidopsis thaliana GN=PCMP-E19 PE=2 SV=1
Unigene60124	sp|O04659|PP398_ARATH	33.76	234	154	3	704	6	134	364	5.00E-31	134	Pentatricopeptide repeat-containing protein At5g27110 OS=Arabidopsis thaliana GN=PCMP-E14 PE=2 SV=2
Unigene60124	sp|Q9SCT2|PP277_ARATH	33.19	226	150	2	704	30	226	449	6.00E-31	134	Pentatricopeptide repeat-containing protein At3g50420 OS=Arabidopsis thaliana GN=PCMP-E85 PE=2 SV=1
Unigene60124	sp|Q9SMZ2|PP347_ARATH	32.89	228	152	3	704	24	342	566	1.00E-30	133	Pentatricopeptide repeat-containing protein At4g33170 OS=Arabidopsis thaliana GN=PCMP-H53 PE=2 SV=1
Unigene60124	sp|Q9SIT7|PP151_ARATH	31.23	269	147	4	701	9	180	446	1.00E-30	133	Pentatricopeptide repeat-containing protein At2g13600 OS=Arabidopsis thaliana GN=PCMP-E76 PE=2 SV=1
Unigene60124	sp|Q9FLZ9|PP405_ARATH	34.62	234	150	4	704	12	144	372	1.00E-30	133	Pentatricopeptide repeat-containing protein At5g39350 OS=Arabidopsis thaliana GN=PCMP-E16 PE=2 SV=1
Unigene60124	sp|O49619|PP350_ARATH	34.06	229	149	3	704	24	157	379	3.00E-30	132	Pentatricopeptide repeat-containing protein At4g35130, chloroplastic OS=Arabidopsis thaliana GN=PCMP-H27 PE=2 SV=1
Unigene60124	sp|Q9XE98|PP303_ARATH	34.36	227	149	2	704	24	73	294	3.00E-30	132	Pentatricopeptide repeat-containing protein At4g04370 OS=Arabidopsis thaliana GN=PCMP-E99 PE=2 SV=1
Unigene60124	sp|Q9LTV8|PP224_ARATH	35.75	221	140	2	674	18	55	273	3.00E-30	132	Pentatricopeptide repeat-containing protein At3g12770 OS=Arabidopsis thaliana GN=PCMP-H43 PE=2 SV=1
Unigene60124	sp|O81767|PP348_ARATH	31.74	230	156	3	704	18	177	400	5.00E-30	131	Pentatricopeptide repeat-containing protein At4g33990 OS=Arabidopsis thaliana GN=EMB2758 PE=2 SV=2
Unigene60125	sp|Q9SUH6|PP341_ARATH	37.56	205	128	1	663	49	346	548	3.00E-32	138	Pentatricopeptide repeat-containing protein At4g30700 OS=Arabidopsis thaliana GN=DYW9 PE=2 SV=1
Unigene60125	sp|Q9C9I3|PP115_ARATH	37.44	203	125	3	663	61	241	441	5.00E-31	134	Pentatricopeptide repeat-containing protein At1g71460, chloroplastic OS=Arabidopsis thaliana GN=PCMP-A3 PE=2 SV=1
Unigene60125	sp|Q9LN01|PPR21_ARATH	37.06	197	124	1	642	52	199	393	1.00E-30	133	Pentatricopeptide repeat-containing protein At1g08070 OS=Arabidopsis thaliana GN=PCMP-H12 PE=2 SV=1
Unigene60125	sp|Q9M9E2|PPR45_ARATH	37.69	199	123	2	639	46	129	325	2.00E-30	132	Pentatricopeptide repeat-containing protein At1g15510, chloroplastic OS=Arabidopsis thaliana GN=PCMP-H73 PE=2 SV=1
Unigene60125	sp|Q9SN39|PP320_ARATH	34.83	201	131	1	663	61	222	420	2.00E-29	129	Pentatricopeptide repeat-containing protein At4g18750, chloroplastic OS=Arabidopsis thaliana GN=PCMP-H45 PE=2 SV=1
Unigene60125	sp|Q9MA50|PPR13_ARATH	37.16	183	115	0	642	94	139	321	4.00E-29	128	Pentatricopeptide repeat-containing protein At1g05750, chloroplastic OS=Arabidopsis thaliana GN=PDE247 PE=2 SV=1
Unigene60125	sp|O64705|PP184_ARATH	38.62	189	116	0	660	94	160	348	7.00E-29	127	Pentatricopeptide repeat-containing protein At2g34400 OS=Arabidopsis thaliana GN=PCMP-E23 PE=2 SV=2
Unigene60125	sp|P93005|PP181_ARATH	37.7	191	118	2	663	94	349	538	7.00E-29	127	Pentatricopeptide repeat-containing protein At2g33680 OS=Arabidopsis thaliana GN=PCMP-E19 PE=2 SV=1
Unigene60125	sp|Q9SIT7|PP151_ARATH	34.92	189	117	1	642	94	319	507	1.00E-28	126	Pentatricopeptide repeat-containing protein At2g13600 OS=Arabidopsis thaliana GN=PCMP-E76 PE=2 SV=1
Unigene60125	sp|Q9ZQ74|PP146_ARATH	34.16	202	133	2	663	58	269	467	2.00E-28	125	Pentatricopeptide repeat-containing protein At2g03380, mitochondrial OS=Arabidopsis thaliana GN=PCMP-E47 PE=2 SV=1
Unigene60125	sp|Q9LUS3|PP237_ARATH	32.04	206	133	3	660	64	233	436	3.00E-28	125	Pentatricopeptide repeat-containing protein At3g16610 OS=Arabidopsis thaliana GN=PCMP-E91 PE=2 SV=1
Unigene60125	sp|O81767|PP348_ARATH	33.16	190	127	1	663	94	177	362	1.00E-27	123	Pentatricopeptide repeat-containing protein At4g33990 OS=Arabidopsis thaliana GN=EMB2758 PE=2 SV=2
Unigene60125	sp|Q9SVA5|PP357_ARATH	32.2	205	139	1	663	49	175	377	2.00E-27	122	Pentatricopeptide repeat-containing protein At4g39530 OS=Arabidopsis thaliana GN=PCMP-E52 PE=1 SV=1
Unigene60125	sp|Q9SCT2|PP277_ARATH	33.66	202	133	2	663	61	226	425	4.00E-27	121	Pentatricopeptide repeat-containing protein At3g50420 OS=Arabidopsis thaliana GN=PCMP-E85 PE=2 SV=1
Unigene60125	sp|Q9ZUT4|PP192_ARATH	35.23	193	122	4	663	94	147	337	4.00E-27	121	Pentatricopeptide repeat-containing protein At2g37320 OS=Arabidopsis thaliana GN=PCMP-E50 PE=2 SV=1
Unigene60125	sp|Q9SII7|PP159_ARATH	36.7	188	117	3	663	106	173	359	4.00E-27	121	Pentatricopeptide repeat-containing protein At2g17210 OS=Arabidopsis thaliana GN=PCMP-E77 PE=2 SV=2
Unigene60125	sp|Q9SI53|PP147_ARATH	33.16	190	127	1	663	94	186	373	4.00E-27	121	Pentatricopeptide repeat-containing protein At2g03880, mitochondrial OS=Arabidopsis thaliana GN=PCMP-H44 PE=2 SV=1
Unigene60125	sp|Q9FXB9|PPR84_ARATH	34.07	182	120	0	639	94	265	446	8.00E-27	120	Pentatricopeptide repeat-containing protein At1g56690, mitochondrial OS=Arabidopsis thaliana GN=PCMP-H69 PE=2 SV=1
Unigene60125	sp|Q3E6Q1|PPR32_ARATH	34.15	205	135	1	663	49	162	364	8.00E-27	120	Pentatricopeptide repeat-containing protein At1g11290 OS=Arabidopsis thaliana GN=PCMP-H40 PE=2 SV=1
Unigene60125	sp|Q0WQW5|PPR85_ARATH	36.41	195	119	3	663	94	178	371	1.00E-26	120	Pentatricopeptide repeat-containing protein At1g59720, mitochondrial OS=Arabidopsis thaliana GN=PCMP-H51 PE=2 SV=2
Unigene60126	sp|Q05609|CTR1_ARATH	46.15	65	35	0	2	196	756	820	4.00E-08	57	Serine/threonine-protein kinase CTR1 OS=Arabidopsis thaliana GN=CTR1 PE=1 SV=1
Unigene60134	sp|P10978|POLX_TOBAC	44.76	143	78	1	3	428	876	1018	4.00E-29	126	Retrovirus-related Pol polyprotein from transposon TNT 1-94 OS=Nicotiana tabacum PE=2 SV=1
Unigene60134	sp|P04146|COPIA_DROME	38.57	140	84	2	3	416	956	1093	5.00E-22	103	Copia protein OS=Drosophila melanogaster GN=GIP PE=1 SV=3
Unigene60134	sp|Q12112|YN11B_YEAST	27.46	142	103	2	3	428	1300	1435	2.00E-10	64.7	Transposon Ty1-NL1 Gag-Pol polyprotein OS=Saccharomyces cerevisiae (strain ATCC 204508 / S288c) GN=TY1B-NL1 PE=3 SV=1
Unigene60134	sp|P0C2I7|YL14B_YEAST	27.46	142	103	2	3	428	1300	1435	2.00E-10	64.7	Transposon Ty1-LR4 Gag-Pol polyprotein OS=Saccharomyces cerevisiae (strain ATCC 204508 / S288c) GN=TY1B-LR4 PE=5 SV=1
Unigene60134	sp|P47100|YJ12B_YEAST	27.46	142	103	2	3	428	1300	1435	2.00E-10	64.7	Transposon Ty1-JR2 Gag-Pol polyprotein OS=Saccharomyces cerevisiae (strain ATCC 204508 / S288c) GN=TY1B-JR2 PE=1 SV=3
Unigene60134	sp|Q12141|YG11B_YEAST	27.46	142	103	2	3	428	1300	1435	2.00E-10	64.7	Transposon Ty1-GR1 Gag-Pol polyprotein OS=Saccharomyces cerevisiae (strain ATCC 204508 / S288c) GN=TY1B-GR1 PE=3 SV=1
Unigene60134	sp|P0C2I3|YD15B_YEAST	27.46	142	103	2	3	428	1300	1435	2.00E-10	64.7	Transposon Ty1-DR6 Gag-Pol polyprotein OS=Saccharomyces cerevisiae (strain ATCC 204508 / S288c) GN=TY1B-DR6 PE=3 SV=1
Unigene60134	sp|Q07793|YD13B_YEAST	27.46	142	103	2	3	428	1300	1435	2.00E-10	64.7	Transposon Ty1-DR4 Gag-Pol polyprotein OS=Saccharomyces cerevisiae (strain ATCC 204508 / S288c) GN=TY1B-DR4 PE=3 SV=2
Unigene60134	sp|Q07163|TY1AB_YEASX	27.46	142	103	2	3	428	1300	1435	2.00E-10	64.7	Transposon TyH3 Gag-Pol polyprotein OS=Saccharomyces cerevisiae GN=TY1B PE=1 SV=2
Unigene60134	sp|P47024|YJ41B_YEAST	26.57	143	105	3	3	431	1339	1472	2.00E-10	64.3	Transposon Ty4-J Gag-Pol polyprotein OS=Saccharomyces cerevisiae (strain ATCC 204508 / S288c) GN=TY4B-J PE=3 SV=3
Unigene60134	sp|P0C2J7|YH41B_YEAST	26.57	143	105	3	3	431	1338	1471	2.00E-10	64.3	Transposon Ty4-H Gag-Pol polyprotein OS=Saccharomyces cerevisiae (strain ATCC 204508 / S288c) GN=TY4B-H PE=3 SV=1
Unigene60134	sp|Q12501|YO22B_YEAST	26.81	138	101	2	3	416	1315	1446	4.00E-10	63.5	Transposon Ty2-OR2 Gag-Pol polyprotein OS=Saccharomyces cerevisiae (strain ATCC 204508 / S288c) GN=TY2B-OR2 PE=3 SV=1
Unigene60134	sp|Q12113|YO21B_YEAST	26.81	138	101	2	3	416	1315	1446	4.00E-10	63.5	Transposon Ty2-OR1 Gag-Pol polyprotein OS=Saccharomyces cerevisiae (strain ATCC 204508 / S288c) GN=TY2B-OR1 PE=3 SV=1
Unigene60134	sp|P0C2J3|YL21B_YEAST	26.81	138	101	2	3	416	1315	1446	4.00E-10	63.5	Transposon Ty2-LR1 Gag-Pol polyprotein OS=Saccharomyces cerevisiae (strain ATCC 204508 / S288c) GN=TY2B-LR1 PE=3 SV=1
Unigene60134	sp|P0CX64|YG22B_YEAST	26.81	138	101	2	3	416	1315	1446	4.00E-10	63.5	Transposon Ty2-GR2 Gag-Pol polyprotein OS=Saccharomyces cerevisiae (strain ATCC 204508 / S288c) GN=TY2B-GR2 PE=3 SV=1
Unigene60134	sp|Q12337|YG21B_YEAST	26.81	138	101	2	3	416	1315	1446	4.00E-10	63.5	Transposon Ty2-GR1 Gag-Pol polyprotein OS=Saccharomyces cerevisiae (strain ATCC 204508 / S288c) GN=TY2B-GR1 PE=5 SV=2
Unigene60134	sp|P0CX63|YF21B_YEAST	26.81	138	101	2	3	416	1315	1446	4.00E-10	63.5	Transposon Ty2-F Gag-Pol polyprotein OS=Saccharomyces cerevisiae (strain ATCC 204508 / S288c) GN=TY2B-F PE=3 SV=1
Unigene60134	sp|Q07791|YD23B_YEAST	26.81	138	101	2	3	416	1315	1446	4.00E-10	63.5	Transposon Ty2-DR3 Gag-Pol polyprotein OS=Saccharomyces cerevisiae (strain ATCC 204508 / S288c) GN=TY2B-DR3 PE=2 SV=1
Unigene60134	sp|Q03494|YD22B_YEAST	26.81	138	101	2	3	416	1315	1446	4.00E-10	63.5	Transposon Ty2-DR2 Gag-Pol polyprotein OS=Saccharomyces cerevisiae (strain ATCC 204508 / S288c) GN=TY2B-DR2 PE=3 SV=2
Unigene60134	sp|Q12472|YD21B_YEAST	26.81	138	101	2	3	416	1315	1446	4.00E-10	63.5	Transposon Ty2-DR1 Gag-Pol polyprotein OS=Saccharomyces cerevisiae (strain ATCC 204508 / S288c) GN=TY2B-DR1 PE=1 SV=3
Unigene60135	sp|P92519|M810_ARATH	40.28	72	43	0	217	2	20	91	3.00E-11	67.4	Uncharacterized mitochondrial protein AtMg00810 OS=Arabidopsis thaliana GN=AtMg00810 PE=4 SV=1
Unigene60137	sp|P24499|ATP6_TRYBB	34.83	89	56	3	142	402	140	227	5.00E-06	50.1	ATP synthase subunit a OS=Trypanosoma brucei brucei GN=ATP6 PE=2 SV=1
Unigene60138	sp|P0C2F6|RNHX1_ARATH	31.03	116	79	1	346	2	77	192	9.00E-07	52.4	Putative ribonuclease H protein At1g65750 OS=Arabidopsis thaliana GN=At1g65750 PE=3 SV=1
Unigene60163	sp|Q7XBQ9|RGA2_SOLBU	31.15	122	74	6	794	1129	678	793	5.00E-06	52.8	Disease resistance protein RGA2 OS=Solanum bulbocastanum GN=RGA2 PE=1 SV=1
Unigene60164	sp|Q7XBQ9|RGA2_SOLBU	53.47	101	47	1	2	304	316	415	5.00E-23	106	Disease resistance protein RGA2 OS=Solanum bulbocastanum GN=RGA2 PE=1 SV=1
Unigene60164	sp|Q8RXS5|DRL40_ARATH	39.05	105	60	3	2	304	315	418	1.00E-12	72	Probable disease resistance protein At5g63020 OS=Arabidopsis thaliana GN=At5g63020 PE=2 SV=2
Unigene60164	sp|Q38834|R13L4_ARATH	37.27	110	60	4	2	304	322	427	1.00E-11	68.6	Disease resistance RPP13-like protein 4 OS=Arabidopsis thaliana GN=RPP13L4 PE=2 SV=2
Unigene60164	sp|O64973|RPS5_ARATH	34.29	105	65	3	2	304	317	420	3.00E-11	67.4	Disease resistance protein RPS5 OS=Arabidopsis thaliana GN=RPS5 PE=1 SV=2
Unigene60164	sp|O64789|DRL18_ARATH	37.14	105	62	3	2	304	315	418	4.00E-11	67	Probable disease resistance protein At1g61310 OS=Arabidopsis thaliana GN=At1g61310 PE=2 SV=1
Unigene60164	sp|O22727|DRL16_ARATH	36.19	105	63	3	2	304	314	417	4.00E-11	67	Probable disease resistance protein At1g61190 OS=Arabidopsis thaliana GN=At1g61190 PE=2 SV=1
Unigene60164	sp|P60838|DRL1_ARATH	35.24	105	64	4	2	304	317	419	5.00E-11	66.6	Probable disease resistance protein At1g12280 OS=Arabidopsis thaliana GN=At1g12280 PE=2 SV=1
Unigene60164	sp|Q8W474|DRL7_ARATH	34.26	108	64	2	2	304	325	432	6.00E-11	66.2	Probable disease resistance protein At1g58390 OS=Arabidopsis thaliana GN=At1g58390 PE=2 SV=4
Unigene60164	sp|Q9M667|RPP13_ARATH	38.24	102	62	3	2	304	330	429	1.00E-10	65.5	Disease resistance protein RPP13 OS=Arabidopsis thaliana GN=RPP13 PE=2 SV=2
Unigene60164	sp|P60839|DRL2_ARATH	33.33	105	66	3	2	304	316	419	1.00E-10	65.5	Probable disease resistance protein At1g12290 OS=Arabidopsis thaliana GN=At1g12290 PE=2 SV=1
Unigene60164	sp|Q940K0|DRL15_ARATH	35.24	105	64	3	2	304	313	416	1.00E-10	65.5	Probable disease resistance protein At1g61180 OS=Arabidopsis thaliana GN=At1g61180 PE=2 SV=2
Unigene60164	sp|O64790|DRL17_ARATH	36.19	105	63	3	2	304	202	305	1.00E-10	65.1	Probable disease resistance protein At1g61300 OS=Arabidopsis thaliana GN=At1g61300 PE=2 SV=2
Unigene60164	sp|Q9C646|RX24L_ARATH	34.23	111	63	4	2	304	324	431	2.00E-10	64.7	Probable disease resistance protein RXW24L OS=Arabidopsis thaliana GN=RXW24L PE=2 SV=1
Unigene60164	sp|Q39214|RPM1_ARATH	32.04	103	67	2	2	301	340	442	2.00E-10	64.7	Disease resistance protein RPM1 OS=Arabidopsis thaliana GN=RPM1 PE=1 SV=1
Unigene60164	sp|Q9LQ54|DRL12_ARATH	31.53	111	66	3	2	304	299	409	5.00E-10	63.2	Probable disease resistance protein At1g59620 OS=Arabidopsis thaliana GN=At1g59620 PE=2 SV=3
Unigene60164	sp|Q9FJB5|RP8L3_ARATH	34.26	108	64	2	2	304	323	429	9.00E-10	62.4	Disease resistance RPP8-like protein 3 OS=Arabidopsis thaliana GN=RPP8L3 PE=2 SV=1
Unigene60164	sp|P0C8S1|RP8L2_ARATH	31.78	107	66	1	5	304	324	430	3.00E-08	57.4	Probable disease resistance RPP8-like protein 2 OS=Arabidopsis thaliana GN=RPP8L2 PE=1 SV=1
Unigene60164	sp|Q8W3K0|DRL9_ARATH	30.36	112	67	2	2	304	329	440	4.00E-08	57	Probable disease resistance protein At1g58602 OS=Arabidopsis thaliana GN=At1g58602 PE=2 SV=1
Unigene60164	sp|Q9LVT4|DRL37_ARATH	33.65	104	66	2	2	304	317	416	5.00E-08	56.6	Probable disease resistance protein At5g47250 OS=Arabidopsis thaliana GN=At5g47250 PE=2 SV=1
Unigene60164	sp|Q9LMP6|DRL3_ARATH	29.52	105	70	3	2	304	314	417	8.00E-08	55.8	Probable disease resistance protein At1g15890 OS=Arabidopsis thaliana GN=At1g15890 PE=2 SV=2
Unigene60165	sp|Q9LRR5|DRL21_ARATH	31.82	198	135	5	603	10	618	779	2.00E-12	72.4	Putative disease resistance protein At3g14460 OS=Arabidopsis thaliana GN=At3g14460 PE=2 SV=1
Unigene60166	sp|P0DI18|DRL45_ARATH	44.44	63	34	1	149	334	570	632	2.00E-06	51.6	Probable disease resistance protein RDL6 OS=Arabidopsis thaliana GN=RDL6 PE=2 SV=1
Unigene60166	sp|P0DI17|DRL11_ARATH	44.44	63	34	1	149	334	570	632	2.00E-06	51.6	Probable disease resistance protein RF9 OS=Arabidopsis thaliana GN=RF9 PE=2 SV=1
Unigene60167	sp|Q7XBQ9|RGA2_SOLBU	49.35	77	35	1	243	25	410	486	2.00E-14	77.8	Disease resistance protein RGA2 OS=Solanum bulbocastanum GN=RGA2 PE=1 SV=1
Unigene60167	sp|Q39214|RPM1_ARATH	33.77	77	45	1	243	31	438	514	6.00E-08	56.2	Disease resistance protein RPM1 OS=Arabidopsis thaliana GN=RPM1 PE=1 SV=1
Unigene60168	sp|A9ZPJ7|AGCT2_HORVU	38.61	202	124	2	6	611	120	316	4.00E-36	151	Agmatine coumaroyltransferase-2 OS=Hordeum vulgare GN=ACT-2 PE=1 SV=1
Unigene60168	sp|A9ZPJ6|AGCT1_HORVU	38.92	203	124	2	6	614	120	317	2.00E-35	149	Agmatine coumaroyltransferase-1 OS=Hordeum vulgare GN=ACT-1 PE=1 SV=1
Unigene60168	sp|Q8GSM7|HST_TOBAC	30.54	203	134	5	21	608	124	316	1.00E-24	112	Shikimate O-hydroxycinnamoyltransferase OS=Nicotiana tabacum GN=HST PE=1 SV=1
Unigene60168	sp|Q9FI78|HST_ARATH	31.79	195	130	4	39	614	132	316	2.00E-23	109	Shikimate O-hydroxycinnamoyltransferase OS=Arabidopsis thaliana GN=HST PE=2 SV=1
Unigene60168	sp|O24645|HCBT1_DIACA	32.98	191	127	3	39	608	143	325	1.00E-20	99.8	Anthranilate N-benzoyltransferase protein 1 OS=Dianthus caryophyllus GN=HCBT1 PE=1 SV=1
Unigene60168	sp|O23918|HCBT3_DIACA	32.81	192	127	5	39	608	143	325	6.00E-20	97.4	Anthranilate N-benzoyltransferase protein 3 OS=Dianthus caryophyllus GN=HCBT3 PE=1 SV=1
Unigene60168	sp|O23917|HCBT2_DIACA	32.29	192	128	4	39	608	143	326	7.00E-19	94	Anthranilate N-benzoyltransferase protein 2 OS=Dianthus caryophyllus GN=HCBT2 PE=1 SV=1
Unigene60168	sp|O64470|SHT_ARATH	28.64	213	141	6	9	614	125	326	3.00E-17	88.6	Spermidine hydroxycinnamoyl transferase OS=Arabidopsis thaliana GN=SHT PE=1 SV=1
Unigene60168	sp|Q9FF86|DCR_ARATH	30.41	194	131	5	39	608	148	332	2.00E-15	82.8	BAHD acyltransferase DCR OS=Arabidopsis thaliana GN=DCR PE=2 SV=1
Unigene60168	sp|Q94CD1|HHT1_ARATH	26.32	190	137	4	51	611	167	347	3.00E-12	72	Omega-hydroxypalmitate O-feruloyl transferase OS=Arabidopsis thaliana GN=HHT1 PE=1 SV=1
Unigene60168	sp|Q9SND9|Y3028_ARATH	28.72	195	136	6	33	608	142	321	3.00E-11	68.6	Uncharacterized acetyltransferase At3g50280 OS=Arabidopsis thaliana GN=At3g50280 PE=1 SV=1
Unigene60168	sp|Q70PR7|VINSY_RAUSE	27.98	193	135	5	33	599	137	304	6.00E-10	64.3	Vinorine synthase OS=Rauvolfia serpentina GN=ACT PE=1 SV=2
Unigene60168	sp|Q8LL69|DBNBT_TAXCA	25.39	193	142	5	39	611	142	315	1.00E-09	63.2	3'-N-debenzoyl-2'-deoxytaxol N-benzoyltransferase OS=Taxus canadensis GN=TAX10 PE=1 SV=1
Unigene60168	sp|Q8S9G6|T5AT_TAXWC	28.49	179	127	6	39	572	143	303	8.00E-09	60.5	Taxadien-5-alpha-ol O-acetyltransferase OS=Taxus wallichiana var. chinensis PE=2 SV=1
Unigene60168	sp|Q9M6F0|T5AT_TAXCU	28.49	179	127	6	39	572	143	303	8.00E-09	60.5	Taxadien-5-alpha-ol O-acetyltransferase OS=Taxus cuspidata GN=TAT PE=1 SV=1
Unigene60168	sp|Q8GT20|BEBT_TOBAC	25.65	191	141	3	39	608	146	323	8.00E-09	60.5	Benzyl alcohol O-benzoyltransferase OS=Nicotiana tabacum GN=HSR201 PE=1 SV=1
Unigene60168	sp|Q8GT21|BEBT_CLABR	28.35	194	135	8	39	608	145	321	2.00E-08	59.3	Benzyl alcohol O-benzoyltransferase OS=Clarkia breweri PE=1 SV=1
Unigene60168	sp|Q9FNP9|AGCT_ARATH	25.64	195	129	7	39	575	142	324	6.00E-07	54.3	Agmatine coumaroyltransferase OS=Arabidopsis thaliana GN=ACT PE=1 SV=1
Unigene60168	sp|Q6ZQP7|YV021_HUMAN	29.95	197	130	6	49	615	96	284	6.00E-07	54.3	Uncharacterized protein LOC284861 OS=Homo sapiens PE=2 SV=1
Unigene60168	sp|Q9UF83|YM012_HUMAN	34.59	159	98	7	46	504	94	237	6.00E-07	54.3	Uncharacterized protein DKFZp434B061 OS=Homo sapiens PE=2 SV=2
Unigene60169	sp|A9ZPJ7|AGCT2_HORVU	44.14	111	62	1	437	105	331	439	6.00E-18	89.7	Agmatine coumaroyltransferase-2 OS=Hordeum vulgare GN=ACT-2 PE=1 SV=1
Unigene60169	sp|A9ZPJ6|AGCT1_HORVU	44.14	111	62	1	437	105	331	439	6.00E-18	89.7	Agmatine coumaroyltransferase-1 OS=Hordeum vulgare GN=ACT-1 PE=1 SV=1
Unigene60169	sp|Q9FI78|HST_ARATH	29.13	103	73	1	431	123	332	428	7.00E-08	56.2	Shikimate O-hydroxycinnamoyltransferase OS=Arabidopsis thaliana GN=HST PE=2 SV=1
Unigene60169	sp|Q8GSM7|HST_TOBAC	31.13	106	73	1	431	114	334	433	3.00E-07	53.9	Shikimate O-hydroxycinnamoyltransferase OS=Nicotiana tabacum GN=HST PE=1 SV=1
Unigene60173	sp|P42784|CTPA_SYNP2	41.07	112	66	0	8	343	70	181	5.00E-19	93.2	Carboxyl-terminal-processing protease OS=Synechococcus sp. (strain ATCC 27264 / PCC 7002 / PR-6) GN=ctpA PE=3 SV=2
Unigene60173	sp|Q55669|CTPA_SYNY3	36.61	112	71	0	8	343	72	183	6.00E-17	86.3	Carboxyl-terminal-processing protease OS=Synechocystis sp. (strain PCC 6803 / Kazusa) GN=ctpA PE=3 SV=1
Unigene60173	sp|O35002|CTPB_BACSU	35.29	102	66	1	38	343	80	179	2.00E-12	70.9	Carboxy-terminal processing protease CtpB OS=Bacillus subtilis (strain 168) GN=ctpB PE=1 SV=1
Unigene60173	sp|O34666|CTPA_BACSU	29.13	103	73	1	38	346	72	172	9.00E-10	62.4	Carboxy-terminal processing protease CtpA OS=Bacillus subtilis (strain 168) GN=ctpA PE=2 SV=1
Unigene60173	sp|Q8NWR2|CTPAL_STAAW	29.91	107	75	1	38	358	104	208	3.00E-09	60.8	Probable CtpA-like serine protease OS=Staphylococcus aureus (strain MW2) GN=MW1310 PE=3 SV=1
Unigene60173	sp|Q6G9E1|CTPAL_STAAS	29.91	107	75	1	38	358	104	208	3.00E-09	60.8	Probable CtpA-like serine protease OS=Staphylococcus aureus (strain MSSA476) GN=SAS1363 PE=3 SV=1
Unigene60173	sp|Q6GGY8|CTPAL_STAAR	29.91	107	75	1	38	358	104	208	3.00E-09	60.8	Probable CtpA-like serine protease OS=Staphylococcus aureus (strain MRSA252) GN=SAR1432 PE=3 SV=1
Unigene60173	sp|Q7A5M9|CTPAL_STAAN	29.91	107	75	1	38	358	104	208	3.00E-09	60.8	Probable CtpA-like serine protease OS=Staphylococcus aureus (strain N315) GN=SA1253 PE=1 SV=1
Unigene60173	sp|Q99U67|CTPAL_STAAM	29.91	107	75	1	38	358	104	208	3.00E-09	60.8	Probable CtpA-like serine protease OS=Staphylococcus aureus (strain Mu50 / ATCC 700699) GN=SAV1420 PE=3 SV=1
Unigene60173	sp|Q5HG01|CTPAL_STAAC	29.91	107	75	1	38	358	104	208	3.00E-09	60.8	Probable CtpA-like serine protease OS=Staphylococcus aureus (strain COL) GN=SACOL1455 PE=3 SV=1
Unigene60173	sp|Q2YXZ9|CTPAL_STAAB	29.91	107	75	1	38	358	104	208	3.00E-09	60.8	Probable CtpA-like serine protease OS=Staphylococcus aureus (strain bovine RF122 / ET3-1) GN=SAB1275c PE=3 SV=1
Unigene60173	sp|Q44879|CTPA_BARBK	31.43	105	72	2	32	346	63	164	6.00E-09	59.7	Carboxy-terminal-processing protease OS=Bartonella bacilliformis (strain ATCC 35685 / KC583) GN=ctpA PE=3 SV=1
Unigene60173	sp|Q49XN1|CTPAL_STAS1	29.91	107	75	1	38	358	99	203	1.00E-08	58.5	Probable CtpA-like serine protease OS=Staphylococcus saprophyticus subsp. saprophyticus (strain ATCC 15305 / DSM 20229) GN=SSP1319 PE=3 SV=1
Unigene60173	sp|Q4L6D0|CTPAL_STAHJ	29.31	116	82	2	11	358	98	208	1.00E-07	55.5	Probable CtpA-like serine protease OS=Staphylococcus haemolyticus (strain JCSC1435) GN=SH1486 PE=3 SV=2
Unigene60173	sp|Q8CSK8|CTPAL_STAES	26.67	120	87	2	2	358	86	203	2.00E-06	51.2	Probable CtpA-like serine protease OS=Staphylococcus epidermidis (strain ATCC 12228) GN=SE_1113 PE=3 SV=1
Unigene60173	sp|Q5HPB7|CTPAL_STAEQ	26.67	120	87	2	2	358	86	203	2.00E-06	51.2	Probable CtpA-like serine protease OS=Staphylococcus epidermidis (strain ATCC 35984 / RP62A) GN=SERP0996 PE=3 SV=1
Unigene60180	sp|Q9FNI8|FBD32_ARATH	57.78	45	19	0	137	271	28	72	8.00E-08	55.8	FBD-associated F-box protein At5g22730 OS=Arabidopsis thaliana GN=At5g22730 PE=2 SV=2
Unigene60180	sp|Q56YH2|FBD41_ARATH	55.56	54	24	1	110	271	3	55	1.00E-07	55.1	FBD-associated F-box protein At5g18780 OS=Arabidopsis thaliana GN=At5g18780 PE=2 SV=2
Unigene60180	sp|Q9FL99|FDL36_ARATH	51.79	56	27	0	134	301	3	58	2.00E-07	54.7	F-box/FBD/LRR-repeat protein At5g44980 OS=Arabidopsis thaliana GN=At5g44980 PE=2 SV=1
Unigene60180	sp|Q9FWZ1|FBL13_ARATH	50.94	53	26	0	113	271	10	62	2.00E-07	54.3	F-box/LRR-repeat protein 13 OS=Arabidopsis thaliana GN=FBL13 PE=2 SV=1
Unigene60180	sp|Q8L7H1|FBL75_ARATH	52.08	48	23	0	128	271	5	52	7.00E-07	52.8	F-box/LRR-repeat protein At4g14103 OS=Arabidopsis thaliana GN=At4g14103 PE=2 SV=1
Unigene60180	sp|Q0V7P8|FBD15_ARATH	57.78	45	19	0	137	271	5	49	9.00E-07	52.4	FBD-associated F-box protein At5g27750 OS=Arabidopsis thaliana GN=At5g27750 PE=2 SV=1
Unigene60180	sp|Q9FNJ1|FDL47_ARATH	55.56	45	20	0	137	271	6	50	1.00E-06	52	F-box/FBD/LRR-repeat protein At5g22700 OS=Arabidopsis thaliana GN=At5g22700 PE=2 SV=2
Unigene60180	sp|Q9ZV93|FDL10_ARATH	45.28	53	29	0	113	271	10	62	1.00E-06	52	F-box/FBD/LRR-repeat protein At1g78750 OS=Arabidopsis thaliana GN=At1g78750 PE=2 SV=1
Unigene60180	sp|Q9LYZ4|FBL79_ARATH	44.07	59	31	2	137	307	11	69	1.00E-06	52	F-box/LRR-repeat protein At5g02910 OS=Arabidopsis thaliana GN=At5g02910 PE=2 SV=1
Unigene60180	sp|Q501G5|FB250_ARATH	38.46	65	38	1	119	307	3	67	2.00E-06	51.6	F-box protein At5g03100 OS=Arabidopsis thaliana GN=At5g03100 PE=2 SV=1
Unigene60180	sp|Q9SN46|LRX5_ARATH	46.77	62	27	1	132	299	490	551	2.00E-06	51.2	Leucine-rich repeat extensin-like protein 5 OS=Arabidopsis thaliana GN=LRX5 PE=2 SV=2
Unigene60180	sp|Q56XS8|FDL2_ARATH	55.56	45	20	0	137	271	10	54	4.00E-06	50.1	F-box/FBD/LRR-repeat protein At1g13780 OS=Arabidopsis thaliana GN=At1g13780 PE=2 SV=1
Unigene60180	sp|Q9FI16|FBD18_ARATH	51.11	45	22	0	137	271	17	61	6.00E-06	49.7	FBD-associated F-box protein At5g44490 OS=Arabidopsis thaliana GN=At5g44490 PE=2 SV=3
Unigene60180	sp|Q2H922|PAN1_CHAGB	40	70	39	2	102	302	1311	1378	8.00E-06	49.3	Actin cytoskeleton-regulatory complex protein PAN1 OS=Chaetomium globosum (strain ATCC 6205 / CBS 148.51 / DSM 1962 / NBRC 6347 / NRRL 1970) GN=PAN1 PE=3 SV=1
Unigene60180	sp|Q8H1M0|FDL16_ARATH	51.11	45	22	0	137	271	4	48	8.00E-06	49.3	F-box/FBD/LRR-repeat protein At2g26030 OS=Arabidopsis thaliana GN=At2g26030 PE=2 SV=2
Unigene60180	sp|Q9C8Y6|FBD5_ARATH	51.11	45	22	0	137	271	19	63	8.00E-06	49.3	FBD-associated F-box protein At1g66310 OS=Arabidopsis thaliana GN=At1g66310 PE=2 SV=1
Unigene60180	sp|Q1PFK0|FBL32_ARATH	50	44	22	0	137	268	53	96	1.00E-05	48.9	F-box/LRR-repeat protein At1g55660 OS=Arabidopsis thaliana GN=At1g55660 PE=2 SV=1
Unigene60186	sp|O65351|SUBL_ARATH	34.01	197	128	4	776	192	562	755	2.00E-24	113	Subtilisin-like protease OS=Arabidopsis thaliana GN=ARA12 PE=1 SV=1
Unigene60186	sp|Q9LLL8|XSP1_ARATH	37.19	199	120	6	776	195	556	743	3.00E-24	112	Xylem serine proteinase 1 OS=Arabidopsis thaliana GN=XSP1 PE=2 SV=1
Unigene60186	sp|Q39547|CUCM1_CUCME	37.06	197	122	4	776	192	545	728	5.00E-24	111	Cucumisin OS=Cucumis melo PE=1 SV=1
Unigene60186	sp|O64495|SDD1_ARATH	35.96	203	123	6	776	189	572	772	7.00E-24	111	Subtilisin-like protease SDD1 OS=Arabidopsis thaliana GN=SDD1 PE=2 SV=1
Unigene60186	sp|A6NNA2|SRRM3_HUMAN	33.68	193	99	7	212	703	391	575	2.00E-12	73.2	Serine/arginine repetitive matrix protein 3 OS=Homo sapiens GN=SRRM3 PE=2 SV=4
Unigene60186	sp|Q9UQ35|SRRM2_HUMAN	34.48	203	115	8	230	784	432	628	1.00E-08	60.8	Serine/arginine repetitive matrix protein 2 OS=Homo sapiens GN=SRRM2 PE=1 SV=2
Unigene60186	sp|Q8BTI8|SRRM2_MOUSE	33.33	207	121	7	221	790	520	719	1.00E-08	60.5	Serine/arginine repetitive matrix protein 2 OS=Mus musculus GN=Srrm2 PE=1 SV=3
Unigene60186	sp|Q5R5Q2|SRRM1_PONAB	31.94	216	134	9	95	703	533	736	2.00E-08	59.7	Serine/arginine repetitive matrix protein 1 OS=Pongo abelii GN=SRRM1 PE=2 SV=1
Unigene60186	sp|Q6ZQP7|YV021_HUMAN	31.37	204	122	7	137	694	37	238	5.00E-08	58.5	Uncharacterized protein LOC284861 OS=Homo sapiens PE=2 SV=1
Unigene60186	sp|Q5ZMJ9|SRRM1_CHICK	28.45	239	159	8	104	784	517	743	7.00E-08	58.2	Serine/arginine repetitive matrix protein 1 OS=Gallus gallus GN=SRRM1 PE=2 SV=1
Unigene60186	sp|Q9UF83|YM012_HUMAN	33.15	181	108	6	197	700	80	254	9.00E-08	57.8	Uncharacterized protein DKFZp434B061 OS=Homo sapiens PE=2 SV=2
Unigene60186	sp|Q8BKA3|SRRM4_MOUSE	31.41	156	102	3	293	745	380	523	9.00E-08	57.8	Serine/arginine repetitive matrix protein 4 OS=Mus musculus GN=Srrm4 PE=1 SV=1
Unigene60186	sp|Q80WV7|SRRM3_MOUSE	27.1	214	124	4	200	745	376	589	9.00E-08	57.8	Serine/arginine repetitive matrix protein 3 OS=Mus musculus GN=Srrm3 PE=2 SV=1
Unigene60186	sp|Q8IYB3|SRRM1_HUMAN	32.54	209	135	9	95	703	533	723	9.00E-08	57.8	Serine/arginine repetitive matrix protein 1 OS=Homo sapiens GN=SRRM1 PE=1 SV=2
Unigene60186	sp|Q52KI8|SRRM1_MOUSE	33.49	212	121	13	95	670	531	720	2.00E-07	56.6	Serine/arginine repetitive matrix protein 1 OS=Mus musculus GN=Srrm1 PE=1 SV=2
Unigene60186	sp|Q7RWT1|EIF3A_NEUCR	29.52	166	115	5	197	688	906	1054	3.00E-07	55.8	Eukaryotic translation initiation factor 3 subunit A OS=Neurospora crassa (strain ATCC 24698 / 74-OR23-1A / CBS 708.71 / DSM 1257 / FGSC 987) GN=tif32 PE=3 SV=3
Unigene60186	sp|Q8CFC7|CLASR_MOUSE	31.19	202	127	7	104	673	270	464	3.00E-07	55.8	CLK4-associating serine/arginine rich protein OS=Mus musculus GN=Clasrp PE=1 SV=3
Unigene60186	sp|A0JNI5|CLASR_BOVIN	31.02	245	153	7	104	790	270	510	3.00E-07	55.8	CLK4-associating serine/arginine rich protein OS=Bos taurus GN=CLASRP PE=2 SV=1
Unigene60186	sp|Q5YSC6|IF2_NOCFA	30.41	217	151	8	141	791	134	327	7.00E-07	54.7	Translation initiation factor IF-2 OS=Nocardia farcinica (strain IFM 10152) GN=infB PE=3 SV=2
Unigene60186	sp|Q5HZB6|CLASR_RAT	30.35	201	128	7	104	670	270	464	2.00E-06	53.5	CLK4-associating serine/arginine rich protein OS=Rattus norvegicus GN=Clasrp PE=2 SV=2
Unigene60187	sp|O65351|SUBL_ARATH	35.81	229	132	6	643	2	338	562	1.00E-27	123	Subtilisin-like protease OS=Arabidopsis thaliana GN=ARA12 PE=1 SV=1
Unigene60187	sp|O64495|SDD1_ARATH	35.34	232	132	6	643	2	348	572	2.00E-27	122	Subtilisin-like protease SDD1 OS=Arabidopsis thaliana GN=SDD1 PE=2 SV=1
Unigene60187	sp|Q9FPQ6|GP1_CHLRE	37.21	215	134	8	648	7	75	264	7.00E-22	103	Vegetative cell wall protein gp1 OS=Chlamydomonas reinhardtii GN=GP1 PE=2 SV=1
Unigene60187	sp|Q9SN46|LRX5_ARATH	32.49	237	137	9	648	7	406	636	3.00E-19	95.1	Leucine-rich repeat extensin-like protein 5 OS=Arabidopsis thaliana GN=LRX5 PE=2 SV=2
Unigene60187	sp|Q02817|MUC2_HUMAN	28.81	236	146	6	648	7	1401	1620	1.00E-17	89.7	Mucin-2 OS=Homo sapiens GN=MUC2 PE=1 SV=2
Unigene60187	sp|Q9FFW5|PERK8_ARATH	33.33	216	142	8	648	7	5	189	4.00E-17	88.2	Proline-rich receptor-like protein kinase PERK8 OS=Arabidopsis thaliana GN=PERK8 PE=1 SV=1
Unigene60187	sp|Q95JC9|PRP_PIG	31.53	222	144	8	648	7	383	573	5.00E-16	84.7	Basic proline-rich protein OS=Sus scrofa PE=1 SV=2
Unigene60187	sp|P14918|EXTN_MAIZE	29.35	201	136	4	594	10	31	223	1.00E-15	83.2	Extensin OS=Zea mays GN=HRGP PE=2 SV=1
Unigene60187	sp|Q9LK03|PERK2_ARATH	35.2	179	104	9	504	4	57	212	4.00E-15	74.3	Proline-rich receptor-like protein kinase PERK2 OS=Arabidopsis thaliana GN=PERK2 PE=2 SV=3
Unigene60187	sp|Q9UF83|YM012_HUMAN	35.87	223	130	10	645	16	124	329	5.00E-15	81.3	Uncharacterized protein DKFZp434B061 OS=Homo sapiens PE=2 SV=2
Unigene60187	sp|Q9SX31|PERK9_ARATH	32.74	223	139	10	648	13	61	249	9.00E-15	80.5	Proline-rich receptor-like protein kinase PERK9 OS=Arabidopsis thaliana GN=PERK9 PE=2 SV=1
Unigene60187	sp|Q84ZL0|FH5_ORYSJ	27.98	243	148	4	648	1	898	1138	1.00E-14	80.1	Formin-like protein 5 OS=Oryza sativa subsp. japonica GN=FH5 PE=2 SV=2
Unigene60187	sp|Q92954|PRG4_HUMAN	29.49	234	144	10	645	7	352	570	1.00E-14	79.7	Proteoglycan 4 OS=Homo sapiens GN=PRG4 PE=1 SV=2
Unigene60187	sp|Q9C660|PEK10_ARATH	34.09	176	106	7	504	7	4	162	1.00E-14	79.7	Proline-rich receptor-like protein kinase PERK10 OS=Arabidopsis thaliana GN=PERK10 PE=1 SV=2
Unigene60187	sp|Q6ZQP7|YV021_HUMAN	34.82	224	127	11	627	13	67	266	2.00E-14	79.3	Uncharacterized protein LOC284861 OS=Homo sapiens PE=2 SV=1
Unigene60187	sp|P13983|EXTN_TOBAC	32.26	217	143	4	645	7	260	460	3.00E-14	79	Extensin OS=Nicotiana tabacum GN=HRGPNT3 PE=2 SV=1
Unigene60187	sp|Q8UZB4|ORF3_GFKVM	32.55	212	143	10	648	13	8	177	3.00E-14	78.6	Uncharacterized protein ORF3 OS=Grapevine fleck virus (isolate Italy/MT48) GN=ORF3 PE=4 SV=1
Unigene60187	sp|O10341|Y091_NPVOP	34.43	183	117	8	540	1	37	193	4.00E-14	78.2	Uncharacterized 29.3 kDa protein OS=Orgyia pseudotsugata multicapsid polyhedrosis virus GN=ORF92 PE=4 SV=1
Unigene60187	sp|Q8TAX7|MUC7_HUMAN	29.95	217	138	8	615	7	135	329	6.00E-14	77.8	Mucin-7 OS=Homo sapiens GN=MUC7 PE=1 SV=2
Unigene60187	sp|Q39547|CUCM1_CUCME	30.67	225	145	7	643	2	331	545	1.00E-13	77	Cucumisin OS=Cucumis melo PE=1 SV=1
Unigene60195	sp|Q7XJN6|PP197_ARATH	43.23	229	128	1	3	683	254	482	1.00E-48	192	Pentatricopeptide repeat-containing protein At2g40720 OS=Arabidopsis thaliana GN=PCMP-E26 PE=2 SV=1
Unigene60195	sp|Q9SS83|PP220_ARATH	32.61	230	153	1	9	692	311	540	1.00E-32	139	Pentatricopeptide repeat-containing protein At3g09040, mitochondrial OS=Arabidopsis thaliana GN=PCMP-E88 PE=2 SV=1
Unigene60195	sp|Q9ZUW3|PP172_ARATH	34.76	233	149	3	3	692	379	607	1.00E-30	133	Pentatricopeptide repeat-containing protein At2g27610 OS=Arabidopsis thaliana GN=PCMP-H60 PE=2 SV=1
Unigene60195	sp|Q9LTV8|PP224_ARATH	29.68	219	154	0	6	662	205	423	5.00E-30	131	Pentatricopeptide repeat-containing protein At3g12770 OS=Arabidopsis thaliana GN=PCMP-H43 PE=2 SV=1
Unigene60195	sp|Q0WNP3|PP319_ARATH	33.04	230	154	0	3	692	367	596	6.00E-30	130	Pentatricopeptide repeat-containing protein At4g18520 OS=Arabidopsis thaliana GN=PCMP-A2 PE=2 SV=1
Unigene60195	sp|Q9ZQ74|PP146_ARATH	31.72	227	155	1	3	683	224	449	3.00E-28	125	Pentatricopeptide repeat-containing protein At2g03380, mitochondrial OS=Arabidopsis thaliana GN=PCMP-E47 PE=2 SV=1
Unigene60195	sp|P93005|PP181_ARATH	32.47	231	154	1	6	692	305	535	3.00E-28	125	Pentatricopeptide repeat-containing protein At2g33680 OS=Arabidopsis thaliana GN=PCMP-E19 PE=2 SV=1
Unigene60195	sp|Q9LYU9|PP378_ARATH	32.03	231	154	2	9	692	269	499	1.00E-27	123	Pentatricopeptide repeat-containing protein At5g13270, chloroplastic OS=Arabidopsis thaliana GN=PCMP-H90 PE=2 SV=1
Unigene60195	sp|Q9SMZ2|PP347_ARATH	30.3	231	159	1	6	692	500	730	1.00E-27	123	Pentatricopeptide repeat-containing protein At4g33170 OS=Arabidopsis thaliana GN=PCMP-H53 PE=2 SV=1
Unigene60195	sp|Q9SN39|PP320_ARATH	31	229	156	3	3	683	278	505	1.00E-27	123	Pentatricopeptide repeat-containing protein At4g18750, chloroplastic OS=Arabidopsis thaliana GN=PCMP-H45 PE=2 SV=1
Unigene60195	sp|Q9LR69|PPR8_ARATH	32.76	232	153	3	3	689	246	473	2.00E-27	122	Pentatricopeptide repeat-containing protein At1g03540 OS=Arabidopsis thaliana GN=PCMP-E4 PE=2 SV=1
Unigene60195	sp|A8MQA3|PP330_ARATH	35.44	206	132	1	45	659	117	322	2.00E-27	122	Pentatricopeptide repeat-containing protein At4g21065 OS=Arabidopsis thaliana GN=PCMP-H28 PE=2 SV=2
Unigene60195	sp|Q9CA56|PP121_ARATH	30.53	226	156	2	9	683	335	557	2.00E-27	122	Pentatricopeptide repeat-containing protein At1g74600, chloroplastic OS=Arabidopsis thaliana GN=PCMP-E69 PE=2 SV=1
Unigene60195	sp|Q9FWA6|PP207_ARATH	30.89	246	150	4	6	683	466	710	3.00E-27	122	Pentatricopeptide repeat-containing protein At3g02330 OS=Arabidopsis thaliana GN=PCMP-E90 PE=2 SV=2
Unigene60195	sp|O64705|PP184_ARATH	31.14	228	156	2	3	683	114	340	3.00E-27	122	Pentatricopeptide repeat-containing protein At2g34400 OS=Arabidopsis thaliana GN=PCMP-E23 PE=2 SV=2
Unigene60195	sp|Q9SHZ8|PP168_ARATH	28.95	266	152	4	6	692	261	526	4.00E-27	121	Pentatricopeptide repeat-containing protein At2g22070 OS=Arabidopsis thaliana GN=PCMP-H41 PE=2 SV=1
Unigene60195	sp|Q9SVA5|PP357_ARATH	30.26	228	156	1	9	683	233	460	5.00E-27	121	Pentatricopeptide repeat-containing protein At4g39530 OS=Arabidopsis thaliana GN=PCMP-E52 PE=1 SV=1
Unigene60195	sp|O04659|PP398_ARATH	33.19	232	153	1	3	692	190	421	7.00E-27	120	Pentatricopeptide repeat-containing protein At5g27110 OS=Arabidopsis thaliana GN=PCMP-E14 PE=2 SV=2
Unigene60195	sp|Q3E6Q1|PPR32_ARATH	30.8	224	155	0	3	674	117	340	9.00E-27	120	Pentatricopeptide repeat-containing protein At1g11290 OS=Arabidopsis thaliana GN=PCMP-H40 PE=2 SV=1
Unigene60195	sp|Q9LZ19|PP364_ARATH	29.07	227	160	2	6	683	145	370	9.00E-27	120	Pentatricopeptide repeat-containing protein At5g04780 OS=Arabidopsis thaliana GN=PCMP-H16 PE=2 SV=2
Unigene60196	sp|Q7XJN6|PP197_ARATH	49.35	77	39	0	2	232	540	616	2.00E-15	81.3	Pentatricopeptide repeat-containing protein At2g40720 OS=Arabidopsis thaliana GN=PCMP-E26 PE=2 SV=1
Unigene60196	sp|O04659|PP398_ARATH	43.42	76	43	0	2	229	272	347	9.00E-12	68.9	Pentatricopeptide repeat-containing protein At5g27110 OS=Arabidopsis thaliana GN=PCMP-E14 PE=2 SV=2
Unigene60196	sp|P93011|PP182_ARATH	42.86	70	40	0	2	211	171	240	7.00E-10	62.8	Pentatricopeptide repeat-containing protein At2g33760 OS=Arabidopsis thaliana GN=PCMP-H6 PE=2 SV=1
Unigene60196	sp|Q9MAT2|PPR10_ARATH	38.89	72	44	0	2	217	256	327	2.00E-09	61.6	Pentatricopeptide repeat-containing protein At1g04840 OS=Arabidopsis thaliana GN=PCMP-H64 PE=2 SV=1
Unigene60196	sp|A8MQA3|PP330_ARATH	33.77	77	51	0	2	232	185	261	3.00E-09	60.8	Pentatricopeptide repeat-containing protein At4g21065 OS=Arabidopsis thaliana GN=PCMP-H28 PE=2 SV=2
Unigene60196	sp|Q9LNU6|PPR53_ARATH	41.54	65	38	0	5	199	216	280	3.00E-09	60.5	Pentatricopeptide repeat-containing protein At1g20230 OS=Arabidopsis thaliana GN=PCMP-H21 PE=2 SV=2
Unigene60196	sp|Q9LFI1|PP280_ARATH	38.36	73	45	0	14	232	338	410	3.00E-08	57.4	Pentatricopeptide repeat-containing protein At3g53360, mitochondrial OS=Arabidopsis thaliana GN=PCMP-E86 PE=2 SV=1
Unigene60196	sp|Q9SV26|PP297_ARATH	31.08	74	51	0	5	226	360	433	4.00E-08	57	Pentatricopeptide repeat-containing protein At4g01030, mitochondrial OS=Arabidopsis thaliana GN=PCMP-H65 PE=2 SV=2
Unigene60196	sp|Q9ZUW3|PP172_ARATH	30.99	71	48	1	2	211	457	527	5.00E-08	56.6	Pentatricopeptide repeat-containing protein At2g27610 OS=Arabidopsis thaliana GN=PCMP-H60 PE=2 SV=1
Unigene60196	sp|Q9LIE7|PP246_ARATH	30.67	75	52	0	2	226	484	558	8.00E-08	55.8	Pentatricopeptide repeat-containing protein At3g22150, chloroplastic OS=Arabidopsis thaliana GN=PCMP-E95 PE=2 SV=1
Unigene60196	sp|Q9SJG6|PP200_ARATH	33.33	75	50	0	2	226	221	295	8.00E-08	55.8	Pentatricopeptide repeat-containing protein At2g42920, chloroplastic OS=Arabidopsis thaliana GN=PCMP-E75 PE=2 SV=1
Unigene60196	sp|O49619|PP350_ARATH	34.33	67	44	0	2	202	394	460	1.00E-07	55.5	Pentatricopeptide repeat-containing protein At4g35130, chloroplastic OS=Arabidopsis thaliana GN=PCMP-H27 PE=2 SV=1
Unigene60196	sp|Q9FLS9|PP441_ARATH	34.25	73	48	0	2	220	212	284	1.00E-07	55.1	Pentatricopeptide repeat-containing protein At5g61800 OS=Arabidopsis thaliana GN=PCMP-E8 PE=2 SV=1
Unigene60196	sp|Q9SS60|PP210_ARATH	29.87	77	54	0	2	232	170	246	1.00E-07	55.1	Pentatricopeptide repeat-containing protein At3g03580 OS=Arabidopsis thaliana GN=PCMP-H23 PE=2 SV=1
Unigene60196	sp|Q3E6Q1|PPR32_ARATH	38.57	70	43	0	2	211	199	268	2.00E-07	54.7	Pentatricopeptide repeat-containing protein At1g11290 OS=Arabidopsis thaliana GN=PCMP-H40 PE=2 SV=1
Unigene60196	sp|Q9CA56|PP121_ARATH	37.14	70	44	0	2	211	514	583	2.00E-07	54.7	Pentatricopeptide repeat-containing protein At1g74600, chloroplastic OS=Arabidopsis thaliana GN=PCMP-E69 PE=2 SV=1
Unigene60196	sp|Q9ZQ74|PP146_ARATH	33.33	66	44	0	2	199	406	471	2.00E-07	54.3	Pentatricopeptide repeat-containing protein At2g03380, mitochondrial OS=Arabidopsis thaliana GN=PCMP-E47 PE=2 SV=1
Unigene60196	sp|Q9LND4|PPR14_ARATH	31.51	73	50	0	2	220	275	347	3.00E-07	53.9	Pentatricopeptide repeat-containing protein At1g06140, mitochondrial OS=Arabidopsis thaliana GN=PCMP-E61 PE=2 SV=1
Unigene60196	sp|Q9SVA5|PP357_ARATH	28.57	77	55	0	2	232	313	389	5.00E-07	53.1	Pentatricopeptide repeat-containing protein At4g39530 OS=Arabidopsis thaliana GN=PCMP-E52 PE=1 SV=1
Unigene60196	sp|Q9SJ73|PP148_ARATH	33.75	80	47	2	8	229	413	492	5.00E-07	53.1	Pentatricopeptide repeat-containing protein At2g04860 OS=Arabidopsis thaliana GN=PCMP-E74 PE=2 SV=3
Unigene60199	sp|Q55AX2|DOT1L_DICDI	36.55	145	81	5	2	403	532	666	1.00E-09	63.5	Histone-lysine N-methyltransferase, H3 lysine-79 specific OS=Dictyostelium discoideum GN=dotA PE=2 SV=2
Unigene60199	sp|Q28181|CNGB1_BOVIN	33.83	133	88	3	2	400	372	489	3.00E-09	62	Cyclic nucleotide-gated cation channel beta-1 OS=Bos taurus GN=CNGB1 PE=1 SV=1
Unigene60199	sp|Q8WXA9|SREK1_HUMAN	25.51	196	137	4	2	562	280	445	2.00E-08	59.7	Splicing regulatory glutamine/lysine-rich protein 1 OS=Homo sapiens GN=SREK1 PE=1 SV=1
Unigene60199	sp|Q86VM9|ZCH18_HUMAN	36.19	105	67	3	2	316	403	481	2.00E-08	59.3	Zinc finger CCCH domain-containing protein 18 OS=Homo sapiens GN=ZC3H18 PE=1 SV=2
Unigene60199	sp|Q55FI4|NOP58_DICDI	26.52	132	97	3	2	397	511	627	4.00E-08	58.2	Nucleolar protein 58 OS=Dictyostelium discoideum GN=nop58 PE=3 SV=1
Unigene60199	sp|A5E4P1|PXR1_LODEL	30.37	135	91	4	6	401	169	271	1.00E-07	56.6	Protein PXR1 OS=Lodderomyces elongisporus (strain ATCC 11503 / CBS 2605 / JCM 1781 / NBRC 1676 / NRRL YB-4239) GN=PXR1 PE=3 SV=1
Unigene60199	sp|Q8H0U8|RH42_ARATH	31.11	135	90	4	6	401	127	231	2.00E-07	56.2	DEAD-box ATP-dependent RNA helicase 42 OS=Arabidopsis thaliana GN=RH42 PE=1 SV=2
Unigene60199	sp|A4R2R1|NST1_MAGO7	34.58	107	67	2	2	313	673	764	2.00E-07	56.2	Stress response protein NST1 OS=Magnaporthe oryzae (strain 70-15 / ATCC MYA-4617 / FGSC 8958) GN=NST1 PE=3 SV=2
Unigene60199	sp|Q869E1|DNLI1_DICDI	31.85	135	90	5	3	401	221	327	2.00E-07	56.2	DNA ligase 1 OS=Dictyostelium discoideum GN=lig1 PE=3 SV=1
Unigene60199	sp|Q0P678|ZCH18_MOUSE	35.58	104	67	3	2	313	399	476	3.00E-07	55.5	Zinc finger CCCH domain-containing protein 18 OS=Mus musculus GN=Zc3h18 PE=1 SV=1
Unigene60199	sp|Q54J55|MYBX_DICDI	30.3	132	92	4	5	400	440	529	3.00E-07	55.5	Myb-like protein X OS=Dictyostelium discoideum GN=mybX PE=3 SV=1
Unigene60199	sp|Q5RG44|K1211_DANRE	29.85	134	91	2	5	397	197	316	3.00E-07	55.5	Uncharacterized protein KIAA1211 homolog OS=Danio rerio GN=si:dkeyp-117h8.2 PE=4 SV=3
Unigene60199	sp|Q5T200|ZC3HD_HUMAN	28.89	135	96	2	2	406	688	796	4.00E-07	55.1	Zinc finger CCCH domain-containing protein 13 OS=Homo sapiens GN=ZC3H13 PE=1 SV=1
Unigene60199	sp|Q05D44|IF2P_MOUSE	30.56	144	99	3	8	436	305	431	5.00E-07	54.7	Eukaryotic translation initiation factor 5B OS=Mus musculus GN=Eif5b PE=1 SV=2
Unigene60199	sp|P36044|MNN4_YEAST	28.24	131	94	3	8	400	1036	1131	6.00E-07	54.3	Protein MNN4 OS=Saccharomyces cerevisiae (strain ATCC 204508 / S288c) GN=MNN4 PE=2 SV=2
Unigene60199	sp|P22793|TRHY_SHEEP	29.1	134	94	2	2	400	418	533	8.00E-07	53.9	Trichohyalin OS=Ovis aries GN=TCHH PE=2 SV=2
Unigene60199	sp|Q0CP15|NST1_ASPTN	27.89	190	126	6	2	538	512	677	8.00E-07	53.9	Stress response protein nst1 OS=Aspergillus terreus (strain NIH 2624 / FGSC A1156) GN=nst1 PE=3 SV=1
Unigene60199	sp|Q5RDE1|IF2P_PONAB	36.84	95	59	2	23	304	312	404	8.00E-07	53.9	Eukaryotic translation initiation factor 5B OS=Pongo abelii GN=EIF5B PE=2 SV=2
Unigene60199	sp|O60841|IF2P_HUMAN	36.84	95	59	2	23	304	312	404	8.00E-07	53.9	Eukaryotic translation initiation factor 5B OS=Homo sapiens GN=EIF5B PE=1 SV=4
Unigene60199	sp|B2GUV7|IF2P_RAT	29.86	144	100	3	8	436	305	431	1.00E-06	53.5	Eukaryotic translation initiation factor 5B OS=Rattus norvegicus GN=Eif5b PE=1 SV=1
Unigene60209	sp|Q14019|COTL1_HUMAN	98.33	60	1	0	2	181	83	142	9.00E-26	117	Coactosin-like protein OS=Homo sapiens GN=COTL1 PE=1 SV=3
Unigene60209	sp|Q2HJ57|COTL1_BOVIN	96.67	60	2	0	2	181	83	142	2.00E-25	116	Coactosin-like protein OS=Bos taurus GN=COTL1 PE=2 SV=3
Unigene60209	sp|B0BNA5|COTL1_RAT	93.33	60	4	0	2	181	83	142	2.00E-24	112	Coactosin-like protein OS=Rattus norvegicus GN=Cotl1 PE=1 SV=1
Unigene60209	sp|Q9CQI6|COTL1_MOUSE	93.33	60	4	0	2	181	83	142	2.00E-24	112	Coactosin-like protein OS=Mus musculus GN=Cotl1 PE=1 SV=3
Unigene60210	sp|P31843|RRPO_OENBE	48.62	109	56	0	342	16	7	115	3.00E-22	104	RNA-directed DNA polymerase homolog OS=Oenothera berteriana PE=4 SV=1
Unigene60210	sp|Q7LHG5|YI31B_YEAST	39.44	142	85	2	435	13	642	780	3.00E-21	101	Transposon Ty3-I Gag-Pol polyprotein OS=Saccharomyces cerevisiae (strain ATCC 204508 / S288c) GN=TY3B-I PE=3 SV=2
Unigene60210	sp|Q99315|YG31B_YEAST	39.44	142	85	2	435	13	616	754	3.00E-21	101	Transposon Ty3-G Gag-Pol polyprotein OS=Saccharomyces cerevisiae (strain ATCC 204508 / S288c) GN=TY3B-G PE=1 SV=3
Unigene60210	sp|P20825|POL2_DROME	35.76	151	92	1	450	13	221	371	5.00E-20	97.4	Retrovirus-related Pol polyprotein from transposon 297 OS=Drosophila melanogaster GN=pol PE=4 SV=1
Unigene60210	sp|P04323|POL3_DROME	33.55	155	98	1	450	1	222	376	5.00E-18	90.9	Retrovirus-related Pol polyprotein from transposon 17.6 OS=Drosophila melanogaster GN=pol PE=4 SV=1
Unigene60210	sp|Q9UR07|RTF23_SCHPO	31.69	142	97	0	438	13	431	572	1.00E-17	89.7	Retrotransposable element Tf2 155 kDa protein type 3 OS=Schizosaccharomyces pombe (strain 972 / ATCC 24843) GN=Tf2-11 PE=4 SV=1
Unigene60210	sp|Q9C0R2|RTF22_SCHPO	31.69	142	97	0	438	13	431	572	1.00E-17	89.7	Retrotransposable element Tf2 155 kDa protein type 2 OS=Schizosaccharomyces pombe (strain 972 / ATCC 24843) GN=Tf2-7 PE=2 SV=1
Unigene60210	sp|Q05654|RTF21_SCHPO	31.69	142	97	0	438	13	431	572	1.00E-17	89.4	Retrotransposable element Tf2 155 kDa protein type 1 OS=Schizosaccharomyces pombe (strain 972 / ATCC 24843) GN=Tf2-1 PE=2 SV=1
Unigene60210	sp|Q8I7P9|POL5_DROME	31.97	147	95	1	438	13	142	288	2.00E-15	82	Retrovirus-related Pol polyprotein from transposon opus OS=Drosophila melanogaster GN=pol PE=4 SV=1
Unigene60210	sp|P10394|POL4_DROME	31.33	150	97	1	450	19	329	478	1.00E-13	76.6	Retrovirus-related Pol polyprotein from transposon 412 OS=Drosophila melanogaster GN=POL PE=4 SV=1
Unigene60210	sp|P03554|POL_CAMVS	30.38	158	106	2	474	13	253	409	4.00E-13	74.7	Enzymatic polyprotein OS=Cauliflower mosaic virus (strain Strasbourg) GN=ORF V PE=3 SV=1
Unigene60210	sp|P10401|POLY_DROME	31.76	148	95	1	438	13	200	347	4.00E-13	74.7	Retrovirus-related Pol polyprotein from transposon gypsy OS=Drosophila melanogaster GN=pol PE=4 SV=1
Unigene60210	sp|Q02964|POL_CAMVE	29.75	158	107	2	474	13	253	409	5.00E-13	74.3	Enzymatic polyprotein OS=Cauliflower mosaic virus (strain BBC) GN=ORF V PE=3 SV=1
Unigene60210	sp|P03555|POL_CAMVC	29.75	158	107	2	474	13	253	409	5.00E-13	74.3	Enzymatic polyprotein OS=Cauliflower mosaic virus (strain CM-1841) GN=ORF V PE=3 SV=1
Unigene60210	sp|Q00962|POL_CAMVN	29.11	158	108	2	474	13	254	410	1.00E-12	73.2	Enzymatic polyprotein OS=Cauliflower mosaic virus (strain NY8153) GN=ORF V PE=3 SV=1
Unigene60210	sp|P03556|POL_CAMVD	30.38	158	106	2	474	13	248	404	1.00E-12	72.8	Enzymatic polyprotein OS=Cauliflower mosaic virus (strain D/H) GN=ORF V PE=3 SV=1
Unigene60210	sp|P27502|POL_RTBVP	39.13	92	55	2	291	19	1257	1345	2.00E-10	65.5	Polyprotein P3 OS=Rice tungro bacilliform virus (isolate Philippines) PE=1 SV=1
Unigene60210	sp|P09523|POL_FMVD	28.85	156	107	2	468	13	248	402	1.00E-09	62.8	Enzymatic polyprotein OS=Figwort mosaic virus (strain DxS) GN=ORF V PE=3 SV=1
Unigene60210	sp|Q6XKE6|POLG_PVCV2	35.79	95	61	1	291	7	1458	1551	5.00E-08	57.8	Genome polyprotein OS=Petunia vein clearing virus (isolate Hohn) PE=3 SV=1
Unigene60210	sp|Q91DM0|POLG_PVCV1	35.79	95	61	1	291	7	1457	1550	5.00E-08	57.8	Genome polyprotein OS=Petunia vein clearing virus (isolate Shepherd) PE=3 SV=1
Unigene60212	sp|O81832|Y4729_ARATH	36.99	146	87	4	424	2	171	314	3.00E-22	103	G-type lectin S-receptor-like serine/threonine-protein kinase At4g27290 OS=Arabidopsis thaliana GN=At4g27290 PE=2 SV=4
Unigene60212	sp|O81905|SD18_ARATH	35.62	146	89	4	424	2	176	319	1.00E-21	101	Receptor-like serine/threonine-protein kinase SD1-8 OS=Arabidopsis thaliana GN=SD18 PE=1 SV=1
Unigene60212	sp|P07761|SLSG6_BRAOL	35.37	147	89	3	424	2	179	323	1.00E-18	92	S-locus-specific glycoprotein S6 OS=Brassica oleracea GN=SLSG PE=2 SV=2
Unigene60212	sp|Q9LPZ3|Y1141_ARATH	35.81	148	88	4	424	2	167	312	4.00E-18	90.1	G-type lectin S-receptor-like serine/threonine-protein kinase At1g11410 OS=Arabidopsis thaliana GN=At1g11410 PE=3 SV=3
Unigene60212	sp|P22553|SLSG2_BRAOA	32.89	149	92	4	424	2	178	322	7.00E-18	89.4	S-locus-specific glycoprotein BS29-2 OS=Brassica oleracea var. alboglabra GN=SLSG PE=2 SV=1
Unigene60212	sp|P17840|SLSG3_BRAOL	33.78	148	91	4	424	2	179	322	2.00E-17	87.8	S-locus-specific glycoprotein S13 OS=Brassica oleracea GN=SLSG PE=2 SV=2
Unigene60212	sp|P17841|SLSG4_BRAOL	31.29	147	95	4	424	2	176	318	8.00E-16	82.4	S-locus-specific glycoprotein S14 (Fragment) OS=Brassica oleracea GN=SLSG PE=2 SV=1
Unigene60212	sp|P0DH86|SRK_ARATH	30.82	146	96	4	424	2	177	320	1.00E-15	81.6	G-type lectin S-receptor-like serine/threonine-protein kinase SRK OS=Arabidopsis thaliana GN=SRK PE=2 SV=1
Unigene60212	sp|Q9S972|SD16_ARATH	30.14	146	97	3	424	2	175	318	2.00E-15	81.3	Receptor-like serine/threonine-protein kinase SD1-6 OS=Arabidopsis thaliana GN=SD16 PE=1 SV=2
Unigene60212	sp|O81833|SD11_ARATH	33.56	146	87	7	409	2	176	317	2.00E-15	81.3	G-type lectin S-receptor-like serine/threonine-protein kinase SD1-1 OS=Arabidopsis thaliana GN=SD11 PE=1 SV=1
Unigene60212	sp|O81906|B120_ARATH	31.58	152	93	6	424	2	173	323	2.00E-15	81.3	G-type lectin S-receptor-like serine/threonine-protein kinase B120 OS=Arabidopsis thaliana GN=B120 PE=1 SV=1
Unigene60212	sp|P22552|SLSG1_BRAOA	32.21	149	93	5	424	2	183	328	3.00E-15	80.5	S-locus-specific glycoprotein BS29-1 OS=Brassica oleracea var. alboglabra GN=SLSG PE=2 SV=1
Unigene60212	sp|Q39086|SD17_ARATH	29.45	146	98	3	424	2	170	313	4.00E-15	80.1	Receptor-like serine/threonine-protein kinase SD1-7 OS=Arabidopsis thaliana GN=SD17 PE=1 SV=1
Unigene60212	sp|Q9ZT07|RKS1_ARATH	32.85	137	89	3	424	23	164	297	7.00E-15	79.3	G-type lectin S-receptor-like serine/threonine-protein kinase RKS1 OS=Arabidopsis thaliana GN=RKS1 PE=3 SV=3
Unigene60212	sp|O64783|Y1137_ARATH	34.01	147	88	7	415	2	168	309	9.00E-15	79	G-type lectin S-receptor-like serine/threonine-protein kinase At1g61370 OS=Arabidopsis thaliana GN=At1g61370 PE=3 SV=2
Unigene60212	sp|P22551|SLSG0_BRAOA	31.94	144	90	5	409	2	188	328	1.00E-14	78.6	S-locus-specific glycoprotein OS=Brassica oleracea var. alboglabra GN=SLSG PE=2 SV=1
Unigene60212	sp|O64781|Y1639_ARATH	31.51	146	95	4	424	2	182	325	2.00E-13	74.7	G-type lectin S-receptor-like serine/threonine-protein kinase At1g61390 OS=Arabidopsis thaliana GN=At1g61390 PE=2 SV=1
Unigene60212	sp|Q9SXB3|Y1112_ARATH	31.08	148	95	5	424	2	168	310	3.00E-13	73.9	G-type lectin S-receptor-like serine/threonine-protein kinase At1g11280 OS=Arabidopsis thaliana GN=At1g11280 PE=2 SV=1
Unigene60212	sp|O64784|Y1136_ARATH	31.94	144	92	5	415	2	163	303	2.00E-12	71.2	G-type lectin S-receptor-like serine/threonine-protein kinase At1g61360 OS=Arabidopsis thaliana GN=At1g61360 PE=2 SV=1
Unigene60212	sp|O64780|Y1614_ARATH	30.07	143	97	2	424	5	174	314	3.00E-12	70.9	G-type lectin S-receptor-like serine/threonine-protein kinase At1g61400 OS=Arabidopsis thaliana GN=At1g61400 PE=2 SV=4
Unigene60240	sp|Q9LIE7|PP246_ARATH	47.17	159	84	0	11	487	652	810	7.00E-42	169	Pentatricopeptide repeat-containing protein At3g22150, chloroplastic OS=Arabidopsis thaliana GN=PCMP-E95 PE=2 SV=1
Unigene60240	sp|Q7Y211|PP285_ARATH	40.99	161	95	2	8	490	647	802	2.00E-32	138	Pentatricopeptide repeat-containing protein At3g57430, chloroplastic OS=Arabidopsis thaliana GN=PCMP-H81 PE=2 SV=2
Unigene60240	sp|Q9LW32|PP258_ARATH	43.31	157	89	2	2	472	415	568	5.00E-32	137	Pentatricopeptide repeat-containing protein At3g26782, mitochondrial OS=Arabidopsis thaliana GN=PCMP-H34 PE=2 SV=1
Unigene60240	sp|Q9SY02|PP301_ARATH	41.29	155	91	2	8	472	539	690	2.00E-31	135	Pentatricopeptide repeat-containing protein At4g02750 OS=Arabidopsis thaliana GN=PCMP-H24 PE=2 SV=1
Unigene60240	sp|O81767|PP348_ARATH	42.94	163	93	3	2	490	579	735	2.00E-31	135	Pentatricopeptide repeat-containing protein At4g33990 OS=Arabidopsis thaliana GN=EMB2758 PE=2 SV=2
Unigene60240	sp|Q9STE1|PP333_ARATH	41.94	155	90	2	8	472	673	824	5.00E-31	134	Pentatricopeptide repeat-containing protein At4g21300 OS=Arabidopsis thaliana GN=PCMP-E36 PE=2 SV=1
Unigene60240	sp|Q9SIT7|PP151_ARATH	46.36	151	81	2	8	460	522	669	5.00E-31	134	Pentatricopeptide repeat-containing protein At2g13600 OS=Arabidopsis thaliana GN=PCMP-E76 PE=2 SV=1
Unigene60240	sp|O82380|PP175_ARATH	40.48	168	100	2	2	505	493	657	3.00E-30	131	Pentatricopeptide repeat-containing protein At2g29760, chloroplastic OS=Arabidopsis thaliana GN=PCMP-H33 PE=2 SV=1
Unigene60240	sp|Q9LNU6|PPR53_ARATH	41.03	156	92	2	8	475	518	670	5.00E-30	130	Pentatricopeptide repeat-containing protein At1g20230 OS=Arabidopsis thaliana GN=PCMP-H21 PE=2 SV=2
Unigene60240	sp|Q0WSH6|PP312_ARATH	41.94	155	90	2	11	475	443	594	7.00E-30	130	Pentatricopeptide repeat-containing protein At4g14850 OS=Arabidopsis thaliana GN=LOI1 PE=1 SV=1
Unigene60240	sp|O23337|PP311_ARATH	42.59	162	93	3	5	490	473	628	1.00E-29	129	Pentatricopeptide repeat-containing protein At4g14820 OS=Arabidopsis thaliana GN=PCMP-H3 PE=2 SV=1
Unigene60240	sp|Q9SZT8|PP354_ARATH	41.94	155	90	2	8	472	390	541	7.00E-29	126	Pentatricopeptide repeat-containing protein At4g37380, chloroplastic OS=Arabidopsis thaliana GN=PCMP-H48 PE=2 SV=1
Unigene60240	sp|A8MQA3|PP330_ARATH	40.24	169	97	3	8	502	353	518	7.00E-29	126	Pentatricopeptide repeat-containing protein At4g21065 OS=Arabidopsis thaliana GN=PCMP-H28 PE=2 SV=2
Unigene60240	sp|Q9M4P3|PP316_ARATH	42.31	156	90	3	8	475	414	566	7.00E-29	126	Pentatricopeptide repeat-containing protein At4g16835, mitochondrial OS=Arabidopsis thaliana GN=DYW10 PE=2 SV=3
Unigene60240	sp|Q9FI80|PP425_ARATH	39.75	161	97	2	14	496	406	563	6.00E-28	123	Pentatricopeptide repeat-containing protein At5g48910 OS=Arabidopsis thaliana GN=PCMP-H38 PE=2 SV=1
Unigene60240	sp|Q3E6Q1|PPR32_ARATH	38.04	163	101	3	2	490	566	722	1.00E-27	122	Pentatricopeptide repeat-containing protein At1g11290 OS=Arabidopsis thaliana GN=PCMP-H40 PE=2 SV=1
Unigene60240	sp|Q9SS83|PP220_ARATH	41.82	165	96	3	8	502	863	1022	1.00E-27	122	Pentatricopeptide repeat-containing protein At3g09040, mitochondrial OS=Arabidopsis thaliana GN=PCMP-E88 PE=2 SV=1
Unigene60240	sp|Q9M1V3|PP296_ARATH	41.18	153	90	2	2	460	715	864	2.00E-27	122	Pentatricopeptide repeat-containing protein At3g63370 OS=Arabidopsis thaliana GN=PCMP-H83 PE=2 SV=2
Unigene60240	sp|Q9SUH6|PP341_ARATH	38.22	157	97	2	5	475	549	702	3.00E-27	121	Pentatricopeptide repeat-containing protein At4g30700 OS=Arabidopsis thaliana GN=DYW9 PE=2 SV=1
Unigene60240	sp|Q9LUJ2|PP249_ARATH	41.51	159	93	3	14	490	602	754	3.00E-27	121	Pentatricopeptide repeat-containing protein At3g22690 OS=Arabidopsis thaliana GN=PCMP-H56 PE=2 SV=1
Unigene60252	sp|Q68F70|INT4_XENLA	30.94	223	125	4	25	606	231	451	5.00E-16	85.1	Integrator complex subunit 4 OS=Xenopus laevis GN=ints4 PE=2 SV=1
Unigene60252	sp|Q8CIM8|INT4_MOUSE	29.41	221	127	4	31	606	232	450	1.00E-15	84	Integrator complex subunit 4 OS=Mus musculus GN=Ints4 PE=2 SV=1
Unigene60252	sp|Q96HW7|INT4_HUMAN	29.41	221	127	4	31	606	231	449	1.00E-15	84	Integrator complex subunit 4 OS=Homo sapiens GN=INTS4 PE=1 SV=2
Unigene60252	sp|Q2T9F4|IN4L2_HUMAN	31.28	179	98	3	145	606	63	239	5.00E-14	78.6	Integrator complex subunit 4-like protein 2 OS=Homo sapiens GN=INTS4L2 PE=2 SV=1
Unigene60252	sp|Q96LV5|IN4L1_HUMAN	31.28	179	98	3	145	606	63	239	6.00E-14	78.2	Integrator complex subunit 4-like protein 1 OS=Homo sapiens GN=INTS4L1 PE=2 SV=1
Unigene60252	sp|Q54LH5|INT4_DICDI	35.06	77	50	1	382	612	494	568	3.00E-08	59.3	Integrator complex subunit 4 homolog OS=Dictyostelium discoideum GN=ints4 PE=3 SV=1
Unigene60257	sp|B6IST7|LPXB_RHOCS	40.6	399	233	7	1778	594	4	379	8.00E-74	278	Lipid-A-disaccharide synthase OS=Rhodospirillum centenum (strain ATCC 51521 / SW) GN=lpxB PE=3 SV=1
Unigene60257	sp|Q5FUA3|LPXB_GLUOX	36.88	385	243	7	1772	618	31	389	2.00E-64	248	Lipid-A-disaccharide synthase OS=Gluconobacter oxydans (strain 621H) GN=lpxB PE=3 SV=1
Unigene60257	sp|Q2W4D7|LPXB_MAGSA	37.94	398	237	9	1772	609	3	373	2.00E-60	234	Lipid-A-disaccharide synthase OS=Magnetospirillum magneticum (strain AMB-1 / ATCC 700264) GN=lpxB PE=3 SV=1
Unigene60257	sp|Q0BS63|LPXB_GRABC	34.83	402	254	9	1772	591	6	379	9.00E-60	232	Lipid-A-disaccharide synthase OS=Granulibacter bethesdensis (strain ATCC BAA-1260 / CGDNIH1) GN=lpxB PE=3 SV=1
Unigene60257	sp|Q1QMM4|LPXB_NITHX	33.16	386	257	7	1793	639	6	366	2.00E-54	214	Lipid-A-disaccharide synthase OS=Nitrobacter hamburgensis (strain X14 / DSM 10229) GN=lpxB PE=3 SV=1
Unigene60257	sp|Q5LSU1|LPXB_SILPO	34.65	381	243	8	1805	681	7	365	3.00E-54	213	Lipid-A-disaccharide synthase OS=Silicibacter pomeroyi (strain ATCC 700808 / DSM 15171 / DSS-3) GN=lpxB PE=3 SV=1
Unigene60257	sp|Q3SRI5|LPXB_NITWN	31.99	397	269	7	1796	609	5	376	2.00E-53	211	Lipid-A-disaccharide synthase OS=Nitrobacter winogradskyi (strain Nb-255 / ATCC 25391) GN=lpxB PE=3 SV=1
Unigene60257	sp|Q1D393|LPXB_MYXXD	36.46	373	237	8	1775	657	6	351	3.00E-51	203	Lipid-A-disaccharide synthase OS=Myxococcus xanthus (strain DK 1622) GN=lpxB PE=3 SV=1
Unigene60257	sp|Q89KQ7|LPXB_BRAJA	30.45	404	280	8	1799	591	2	375	5.00E-50	199	Lipid-A-disaccharide synthase OS=Bradyrhizobium japonicum (strain USDA 110) GN=lpxB PE=3 SV=1
Unigene60257	sp|Q2IW93|LPXB_RHOP2	32.8	375	250	8	1775	657	13	361	1.00E-49	198	Lipid-A-disaccharide synthase OS=Rhodopseudomonas palustris (strain HaA2) GN=lpxB PE=3 SV=1
Unigene60257	sp|Q215D6|LPXB_RHOPB	31.58	380	259	8	1775	639	11	365	4.00E-49	196	Lipid-A-disaccharide synthase OS=Rhodopseudomonas palustris (strain BisB18) GN=lpxB PE=3 SV=1
Unigene60257	sp|Q2IL69|LPXB_ANADE	34.97	386	251	7	1775	618	10	368	2.00E-47	191	Lipid-A-disaccharide synthase OS=Anaeromyxobacter dehalogenans (strain 2CP-C) GN=lpxB PE=3 SV=1
Unigene60257	sp|B4UHR6|LPXB_ANASK	35.23	386	250	7	1775	618	10	368	4.00E-47	190	Lipid-A-disaccharide synthase OS=Anaeromyxobacter sp. (strain K) GN=lpxB PE=3 SV=1
Unigene60257	sp|B8JE78|LPXB_ANAD2	35.23	386	250	7	1775	618	10	368	4.00E-47	190	Lipid-A-disaccharide synthase OS=Anaeromyxobacter dehalogenans (strain 2CP-1 / ATCC BAA-258) GN=lpxB PE=3 SV=1
Unigene60257	sp|B1JBP7|LPXB_PSEPW	34.88	367	239	9	1781	681	3	341	7.00E-46	186	Lipid-A-disaccharide synthase OS=Pseudomonas putida (strain W619) GN=lpxB PE=3 SV=1
Unigene60257	sp|Q5QYW1|LPXB_IDILO	33.17	398	252	11	1793	642	2	370	7.00E-46	186	Lipid-A-disaccharide synthase OS=Idiomarina loihiensis (strain ATCC BAA-735 / DSM 15497 / L2-TR) GN=lpxB PE=3 SV=1
Unigene60257	sp|Q1I639|LPXB_PSEE4	34.03	385	254	10	1781	627	3	356	9.00E-46	185	Lipid-A-disaccharide synthase OS=Pseudomonas entomophila (strain L48) GN=lpxB PE=3 SV=1
Unigene60257	sp|Q7VMW5|LPXB_HAEDU	32.33	365	246	8	1772	681	8	346	9.00E-46	185	Lipid-A-disaccharide synthase OS=Haemophilus ducreyi (strain 35000HP / ATCC 700724) GN=lpxB PE=3 SV=1
Unigene60257	sp|Q6N5R2|LPXB_RHOPA	31.3	393	267	9	1796	627	4	371	1.00E-45	185	Lipid-A-disaccharide synthase OS=Rhodopseudomonas palustris (strain ATCC BAA-98 / CGA009) GN=lpxB PE=3 SV=1
Unigene60257	sp|Q886N0|LPXB_PSESM	34.03	382	252	8	1778	633	5	359	1.00E-45	185	Lipid-A-disaccharide synthase OS=Pseudomonas syringae pv. tomato (strain DC3000) GN=lpxB PE=3 SV=1
Unigene60258	sp|B6IST7|LPXB_RHOCS	39.58	192	112	3	1157	594	192	379	4.00E-30	132	Lipid-A-disaccharide synthase OS=Rhodospirillum centenum (strain ATCC 51521 / SW) GN=lpxB PE=3 SV=1
Unigene60258	sp|Q2W4D7|LPXB_MAGSA	36.98	192	111	5	1154	609	190	373	6.00E-22	105	Lipid-A-disaccharide synthase OS=Magnetospirillum magneticum (strain AMB-1 / ATCC 700264) GN=lpxB PE=3 SV=1
Unigene60258	sp|Q5FUA3|LPXB_GLUOX	30.73	179	124	2	1154	618	215	389	1.00E-20	101	Lipid-A-disaccharide synthase OS=Gluconobacter oxydans (strain 621H) GN=lpxB PE=3 SV=1
Unigene60258	sp|B2VHX9|LPXB_ERWT9	38.04	163	100	2	1151	666	193	351	2.00E-19	97.8	Lipid-A-disaccharide synthase OS=Erwinia tasmaniensis (strain DSM 17950 / Et1/99) GN=lpxB PE=3 SV=1
Unigene60258	sp|Q3SRI5|LPXB_NITWN	30.39	181	126	2	1151	609	200	376	8.00E-19	95.5	Lipid-A-disaccharide synthase OS=Nitrobacter winogradskyi (strain Nb-255 / ATCC 25391) GN=lpxB PE=3 SV=1
Unigene60258	sp|Q1QMM4|LPXB_NITHX	32.16	171	116	2	1151	639	200	366	2.00E-18	94.4	Lipid-A-disaccharide synthase OS=Nitrobacter hamburgensis (strain X14 / DSM 10229) GN=lpxB PE=3 SV=1
Unigene60258	sp|Q215D6|LPXB_RHOPB	31.4	172	118	2	1154	639	198	365	2.00E-18	94	Lipid-A-disaccharide synthase OS=Rhodopseudomonas palustris (strain BisB18) GN=lpxB PE=3 SV=1
Unigene60258	sp|Q2IW93|LPXB_RHOP2	32.53	166	112	2	1154	657	200	361	6.00E-18	92.4	Lipid-A-disaccharide synthase OS=Rhodopseudomonas palustris (strain HaA2) GN=lpxB PE=3 SV=1
Unigene60258	sp|A6T4Y4|LPXB_KLEP7	37.97	158	97	3	1151	681	194	347	1.00E-17	91.7	Lipid-A-disaccharide synthase OS=Klebsiella pneumoniae subsp. pneumoniae (strain ATCC 700721 / MGH 78578) GN=lpxB PE=3 SV=1
Unigene60258	sp|C6DAJ6|LPXB_PECCP	39.38	160	96	2	1151	675	193	348	2.00E-17	90.9	Lipid-A-disaccharide synthase OS=Pectobacterium carotovorum subsp. carotovorum (strain PC1) GN=lpxB PE=3 SV=1
Unigene60258	sp|B5Y1I9|LPXB_KLEP3	37.97	158	97	3	1151	681	194	347	2.00E-17	90.9	Lipid-A-disaccharide synthase OS=Klebsiella pneumoniae (strain 342) GN=lpxB PE=3 SV=1
Unigene60258	sp|A4W6S7|LPXB_ENT38	36.59	164	103	3	1151	663	194	353	2.00E-17	90.9	Lipid-A-disaccharide synthase OS=Enterobacter sp. (strain 638) GN=lpxB PE=3 SV=1
Unigene60258	sp|B0BRG6|LPXB_ACTPJ	33.94	165	108	2	1151	660	194	355	2.00E-17	90.9	Lipid-A-disaccharide synthase OS=Actinobacillus pleuropneumoniae serotype 3 (strain JL03) GN=lpxB PE=3 SV=1
Unigene60258	sp|B3GZJ7|LPXB_ACTP7	33.94	165	108	2	1151	660	194	355	2.00E-17	90.5	Lipid-A-disaccharide synthase OS=Actinobacillus pleuropneumoniae serotype 7 (strain AP76) GN=lpxB PE=3 SV=1
Unigene60258	sp|A3MY79|LPXB_ACTP2	33.94	165	108	2	1151	660	194	355	2.00E-17	90.5	Lipid-A-disaccharide synthase OS=Actinobacillus pleuropneumoniae serotype 5b (strain L20) GN=lpxB PE=3 SV=1
Unigene60258	sp|Q1I639|LPXB_PSEE4	34.66	176	115	3	1154	627	189	356	3.00E-17	90.1	Lipid-A-disaccharide synthase OS=Pseudomonas entomophila (strain L48) GN=lpxB PE=3 SV=1
Unigene60258	sp|A6V1E5|LPXB_PSEA7	33.85	195	129	2	1166	582	187	374	3.00E-17	90.1	Lipid-A-disaccharide synthase OS=Pseudomonas aeruginosa (strain PA7) GN=lpxB PE=3 SV=1
Unigene60258	sp|Q32JS7|LPXB_SHIDS	38.82	152	92	2	1151	699	194	341	4.00E-17	89.7	Lipid-A-disaccharide synthase OS=Shigella dysenteriae serotype 1 (strain Sd197) GN=lpxB PE=3 SV=1
Unigene60258	sp|Q3Z5H6|LPXB_SHISS	38.82	152	92	2	1151	699	194	341	5.00E-17	89.4	Lipid-A-disaccharide synthase OS=Shigella sonnei (strain Ss046) GN=lpxB PE=3 SV=1
Unigene60258	sp|Q83SL3|LPXB_SHIFL	38.82	152	92	2	1151	699	194	341	5.00E-17	89.4	Lipid-A-disaccharide synthase OS=Shigella flexneri GN=lpxB PE=3 SV=2
Unigene60261	sp|Q9FKX5|NIPL1_ARATH	43.24	111	63	1	333	1	108	216	6.00E-24	109	NEP1-interacting protein-like 1 OS=Arabidopsis thaliana GN=ATL27 PE=2 SV=1
Unigene60261	sp|Q8GT75|NIP1_ARATH	39.47	114	66	1	333	1	118	231	1.00E-21	102	NEP1-interacting protein 1 OS=Arabidopsis thaliana GN=NIP1 PE=1 SV=2
Unigene60261	sp|Q8GT74|NIP2_ARATH	36.84	114	69	1	333	1	123	236	2.00E-20	97.4	NEP1-interacting protein 2 OS=Arabidopsis thaliana GN=NIP2 PE=1 SV=1
Unigene60261	sp|Q8LBA0|NIPL2_ARATH	32.14	112	76	0	336	1	105	216	3.00E-18	90.5	NEP1-interacting protein-like 2 OS=Arabidopsis thaliana GN=ATL24 PE=1 SV=2
Unigene60261	sp|Q9M0C3|ATL14_ARATH	44.78	67	37	0	201	1	89	155	4.00E-14	76.6	RING-H2 finger protein ATL14 OS=Arabidopsis thaliana GN=ATL14 PE=2 SV=1
Unigene60261	sp|O22755|ATL44_ARATH	41.56	77	38	1	213	4	65	141	9.00E-12	68.9	RING-H2 finger protein ATL44 OS=Arabidopsis thaliana GN=ATL44 PE=2 SV=1
Unigene60261	sp|Q9ZV51|ATL56_ARATH	42.25	71	40	1	210	1	80	150	2.00E-11	68.2	RING-H2 finger protein ATL56 OS=Arabidopsis thaliana GN=ATL56 PE=2 SV=1
Unigene60261	sp|Q9LZV8|ATL74_ARATH	40	70	42	0	213	4	75	144	5.00E-11	66.6	RING-H2 finger protein ATL74 OS=Arabidopsis thaliana GN=ATL74 PE=2 SV=1
Unigene60261	sp|Q9SJJ7|ATL57_ARATH	33.8	71	47	1	213	1	111	180	8.00E-11	65.9	RING-H2 finger protein ATL57 OS=Arabidopsis thaliana GN=ATL57 PE=2 SV=1
Unigene60261	sp|Q8LF65|ATL17_ARATH	36.46	96	57	3	276	1	22	116	1.00E-10	65.5	RING-H2 finger protein ATL17 OS=Arabidopsis thaliana GN=ATL17 PE=2 SV=2
Unigene60261	sp|Q9LM69|ATL80_ARATH	40.85	71	41	1	213	4	80	150	2.00E-10	64.7	RING-H2 finger protein ATL80 OS=Arabidopsis thaliana GN=ATL80 PE=1 SV=1
Unigene60261	sp|Q9SLC3|ATL41_ARATH	42.86	70	39	1	207	1	79	148	2.00E-10	64.3	E3 ubiquitin-protein ligase ATL41 OS=Arabidopsis thaliana GN=ATL41 PE=1 SV=1
Unigene60261	sp|Q9LS99|ATL77_ARATH	38.36	73	44	1	219	4	97	169	3.00E-10	63.9	RING-H2 finger protein ATL77 OS=Arabidopsis thaliana GN=ATL77 PE=2 SV=1
Unigene60261	sp|Q8W571|ATL32_ARATH	40.51	79	41	2	219	1	88	164	4.00E-10	63.5	RING-H2 finger protein ATL32 OS=Arabidopsis thaliana GN=ATL32 PE=2 SV=3
Unigene60261	sp|Q8L9T5|ATL2_ARATH	40	70	42	1	210	1	91	159	4.00E-10	63.5	RING-H2 finger protein ATL2 OS=Arabidopsis thaliana GN=ATL2 PE=2 SV=2
Unigene60261	sp|Q7X843|ATL48_ARATH	43.48	69	37	2	201	1	180	247	5.00E-10	63.2	RING-H2 finger protein ATL48 OS=Arabidopsis thaliana GN=ATL48 PE=2 SV=2
Unigene60261	sp|Q5EAE9|ATL43_ARATH	41.79	67	39	0	201	1	120	186	7.00E-10	62.8	RING-H2 finger protein ATL43 OS=Arabidopsis thaliana GN=ATL43 PE=2 SV=2
Unigene60261	sp|O64763|ATL9_ARATH	40.54	74	38	2	204	1	105	175	9.00E-10	62.4	E3 ubiquitin-protein ligase ATL9 OS=Arabidopsis thaliana GN=ATL9 PE=1 SV=1
Unigene60261	sp|Q6NML0|ATL76_ARATH	38.89	72	43	1	216	4	103	174	9.00E-10	62.4	E3 ubiquitin-protein ligase ATL76 OS=Arabidopsis thaliana GN=ATL76 PE=1 SV=1
Unigene60261	sp|Q9LZJ6|ATL5_ARATH	34.72	72	47	0	216	1	82	153	9.00E-10	62.4	RING-H2 finger protein ATL5 OS=Arabidopsis thaliana GN=ATL5 PE=2 SV=1
Unigene60262	sp|Q9FKX5|NIPL1_ARATH	42.5	80	46	1	240	1	139	216	1.00E-16	85.5	NEP1-interacting protein-like 1 OS=Arabidopsis thaliana GN=ATL27 PE=2 SV=1
Unigene60262	sp|Q8GT75|NIP1_ARATH	40	90	51	2	261	1	146	231	2.00E-15	81.3	NEP1-interacting protein 1 OS=Arabidopsis thaliana GN=NIP1 PE=1 SV=2
Unigene60262	sp|Q8LBA0|NIPL2_ARATH	37.97	79	49	0	237	1	138	216	2.00E-14	78.2	NEP1-interacting protein-like 2 OS=Arabidopsis thaliana GN=ATL24 PE=1 SV=2
Unigene60262	sp|Q9M0C3|ATL14_ARATH	44.78	67	37	0	201	1	89	155	4.00E-14	76.6	RING-H2 finger protein ATL14 OS=Arabidopsis thaliana GN=ATL14 PE=2 SV=1
Unigene60262	sp|Q8GT74|NIP2_ARATH	36.25	80	48	1	231	1	157	236	1.00E-13	75.1	NEP1-interacting protein 2 OS=Arabidopsis thaliana GN=NIP2 PE=1 SV=1
Unigene60262	sp|O22755|ATL44_ARATH	41.56	77	38	1	213	4	65	141	9.00E-12	68.9	RING-H2 finger protein ATL44 OS=Arabidopsis thaliana GN=ATL44 PE=2 SV=1
Unigene60262	sp|Q9ZV51|ATL56_ARATH	42.25	71	40	1	210	1	80	150	2.00E-11	68.2	RING-H2 finger protein ATL56 OS=Arabidopsis thaliana GN=ATL56 PE=2 SV=1
Unigene60262	sp|Q9LZV8|ATL74_ARATH	40	70	42	0	213	4	75	144	5.00E-11	66.6	RING-H2 finger protein ATL74 OS=Arabidopsis thaliana GN=ATL74 PE=2 SV=1
Unigene60262	sp|Q9SJJ7|ATL57_ARATH	33.8	71	47	1	213	1	111	180	8.00E-11	65.9	RING-H2 finger protein ATL57 OS=Arabidopsis thaliana GN=ATL57 PE=2 SV=1
Unigene60262	sp|Q9LM69|ATL80_ARATH	40.85	71	41	1	213	4	80	150	2.00E-10	64.7	RING-H2 finger protein ATL80 OS=Arabidopsis thaliana GN=ATL80 PE=1 SV=1
Unigene60262	sp|Q9SLC3|ATL41_ARATH	42.86	70	39	1	207	1	79	148	2.00E-10	64.3	E3 ubiquitin-protein ligase ATL41 OS=Arabidopsis thaliana GN=ATL41 PE=1 SV=1
Unigene60262	sp|Q8LF65|ATL17_ARATH	40.28	72	43	1	216	1	46	116	2.00E-10	64.3	RING-H2 finger protein ATL17 OS=Arabidopsis thaliana GN=ATL17 PE=2 SV=2
Unigene60262	sp|Q9LS99|ATL77_ARATH	38.36	73	44	1	219	4	97	169	3.00E-10	63.9	RING-H2 finger protein ATL77 OS=Arabidopsis thaliana GN=ATL77 PE=2 SV=1
Unigene60262	sp|Q8W571|ATL32_ARATH	40.51	79	41	2	219	1	88	164	4.00E-10	63.5	RING-H2 finger protein ATL32 OS=Arabidopsis thaliana GN=ATL32 PE=2 SV=3
Unigene60262	sp|Q8L9T5|ATL2_ARATH	40	70	42	1	210	1	91	159	4.00E-10	63.5	RING-H2 finger protein ATL2 OS=Arabidopsis thaliana GN=ATL2 PE=2 SV=2
Unigene60262	sp|Q7X843|ATL48_ARATH	43.48	69	37	2	201	1	180	247	5.00E-10	63.2	RING-H2 finger protein ATL48 OS=Arabidopsis thaliana GN=ATL48 PE=2 SV=2
Unigene60262	sp|Q5EAE9|ATL43_ARATH	41.79	67	39	0	201	1	120	186	7.00E-10	62.8	RING-H2 finger protein ATL43 OS=Arabidopsis thaliana GN=ATL43 PE=2 SV=2
Unigene60262	sp|O64763|ATL9_ARATH	40.54	74	38	2	204	1	105	175	9.00E-10	62.4	E3 ubiquitin-protein ligase ATL9 OS=Arabidopsis thaliana GN=ATL9 PE=1 SV=1
Unigene60262	sp|Q6NML0|ATL76_ARATH	38.89	72	43	1	216	4	103	174	9.00E-10	62.4	E3 ubiquitin-protein ligase ATL76 OS=Arabidopsis thaliana GN=ATL76 PE=1 SV=1
Unigene60262	sp|Q9LZJ6|ATL5_ARATH	34.72	72	47	0	216	1	82	153	9.00E-10	62.4	RING-H2 finger protein ATL5 OS=Arabidopsis thaliana GN=ATL5 PE=2 SV=1
Unigene60281	sp|Q95JC9|PRP_PIG	36.91	149	86	5	427	5	531	671	1.00E-12	73.2	Basic proline-rich protein OS=Sus scrofa PE=1 SV=2
Unigene60281	sp|P05143|PRP2_MOUSE	36.67	150	84	6	418	2	36	182	1.00E-12	73.2	Proline-rich protein 2 OS=Mus musculus GN=Prp2 PE=2 SV=2
Unigene60281	sp|Q9SN46|LRX5_ARATH	34.59	159	84	5	421	5	528	678	3.00E-12	71.6	Leucine-rich repeat extensin-like protein 5 OS=Arabidopsis thaliana GN=LRX5 PE=2 SV=2
Unigene60281	sp|Q9FPQ6|GP1_CHLRE	34.04	141	93	2	427	5	173	305	6.00E-12	70.9	Vegetative cell wall protein gp1 OS=Chlamydomonas reinhardtii GN=GP1 PE=2 SV=1
Unigene60281	sp|O00268|TAF4_HUMAN	36.3	146	81	6	403	2	139	276	1.00E-11	70.1	Transcription initiation factor TFIID subunit 4 OS=Homo sapiens GN=TAF4 PE=1 SV=2
Unigene60281	sp|P05142|PRH1_MOUSE	35.81	148	85	6	418	5	36	180	8.00E-11	67	Proline-rich protein HaeIII subfamily 1 OS=Mus musculus GN=Prh1 PE=2 SV=2
Unigene60281	sp|Q9T0K5|LRX3_ARATH	32.89	152	91	5	427	5	361	502	8.00E-11	67	Leucine-rich repeat extensin-like protein 3 OS=Arabidopsis thaliana GN=LRX3 PE=1 SV=1
Unigene60281	sp|Q9FLQ7|FH20_ARATH	34.56	136	86	3	403	5	1020	1150	8.00E-11	67	Formin-like protein 20 OS=Arabidopsis thaliana GN=FH20 PE=2 SV=3
Unigene60281	sp|Q03173|ENAH_MOUSE	34.19	155	88	6	427	5	445	598	2.00E-10	65.9	Protein enabled homolog OS=Mus musculus GN=Enah PE=1 SV=2
Unigene60281	sp|Q9LK03|PERK2_ARATH	33.55	152	91	6	427	2	72	199	4.00E-10	64.7	Proline-rich receptor-like protein kinase PERK2 OS=Arabidopsis thaliana GN=PERK2 PE=2 SV=3
Unigene60281	sp|O36421|VG73_ALHV1	37.23	137	81	6	6	401	84	215	5.00E-10	64.3	Uncharacterized gene 73 protein OS=Alcelaphine herpesvirus 1 (strain C500) GN=73 PE=4 SV=1
Unigene60281	sp|Q8TF74|WIPF2_HUMAN	35.76	151	89	6	433	5	241	374	2.00E-09	62.8	WAS/WASL-interacting protein family member 2 OS=Homo sapiens GN=WIPF2 PE=1 SV=1
Unigene60281	sp|P70315|WASP_MOUSE	35.97	139	83	6	403	5	318	435	2.00E-09	62.8	Wiskott-Aldrich syndrome protein homolog OS=Mus musculus GN=Was PE=1 SV=1
Unigene60281	sp|Q54SP2|FORB_DICDI	42.67	75	42	1	226	5	521	595	2.00E-09	62.8	Formin-B OS=Dictyostelium discoideum GN=forB PE=1 SV=1
Unigene60281	sp|A3AB67|FH16_ORYSJ	31.65	139	95	3	421	5	265	382	2.00E-09	62.8	Formin-like protein 16 OS=Oryza sativa subsp. japonica GN=FH16 PE=2 SV=1
Unigene60281	sp|A1T7H8|IF2_MYCVP	31.21	157	91	5	427	8	78	216	2.00E-09	62.4	Translation initiation factor IF-2 OS=Mycobacterium vanbaalenii (strain DSM 7251 / PYR-1) GN=infB PE=3 SV=1
Unigene60281	sp|Q9JIK1|CDHR5_RAT	30.82	146	94	4	424	8	458	602	3.00E-09	62	Cadherin-related family member 5 OS=Rattus norvegicus GN=Cdhr5 PE=1 SV=1
Unigene60281	sp|Q7SAT8|PAN1_NEUCR	36.05	147	87	7	424	5	1364	1488	3.00E-09	61.6	Actin cytoskeleton-regulatory complex protein pan-1 OS=Neurospora crassa (strain ATCC 24698 / 74-OR23-1A / CBS 708.71 / DSM 1257 / FGSC 987) GN=pan-1 PE=3 SV=1
Unigene60281	sp|B1VYN5|IF2_STRGG	32.92	161	87	5	9	428	178	333	3.00E-09	61.6	Translation initiation factor IF-2 OS=Streptomyces griseus subsp. griseus (strain JCM 4626 / NBRC 13350) GN=infB PE=3 SV=1
Unigene60281	sp|P03211|EBNA1_EBVB9	34.9	149	93	3	6	440	274	417	3.00E-09	61.6	Epstein-Barr nuclear antigen 1 OS=Epstein-Barr virus (strain B95-8) GN=EBNA1 PE=1 SV=1
Unigene60289	sp|P10978|POLX_TOBAC	46.43	56	30	0	37	204	1194	1249	3.00E-06	50.4	Retrovirus-related Pol polyprotein from transposon TNT 1-94 OS=Nicotiana tabacum PE=2 SV=1
Unigene60307	sp|Q7XJE6|MCA1_ARATH	47	100	46	3	2	280	268	367	6.00E-16	82.8	Metacaspase-1 OS=Arabidopsis thaliana GN=AMC1 PE=1 SV=1
Unigene60307	sp|Q7XJE5|MCA2_ARATH	41.74	115	45	5	2	280	304	418	5.00E-13	73.2	Metacaspase-2 OS=Arabidopsis thaliana GN=AMC2 PE=1 SV=1
Unigene60307	sp|Q9FMG1|MCA3_ARATH	40.43	94	55	3	2	280	277	362	2.00E-08	58.2	Metacaspase-3 OS=Arabidopsis thaliana GN=AMC3 PE=2 SV=1
Unigene60317	sp|Q6P378|ACTG_XENTR	98.68	151	2	0	1	453	125	275	9.00E-81	298	Actin, cytoplasmic 2 OS=Xenopus tropicalis GN=actg1 PE=2 SV=1
Unigene60317	sp|A2BDB0|ACTG_XENLA	98.68	151	2	0	1	453	125	275	9.00E-81	298	Actin, cytoplasmic 2 OS=Xenopus laevis GN=actg1 PE=2 SV=1
Unigene60317	sp|P63257|ACTG_TRIVU	98.68	151	2	0	1	453	125	275	9.00E-81	298	Actin, cytoplasmic 2 OS=Trichosurus vulpecula GN=ACTG1 PE=1 SV=1
Unigene60317	sp|Q8JJB8|ACTG_TRISC	98.68	151	2	0	1	453	125	275	9.00E-81	298	Actin, cytoplasmic 2 OS=Triakis scyllium GN=actg1 PE=2 SV=1
Unigene60317	sp|P63259|ACTG_RAT	98.68	151	2	0	1	453	125	275	9.00E-81	298	Actin, cytoplasmic 2 OS=Rattus norvegicus GN=Actg1 PE=1 SV=1
Unigene60317	sp|Q5JAK2|ACTG_RANLE	98.68	151	2	0	1	453	125	275	9.00E-81	298	Actin, cytoplasmic 2 OS=Rana lessonae GN=actg1 PE=2 SV=1
Unigene60317	sp|P63260|ACTG_MOUSE	98.68	151	2	0	1	453	125	275	9.00E-81	298	Actin, cytoplasmic 2 OS=Mus musculus GN=Actg1 PE=1 SV=1
Unigene60317	sp|P63261|ACTG_HUMAN	98.68	151	2	0	1	453	125	275	9.00E-81	298	Actin, cytoplasmic 2 OS=Homo sapiens GN=ACTG1 PE=1 SV=1
Unigene60317	sp|Q5ZMQ2|ACTG_CHICK	98.68	151	2	0	1	453	125	275	9.00E-81	298	Actin, cytoplasmic 2 OS=Gallus gallus GN=ACTG1 PE=1 SV=1
Unigene60317	sp|P63258|ACTG_BOVIN	98.68	151	2	0	1	453	125	275	9.00E-81	298	Actin, cytoplasmic 2 OS=Bos taurus GN=ACTG1 PE=1 SV=1
Unigene60317	sp|P63256|ACTG_ANSAN	98.68	151	2	0	1	453	125	275	9.00E-81	298	Actin, cytoplasmic 2 OS=Anser anser anser GN=ACTG1 PE=2 SV=1
Unigene60317	sp|Q6NVA9|ACTB_XENTR	98.68	151	2	0	1	453	125	275	9.00E-81	298	Actin, cytoplasmic 1 OS=Xenopus tropicalis GN=actb PE=2 SV=1
Unigene60317	sp|O93400|ACTB_XENLA	98.68	151	2	0	1	453	125	275	9.00E-81	298	Actin, cytoplasmic 1 OS=Xenopus laevis GN=actb PE=2 SV=1
Unigene60317	sp|P15475|ACTB_XENBO	98.68	151	2	0	1	453	126	276	9.00E-81	298	Actin, cytoplasmic 1 OS=Xenopus borealis GN=actb PE=3 SV=1
Unigene60317	sp|P60707|ACTB_TRIVU	98.68	151	2	0	1	453	125	275	9.00E-81	298	Actin, cytoplasmic 1 OS=Trichosurus vulpecula GN=ACTB PE=1 SV=1
Unigene60317	sp|Q4L0Y2|ACTB_SPECI	98.68	151	2	0	1	453	125	275	9.00E-81	298	Actin, cytoplasmic 1 OS=Spermophilus citellus GN=ACTB PE=2 SV=1
Unigene60317	sp|Q91ZK5|ACTB_SIGHI	98.68	151	2	0	1	453	125	275	9.00E-81	298	Actin, cytoplasmic 1 OS=Sigmodon hispidus GN=ACTB PE=2 SV=1
Unigene60317	sp|P60713|ACTB_SHEEP	98.68	151	2	0	1	453	125	275	9.00E-81	298	Actin, cytoplasmic 1 OS=Ovis aries GN=ACTB PE=2 SV=1
Unigene60317	sp|P60711|ACTB_RAT	98.68	151	2	0	1	453	125	275	9.00E-81	298	Actin, cytoplasmic 1 OS=Rattus norvegicus GN=Actb PE=1 SV=1
Unigene60317	sp|P29751|ACTB_RABIT	98.68	151	2	0	1	453	125	275	9.00E-81	298	Actin, cytoplasmic 1 OS=Oryctolagus cuniculus GN=ACTB PE=2 SV=1
Unigene60320	sp|Q9LEW0|UBP22_ARATH	45.22	115	59	3	336	4	91	197	3.00E-19	94	Ubiquitin carboxyl-terminal hydrolase 22 OS=Arabidopsis thaliana GN=UBP22 PE=2 SV=1
Unigene60320	sp|Q5DU02|UBP22_MOUSE	33.63	113	74	4	336	1	99	197	5.00E-07	53.1	Ubiquitin carboxyl-terminal hydrolase 22 OS=Mus musculus GN=Usp22 PE=2 SV=2
Unigene60320	sp|Q9UPT9|UBP22_HUMAN	33.63	113	74	4	336	1	99	197	5.00E-07	53.1	Ubiquitin carboxyl-terminal hydrolase 22 OS=Homo sapiens GN=USP22 PE=1 SV=2
Unigene60320	sp|Q6DG50|TBKB1_RAT	38.55	83	49	2	81	323	343	424	9.00E-07	52.4	TANK-binding kinase 1-binding protein 1 OS=Rattus norvegicus GN=Tbkbp1 PE=2 SV=1
Unigene60320	sp|A2A9T0|TBKB1_MOUSE	38.55	83	49	2	81	323	343	424	9.00E-07	52.4	TANK-binding kinase 1-binding protein 1 OS=Mus musculus GN=Tbkbp1 PE=1 SV=1
Unigene60320	sp|P0C8Z3|UBP22_BOVIN	32.74	113	75	4	336	1	88	186	2.00E-06	51.6	Ubiquitin carboxyl-terminal hydrolase 22 OS=Bos taurus GN=USP22 PE=2 SV=1
Unigene60320	sp|A6H8I0|UBP22_DANRE	32.74	113	75	3	336	1	82	180	2.00E-06	51.2	Ubiquitin carboxyl-terminal hydrolase 22 OS=Danio rerio GN=usp22 PE=2 SV=1
Unigene60320	sp|C0ZYA5|IF2_RHOE4	38.53	109	64	5	6	323	105	203	2.00E-06	51.2	Translation initiation factor IF-2 OS=Rhodococcus erythropolis (strain PR4 / NBRC 100887) GN=infB PE=3 SV=1
Unigene60320	sp|A1R516|IF2_ARTAT	35.45	110	67	4	6	323	58	157	6.00E-06	49.7	Translation initiation factor IF-2 OS=Arthrobacter aurescens (strain TC1) GN=infB PE=3 SV=1
Unigene60320	sp|Q0S219|IF2_RHOSR	33.04	115	72	3	6	335	102	214	8.00E-06	49.3	Translation initiation factor IF-2 OS=Rhodococcus sp. (strain RHA1) GN=infB PE=3 SV=1
Unigene60321	sp|Q9LEW0|UBP22_ARATH	39.18	97	59	1	348	638	2	97	1.00E-14	80.1	Ubiquitin carboxyl-terminal hydrolase 22 OS=Arabidopsis thaliana GN=UBP22 PE=2 SV=1
Unigene60338	sp|Q9FPT1|UBP12_ARATH	66.67	36	12	0	204	311	146	181	2.00E-07	54.7	Ubiquitin carboxyl-terminal hydrolase 12 OS=Arabidopsis thaliana GN=UBP12 PE=1 SV=2
Unigene60338	sp|Q84WU2|UBP13_ARATH	66.67	36	12	0	204	311	145	180	7.00E-07	52.8	Ubiquitin carboxyl-terminal hydrolase 13 OS=Arabidopsis thaliana GN=UBP13 PE=1 SV=1
Unigene60353	sp|Q5DTZ0|NYNRI_MOUSE	30.59	85	53	2	246	10	1549	1633	3.00E-06	50.8	Protein NYNRIN OS=Mus musculus GN=Nynrin PE=1 SV=2
Unigene60353	sp|Q9P2P1|NYNRI_HUMAN	30.59	85	53	2	246	10	1606	1690	3.00E-06	50.4	Protein NYNRIN OS=Homo sapiens GN=NYNRIN PE=1 SV=3
Unigene60355	sp|P27401|POL_SFV3L	36.23	69	44	1	281	75	830	897	7.00E-07	52.8	Pro-Pol polyprotein OS=Simian foamy virus type 3 (strain LK3) GN=pol PE=3 SV=2
Unigene60355	sp|P23074|POL_SFV1	34.78	69	45	1	281	75	830	897	3.00E-06	50.4	Pro-Pol polyprotein OS=Simian foamy virus type 1 GN=pol PE=1 SV=3
Unigene60355	sp|P14350|POL_FOAMV	36.23	69	44	1	281	75	831	898	4.00E-06	50.1	Pro-Pol polyprotein OS=Human spumaretrovirus GN=pol PE=1 SV=2
Unigene60355	sp|Q87040|POL_SFVCP	36.23	69	44	1	281	75	831	898	8.00E-06	49.3	Pro-Pol polyprotein OS=Simian foamy virus (isolate chimpanzee) GN=pol PE=3 SV=1
Unigene60365	sp|Q43147|C85A1_SOLLC	69.67	389	118	1	2	1168	67	454	6.00E-161	567	Cytochrome P450 85A1 OS=Solanum lycopersicum GN=CYP85A1 PE=2 SV=1
Unigene60365	sp|Q69F95|C85A_PHAVU	67.61	389	126	1	2	1168	67	454	5.00E-157	554	Cytochrome P450 85A OS=Phaseolus vulgaris GN=BA13 PE=3 SV=2
Unigene60365	sp|Q8GSQ1|C85A1_ORYSJ	63.87	393	138	1	2	1168	67	459	2.00E-153	542	Cytochrome P450 85A1 OS=Oryza sativa subsp. japonica GN=CYP85A1 PE=1 SV=1
Unigene60365	sp|Q50LE0|C85A3_SOLLC	62.82	390	143	2	2	1165	67	456	2.00E-146	518	Cytochrome P450 85A3 OS=Solanum lycopersicum GN=CYP85A3 PE=2 SV=1
Unigene60365	sp|Q9FMA5|C85A1_ARATH	63.33	390	142	2	2	1168	67	455	5.00E-142	504	Cytochrome P450 85A1 OS=Arabidopsis thaliana GN=CYP85A1 PE=2 SV=1
Unigene60365	sp|Q940V4|C85A2_ARATH	62.56	390	145	2	2	1168	67	455	2.00E-141	502	Cytochrome P450 85A2 OS=Arabidopsis thaliana GN=CYP85A2 PE=2 SV=1
Unigene60365	sp|Q42569|C90A1_ARATH	38.97	390	232	4	2	1153	69	453	2.00E-80	300	Cytochrome P450 90A1 OS=Arabidopsis thaliana GN=CYP90A1 PE=2 SV=1
Unigene60365	sp|Q94IW5|C90D2_ORYSJ	35.46	392	247	7	2	1159	88	473	1.00E-70	267	Cytochrome P450 90D2 OS=Oryza sativa subsp. japonica GN=CYP90D2 PE=1 SV=1
Unigene60365	sp|Q94IA6|C90D1_ARATH	35.7	395	244	7	5	1159	90	478	5.00E-69	261	3-epi-6-deoxocathasterone 23-monooxygenase OS=Arabidopsis thaliana GN=CYP90D1 PE=2 SV=1
Unigene60365	sp|Q7XU38|C87A3_ORYSJ	33.42	395	257	5	2	1168	109	503	1.00E-65	251	Cytochrome P450 87A3 OS=Oryza sativa subsp. japonica GN=CYP87A3 PE=2 SV=3
Unigene60365	sp|O64989|C90B1_ARATH	32.86	426	248	7	5	1168	78	502	2.00E-65	249	Cytochrome P450 90B1 OS=Arabidopsis thaliana GN=CYP90B1 PE=1 SV=2
Unigene60365	sp|Q50EK6|C72B1_PINTA	31.35	386	262	4	5	1153	85	465	5.00E-64	245	Abietadienol/abietadienal oxidase OS=Pinus taeda GN=CYP720B1 PE=1 SV=1
Unigene60365	sp|Q9M066|C90C1_ARATH	32.74	394	257	6	5	1162	108	500	9.00E-64	244	3-epi-6-deoxocathasterone 23-monooxygenase OS=Arabidopsis thaliana GN=ROT3 PE=2 SV=3
Unigene60365	sp|Q50EK5|C72B2_PINTA	33.33	393	252	7	5	1153	84	471	1.00E-63	244	Cytochrome P450 720B2 OS=Pinus taeda GN=CYP720B2 PE=2 SV=1
Unigene60365	sp|Q6F4F5|C724B_ORYSJ	34.34	396	250	4	5	1162	74	464	5.00E-60	232	Cytochrome P450 724B1 OS=Oryza sativa subsp. japonica GN=CYP724B1 PE=1 SV=1
Unigene60365	sp|Q9FH76|ABAH3_ARATH	32.64	383	258	4	2	1150	70	445	2.00E-59	230	Abscisic acid 8'-hydroxylase 3 OS=Arabidopsis thaliana GN=CYP707A3 PE=1 SV=1
Unigene60365	sp|Q949P1|ABAH1_ARATH	31.33	383	263	3	2	1150	70	445	2.00E-58	226	Abscisic acid 8'-hydroxylase 1 OS=Arabidopsis thaliana GN=CYP707A1 PE=2 SV=1
Unigene60365	sp|Q0J185|ABAH3_ORYSJ	30.89	395	266	7	5	1168	79	466	1.00E-54	214	Abscisic acid 8'-hydroxylase 3 OS=Oryza sativa subsp. japonica GN=CYP707A7 PE=2 SV=1
Unigene60365	sp|A2Z212|ABAH3_ORYSI	30.89	395	266	7	5	1168	79	466	1.00E-54	214	Abscisic acid 8'-hydroxylase 3 OS=Oryza sativa subsp. indica GN=CYP707A7 PE=3 SV=1
Unigene60365	sp|O81077|ABAH2_ARATH	31.2	391	266	5	5	1168	84	471	2.00E-52	207	Abscisic acid 8'-hydroxylase 2 OS=Arabidopsis thaliana GN=CYP707A2 PE=2 SV=1
Unigene60366	sp|Q43147|C85A1_SOLLC	69.68	376	114	1	2	1129	67	441	1.00E-154	546	Cytochrome P450 85A1 OS=Solanum lycopersicum GN=CYP85A1 PE=2 SV=1
Unigene60366	sp|Q69F95|C85A_PHAVU	67.82	376	121	1	2	1129	67	441	2.00E-151	535	Cytochrome P450 85A OS=Phaseolus vulgaris GN=BA13 PE=3 SV=2
Unigene60366	sp|Q8GSQ1|C85A1_ORYSJ	63.95	380	133	1	2	1129	67	446	3.00E-148	525	Cytochrome P450 85A1 OS=Oryza sativa subsp. japonica GN=CYP85A1 PE=1 SV=1
Unigene60366	sp|Q50LE0|C85A3_SOLLC	62.96	378	138	2	2	1129	67	444	2.00E-141	502	Cytochrome P450 85A3 OS=Solanum lycopersicum GN=CYP85A3 PE=2 SV=1
Unigene60366	sp|Q940V4|C85A2_ARATH	62.86	377	139	2	2	1129	67	442	6.00E-137	487	Cytochrome P450 85A2 OS=Arabidopsis thaliana GN=CYP85A2 PE=2 SV=1
Unigene60366	sp|Q9FMA5|C85A1_ARATH	63.13	377	138	2	2	1129	67	442	2.00E-136	486	Cytochrome P450 85A1 OS=Arabidopsis thaliana GN=CYP85A1 PE=2 SV=1
Unigene60366	sp|Q42569|C90A1_ARATH	39.11	381	226	4	2	1126	69	444	2.00E-78	293	Cytochrome P450 90A1 OS=Arabidopsis thaliana GN=CYP90A1 PE=2 SV=1
Unigene60366	sp|Q94IW5|C90D2_ORYSJ	35.19	378	239	6	2	1117	88	460	7.00E-69	261	Cytochrome P450 90D2 OS=Oryza sativa subsp. japonica GN=CYP90D2 PE=1 SV=1
Unigene60366	sp|Q94IA6|C90D1_ARATH	35.17	381	237	6	5	1117	90	465	2.00E-67	256	3-epi-6-deoxocathasterone 23-monooxygenase OS=Arabidopsis thaliana GN=CYP90D1 PE=2 SV=1
Unigene60366	sp|Q7XU38|C87A3_ORYSJ	33.86	378	244	5	2	1117	109	486	2.00E-63	243	Cytochrome P450 87A3 OS=Oryza sativa subsp. japonica GN=CYP87A3 PE=2 SV=3
Unigene60366	sp|Q50EK6|C72B1_PINTA	31.73	375	253	4	5	1120	85	454	3.00E-63	243	Abietadienol/abietadienal oxidase OS=Pinus taeda GN=CYP720B1 PE=1 SV=1
Unigene60366	sp|O64989|C90B1_ARATH	32.77	412	239	7	5	1126	78	488	6.00E-63	241	Cytochrome P450 90B1 OS=Arabidopsis thaliana GN=CYP90B1 PE=1 SV=2
Unigene60366	sp|Q50EK5|C72B2_PINTA	33.25	382	245	7	5	1120	84	460	8.00E-62	238	Cytochrome P450 720B2 OS=Pinus taeda GN=CYP720B2 PE=2 SV=1
Unigene60366	sp|Q9M066|C90C1_ARATH	32.19	379	249	5	5	1117	108	486	3.00E-61	236	3-epi-6-deoxocathasterone 23-monooxygenase OS=Arabidopsis thaliana GN=ROT3 PE=2 SV=3
Unigene60366	sp|Q6F4F5|C724B_ORYSJ	34.19	389	246	4	5	1141	74	457	7.00E-59	228	Cytochrome P450 724B1 OS=Oryza sativa subsp. japonica GN=CYP724B1 PE=1 SV=1
Unigene60366	sp|Q9FH76|ABAH3_ARATH	32.71	376	253	4	2	1129	70	438	1.00E-58	227	Abscisic acid 8'-hydroxylase 3 OS=Arabidopsis thaliana GN=CYP707A3 PE=1 SV=1
Unigene60366	sp|Q949P1|ABAH1_ARATH	31.38	376	258	3	2	1129	70	438	3.00E-57	223	Abscisic acid 8'-hydroxylase 1 OS=Arabidopsis thaliana GN=CYP707A1 PE=2 SV=1
Unigene60366	sp|Q0J185|ABAH3_ORYSJ	31.68	382	254	7	5	1129	79	453	1.00E-53	210	Abscisic acid 8'-hydroxylase 3 OS=Oryza sativa subsp. japonica GN=CYP707A7 PE=2 SV=1
Unigene60366	sp|A2Z212|ABAH3_ORYSI	31.68	382	254	7	5	1129	79	453	1.00E-53	210	Abscisic acid 8'-hydroxylase 3 OS=Oryza sativa subsp. indica GN=CYP707A7 PE=3 SV=1
Unigene60366	sp|B5BSX1|BAMO_GLYUR	29.06	382	261	5	5	1120	84	463	4.00E-52	206	Beta-amyrin 11-oxidase OS=Glycyrrhiza uralensis GN=CYP88D6 PE=1 SV=1
Unigene60380	sp|Q5N7A3|LAC6_ORYSJ	72.16	97	26	1	1	288	484	580	1.00E-37	154	Laccase-6 OS=Oryza sativa subsp. japonica GN=LAC6 PE=2 SV=1
Unigene60380	sp|Q0IP28|LAC25_ORYSJ	67.71	96	31	0	1	288	481	576	2.00E-36	150	Laccase-25 OS=Oryza sativa subsp. japonica GN=LAC25 PE=2 SV=1
Unigene60380	sp|Q2QUN2|LAC24_ORYSJ	67.71	96	31	0	1	288	484	579	3.00E-36	150	Laccase-24 OS=Oryza sativa subsp. japonica GN=LAC24 PE=2 SV=1
Unigene60380	sp|Q9SR40|LAC7_ARATH	66.67	96	32	0	1	288	472	567	6.00E-35	145	Laccase-7 OS=Arabidopsis thaliana GN=LAC7 PE=2 SV=1
Unigene60380	sp|Q69L99|LAC14_ORYSJ	65.31	98	32	1	1	288	486	583	5.00E-34	142	Laccase-14 OS=Oryza sativa subsp. japonica GN=LAC14 PE=2 SV=1
Unigene60380	sp|Q5N7B4|LAC7_ORYSJ	64.58	96	34	1	1	288	465	559	8.00E-32	135	Laccase-7 OS=Oryza sativa subsp. japonica GN=LAC7 PE=2 SV=1
Unigene60380	sp|Q0IQU1|LAC22_ORYSJ	57.29	96	41	0	1	288	469	564	3.00E-31	133	Laccase-22 OS=Oryza sativa subsp. japonica GN=LAC22 PE=2 SV=2
Unigene60380	sp|Q6ID18|LAC10_ARATH	58.33	96	40	0	1	288	463	558	7.00E-31	132	Laccase-10 OS=Arabidopsis thaliana GN=LAC10 PE=2 SV=1
Unigene60380	sp|Q0JHP8|LAC8_ORYSJ	62.5	96	36	2	1	288	459	552	9.00E-31	132	Laccase-8 OS=Oryza sativa subsp. japonica GN=LAC8 PE=2 SV=2
Unigene60380	sp|O80434|LAC4_ARATH	57.29	96	41	0	1	288	463	558	9.00E-31	132	Laccase-4 OS=Arabidopsis thaliana GN=IRX12 PE=2 SV=2
Unigene60380	sp|Q9LFD2|LAC8_ARATH	56.25	96	42	0	1	288	471	566	1.00E-30	131	Laccase-8 OS=Arabidopsis thaliana GN=LAC8 PE=2 SV=1
Unigene60380	sp|Q9FJD5|LAC17_ARATH	58.33	96	40	0	1	288	482	577	1.00E-30	131	Laccase-17 OS=Arabidopsis thaliana GN=LAC17 PE=2 SV=1
Unigene60380	sp|O81081|LAC2_ARATH	55.21	96	43	0	1	288	478	573	2.00E-30	131	Laccase-2 OS=Arabidopsis thaliana GN=LAC2 PE=2 SV=1
Unigene60380	sp|Q5N9X2|LAC4_ORYSJ	57.29	96	41	0	1	288	484	579	3.00E-30	130	Laccase-4 OS=Oryza sativa subsp. japonica GN=LAC4 PE=2 SV=1
Unigene60380	sp|Q941X2|LAC3_ORYSJ	59.38	96	39	0	1	288	472	567	3.00E-30	130	Laccase-3 OS=Oryza sativa subsp. japonica GN=LAC3 PE=2 SV=1
Unigene60380	sp|Q1PDH6|LAC16_ARATH	55.21	96	43	0	1	288	471	566	3.00E-30	130	Laccase-16 OS=Arabidopsis thaliana GN=LAC16 PE=2 SV=2
Unigene60380	sp|Q9LMS3|LAC1_ARATH	58.33	96	40	0	1	288	486	581	4.00E-30	129	Laccase-1 OS=Arabidopsis thaliana GN=LAC1 PE=2 SV=1
Unigene60380	sp|Q9LFD1|LAC9_ARATH	56.25	96	42	0	1	288	473	568	6.00E-30	129	Laccase-9 OS=Arabidopsis thaliana GN=LAC9 PE=2 SV=1
Unigene60380	sp|Q2QYS3|LAC23_ORYSJ	57.29	96	41	0	1	288	472	567	1.00E-29	128	Laccase-23 OS=Oryza sativa subsp. japonica GN=LAC23 PE=2 SV=1
Unigene60380	sp|Q10ND7|LAC10_ORYSJ	56.25	96	42	0	1	288	483	578	1.00E-29	128	Laccase-10 OS=Oryza sativa subsp. japonica GN=LAC10 PE=2 SV=1
Unigene60384	sp|P52026|DPO1_GEOSE	33.23	319	204	8	1370	441	600	876	4.00E-31	136	DNA polymerase I OS=Geobacillus stearothermophilus GN=polA PE=1 SV=2
Unigene60384	sp|Q9CDS1|DPO1_LACLA	33.02	321	205	9	1373	441	600	877	7.00E-31	135	DNA polymerase I OS=Lactococcus lactis subsp. lactis (strain IL1403) GN=polA PE=3 SV=1
Unigene60384	sp|O32801|DPO1_LACLM	33.33	321	204	9	1373	441	600	877	2.00E-30	134	DNA polymerase I OS=Lactococcus lactis subsp. cremoris (strain MG1363) GN=polA PE=3 SV=2
Unigene60384	sp|Q59156|DPO1_ANATD	31.03	319	216	6	1385	441	570	850	2.00E-29	131	DNA polymerase I OS=Anaerocellum thermophilum (strain DSM 6725 / Z-1320) GN=polA PE=3 SV=2
Unigene60384	sp|Q04957|DPO1_BACCA	32.19	320	206	9	1367	441	602	877	2.00E-27	124	DNA polymerase I OS=Bacillus caldotenax GN=polA PE=1 SV=1
Unigene60384	sp|Q1RH76|DPO1_RICBR	28.05	328	226	7	1406	453	589	867	5.00E-27	123	DNA polymerase I OS=Rickettsia bellii (strain RML369-C) GN=polA PE=3 SV=1
Unigene60384	sp|P59199|DPO1_STRPN	30.57	350	233	10	1460	441	572	877	6.00E-27	122	DNA polymerase I OS=Streptococcus pneumoniae serotype 4 (strain ATCC BAA-334 / TIGR4) GN=polA PE=3 SV=1
Unigene60384	sp|P52027|DPO1_DEIRA	31.09	341	225	11	1433	441	663	956	6.00E-27	122	DNA polymerase I OS=Deinococcus radiodurans (strain ATCC 13939 / DSM 20539 / JCM 16871 / LMG 4051 / NBRC 15346 / NCIMB 9279 / R1 / VKM B-1422) GN=polA PE=3 SV=2
Unigene60384	sp|O34996|DPO1_BACSU	33.02	315	205	10	1367	441	605	880	6.00E-27	122	DNA polymerase I OS=Bacillus subtilis (strain 168) GN=polA PE=3 SV=1
Unigene60384	sp|O05949|DPO1_RICPR	29.66	327	221	10	1406	453	585	863	2.00E-26	121	DNA polymerase I OS=Rickettsia prowazekii (strain Madrid E) GN=polA PE=3 SV=1
Unigene60384	sp|P59200|DPO1_STRR6	30.29	350	234	10	1460	441	572	877	2.00E-26	120	DNA polymerase I OS=Streptococcus pneumoniae (strain ATCC BAA-255 / R6) GN=polA PE=3 SV=1
Unigene60384	sp|Q9S1G2|DPO1_RHILE	32.9	310	203	7	1367	453	736	1012	3.00E-26	120	DNA polymerase I OS=Rhizobium leguminosarum GN=polA PE=3 SV=1
Unigene60384	sp|Q9RLA0|DPO1_RICTY	29.36	327	222	10	1406	453	590	868	5.00E-26	119	DNA polymerase I OS=Rickettsia typhi (strain ATCC VR-144 / Wilmington) GN=polA PE=3 SV=1
Unigene60384	sp|O52225|DPO1_THEFI	32.34	337	222	13	1433	441	538	831	2.00E-25	118	DNA polymerase I, thermostable OS=Thermus filiformis GN=polA PE=1 SV=1
Unigene60384	sp|Q9RLB6|DPO1_RICHE	29.27	328	222	10	1406	453	639	917	3.00E-25	117	DNA polymerase I OS=Rickettsia helvetica GN=polA PE=3 SV=1
Unigene60384	sp|P52028|DPO1T_THET8	29.62	341	230	11	1433	441	540	833	6.00E-25	116	DNA polymerase I, thermostable OS=Thermus thermophilus (strain HB8 / ATCC 27634 / DSM 579) GN=polA PE=3 SV=2
Unigene60384	sp|P74933|DPO1_TREPA	30.16	315	216	6	1385	453	717	993	8.00E-25	115	DNA polymerase I OS=Treponema pallidum (strain Nichols) GN=polA PE=3 SV=2
Unigene60384	sp|P80194|DPO1_THECA	30.62	320	212	10	1370	441	560	833	8.00E-25	115	DNA polymerase I, thermostable OS=Thermus caldophilus GN=polA PE=1 SV=2
Unigene60384	sp|Q9RAA9|DPO1_RICFE	28.84	319	226	8	1406	453	640	918	8.00E-25	115	DNA polymerase I OS=Rickettsia felis (strain ATCC VR-1525 / URRWXCal2) GN=polA PE=3 SV=1
Unigene60384	sp|Q92GB7|DPO1_RICCN	28.35	328	225	10	1406	453	593	871	1.00E-24	115	DNA polymerase I OS=Rickettsia conorii (strain ATCC VR-613 / Malish 7) GN=polA PE=3 SV=1
Unigene60385	sp|O08307|DPO1_CHLAA	32.2	205	136	5	1293	688	657	829	2.00E-27	95.5	DNA polymerase I OS=Chloroflexus aurantiacus (strain ATCC 29366 / DSM 635 / J-10-fl) GN=polA PE=3 SV=1
Unigene60385	sp|P43741|DPO1_HAEIN	35.93	167	106	2	1293	796	651	791	1.00E-20	102	DNA polymerase I OS=Haemophilus influenzae (strain ATCC 51907 / DSM 11121 / KW20 / Rd) GN=polA PE=3 SV=1
Unigene60385	sp|Q1RH76|DPO1_RICBR	37.89	161	99	3	1314	835	589	720	2.00E-20	100	DNA polymerase I OS=Rickettsia bellii (strain RML369-C) GN=polA PE=3 SV=1
Unigene60385	sp|Q9CDS1|DPO1_LACLA	36.81	163	102	3	1281	796	600	737	2.00E-20	100	DNA polymerase I OS=Lactococcus lactis subsp. lactis (strain IL1403) GN=polA PE=3 SV=1
Unigene60385	sp|O32801|DPO1_LACLM	36.81	163	102	3	1281	796	600	737	3.00E-20	100	DNA polymerase I OS=Lactococcus lactis subsp. cremoris (strain MG1363) GN=polA PE=3 SV=2
Unigene60385	sp|Q9F173|DPO1_SALTY	37.93	174	107	4	1314	796	644	788	5.00E-20	99.8	DNA polymerase I OS=Salmonella typhimurium (strain LT2 / SGSC1412 / ATCC 700720) GN=polA PE=3 SV=2
Unigene60385	sp|P00582|DPO1_ECOLI	37.36	174	108	4	1314	796	644	788	7.00E-20	99.4	DNA polymerase I OS=Escherichia coli (strain K12) GN=polA PE=1 SV=1
Unigene60385	sp|Q9RLA0|DPO1_RICTY	39.13	161	97	4	1314	835	590	721	9.00E-20	99	DNA polymerase I OS=Rickettsia typhi (strain ATCC VR-144 / Wilmington) GN=polA PE=3 SV=1
Unigene60385	sp|P52026|DPO1_GEOSE	38.22	157	95	3	1278	814	600	730	9.00E-20	99	DNA polymerase I OS=Geobacillus stearothermophilus GN=polA PE=1 SV=2
Unigene60385	sp|O05949|DPO1_RICPR	39.13	161	97	4	1314	835	585	716	1.00E-19	98.6	DNA polymerase I OS=Rickettsia prowazekii (strain Madrid E) GN=polA PE=3 SV=1
Unigene60385	sp|Q9S1G2|DPO1_RHILE	40.82	147	86	3	1275	838	736	856	2.00E-19	97.8	DNA polymerase I OS=Rhizobium leguminosarum GN=polA PE=3 SV=1
Unigene60385	sp|Q9RAA9|DPO1_RICFE	38.51	161	98	4	1314	835	640	771	3.00E-19	97.4	DNA polymerase I OS=Rickettsia felis (strain ATCC VR-1525 / URRWXCal2) GN=polA PE=3 SV=1
Unigene60385	sp|Q9RLB6|DPO1_RICHE	39.13	161	97	4	1314	835	639	770	3.00E-19	97.1	DNA polymerase I OS=Rickettsia helvetica GN=polA PE=3 SV=1
Unigene60385	sp|Q9HT80|DPO1_PSEAE	36.53	167	105	3	1293	796	633	773	3.00E-19	97.1	DNA polymerase I OS=Pseudomonas aeruginosa (strain ATCC 15692 / PAO1 / 1C / PRS 101 / LMG 12228) GN=polA PE=3 SV=1
Unigene60385	sp|P59199|DPO1_STRPN	33.16	193	127	5	1368	796	572	737	2.00E-18	94.4	DNA polymerase I OS=Streptococcus pneumoniae serotype 4 (strain ATCC BAA-334 / TIGR4) GN=polA PE=3 SV=1
Unigene60385	sp|Q92GB7|DPO1_RICCN	37.27	161	100	4	1314	835	593	724	2.00E-18	94.4	DNA polymerase I OS=Rickettsia conorii (strain ATCC VR-613 / Malish 7) GN=polA PE=3 SV=1
Unigene60385	sp|P74933|DPO1_TREPA	37.13	167	104	2	1293	796	717	857	3.00E-18	94	DNA polymerase I OS=Treponema pallidum (strain Nichols) GN=polA PE=3 SV=2
Unigene60385	sp|P52027|DPO1_DEIRA	37.43	171	106	4	1341	832	663	806	5.00E-18	93.2	DNA polymerase I OS=Deinococcus radiodurans (strain ATCC 13939 / DSM 20539 / JCM 16871 / LMG 4051 / NBRC 15346 / NCIMB 9279 / R1 / VKM B-1422) GN=polA PE=3 SV=2
Unigene60385	sp|P59200|DPO1_STRR6	32.64	193	128	5	1368	796	572	737	8.00E-18	92.4	DNA polymerase I OS=Streptococcus pneumoniae (strain ATCC BAA-255 / R6) GN=polA PE=3 SV=1
Unigene60385	sp|Q59156|DPO1_ANATD	36.02	161	102	2	1293	814	570	704	1.00E-17	92	DNA polymerase I OS=Anaerocellum thermophilum (strain DSM 6725 / Z-1320) GN=polA PE=3 SV=2
Unigene60386	sp|Q9F173|DPO1_SALTY	38.59	241	147	5	720	1	644	854	1.00E-33	144	DNA polymerase I OS=Salmonella typhimurium (strain LT2 / SGSC1412 / ATCC 700720) GN=polA PE=3 SV=2
Unigene60386	sp|P00582|DPO1_ECOLI	38.17	241	148	5	720	1	644	854	3.00E-33	142	DNA polymerase I OS=Escherichia coli (strain K12) GN=polA PE=1 SV=1
Unigene60386	sp|P43741|DPO1_HAEIN	35.04	234	151	3	699	1	651	857	4.00E-32	139	DNA polymerase I OS=Haemophilus influenzae (strain ATCC 51907 / DSM 11121 / KW20 / Rd) GN=polA PE=3 SV=1
Unigene60386	sp|Q9S1G2|DPO1_RHILE	37.72	228	141	4	681	1	736	936	2.00E-31	137	DNA polymerase I OS=Rhizobium leguminosarum GN=polA PE=3 SV=1
Unigene60386	sp|Q9HT80|DPO1_PSEAE	36.75	234	147	4	699	1	633	839	3.00E-31	135	DNA polymerase I OS=Pseudomonas aeruginosa (strain ATCC 15692 / PAO1 / 1C / PRS 101 / LMG 12228) GN=polA PE=3 SV=1
Unigene60386	sp|Q9CDS1|DPO1_LACLA	35.65	230	147	4	687	1	600	803	1.00E-30	134	DNA polymerase I OS=Lactococcus lactis subsp. lactis (strain IL1403) GN=polA PE=3 SV=1
Unigene60386	sp|P59199|DPO1_STRPN	34.23	260	169	6	774	1	572	803	2.00E-30	133	DNA polymerase I OS=Streptococcus pneumoniae serotype 4 (strain ATCC BAA-334 / TIGR4) GN=polA PE=3 SV=1
Unigene60386	sp|O32801|DPO1_LACLM	35.65	230	147	4	687	1	600	803	2.00E-30	133	DNA polymerase I OS=Lactococcus lactis subsp. cremoris (strain MG1363) GN=polA PE=3 SV=2
Unigene60386	sp|P59200|DPO1_STRR6	33.85	260	170	6	774	1	572	803	7.00E-30	131	DNA polymerase I OS=Streptococcus pneumoniae (strain ATCC BAA-255 / R6) GN=polA PE=3 SV=1
Unigene60386	sp|P52026|DPO1_GEOSE	36.52	230	144	4	684	1	600	802	1.00E-29	130	DNA polymerase I OS=Geobacillus stearothermophilus GN=polA PE=1 SV=2
Unigene60386	sp|Q9RLA0|DPO1_RICTY	36.1	241	153	6	720	1	590	798	9.00E-29	127	DNA polymerase I OS=Rickettsia typhi (strain ATCC VR-144 / Wilmington) GN=polA PE=3 SV=1
Unigene60386	sp|Q9RLB6|DPO1_RICHE	36.93	241	151	6	720	1	639	847	1.00E-28	127	DNA polymerase I OS=Rickettsia helvetica GN=polA PE=3 SV=1
Unigene60386	sp|Q9RAA9|DPO1_RICFE	36.51	241	152	6	720	1	640	848	1.00E-28	127	DNA polymerase I OS=Rickettsia felis (strain ATCC VR-1525 / URRWXCal2) GN=polA PE=3 SV=1
Unigene60386	sp|P19821|DPO1_THEAQ	35.86	251	159	6	747	1	538	759	4.00E-28	125	DNA polymerase I, thermostable OS=Thermus aquaticus GN=polA PE=1 SV=1
Unigene60386	sp|Q59156|DPO1_ANATD	34.62	234	152	3	699	1	570	776	5.00E-28	125	DNA polymerase I OS=Anaerocellum thermophilum (strain DSM 6725 / Z-1320) GN=polA PE=3 SV=2
Unigene60386	sp|O05949|DPO1_RICPR	36.1	241	153	6	720	1	585	793	6.00E-28	125	DNA polymerase I OS=Rickettsia prowazekii (strain Madrid E) GN=polA PE=3 SV=1
Unigene60386	sp|Q92GB7|DPO1_RICCN	35.27	241	155	6	720	1	593	801	3.00E-27	122	DNA polymerase I OS=Rickettsia conorii (strain ATCC VR-613 / Malish 7) GN=polA PE=3 SV=1
Unigene60386	sp|Q1RH76|DPO1_RICBR	35.27	241	155	5	720	1	589	797	3.00E-27	122	DNA polymerase I OS=Rickettsia bellii (strain RML369-C) GN=polA PE=3 SV=1
Unigene60386	sp|P52028|DPO1T_THET8	34.26	251	163	6	747	1	540	761	3.00E-27	122	DNA polymerase I, thermostable OS=Thermus thermophilus (strain HB8 / ATCC 27634 / DSM 579) GN=polA PE=3 SV=2
Unigene60386	sp|Q04957|DPO1_BACCA	34.93	229	147	4	681	1	602	803	4.00E-27	122	DNA polymerase I OS=Bacillus caldotenax GN=polA PE=1 SV=1
Unigene60387	sp|Q1RH76|DPO1_RICBR	37.89	161	99	3	544	65	589	720	9.00E-21	100	DNA polymerase I OS=Rickettsia bellii (strain RML369-C) GN=polA PE=3 SV=1
Unigene60387	sp|Q9S1G2|DPO1_RHILE	37.87	169	104	4	505	2	736	877	2.00E-20	99.8	DNA polymerase I OS=Rhizobium leguminosarum GN=polA PE=3 SV=1
Unigene60387	sp|Q9RLA0|DPO1_RICTY	39.13	161	97	4	544	65	590	721	3.00E-20	99	DNA polymerase I OS=Rickettsia typhi (strain ATCC VR-144 / Wilmington) GN=polA PE=3 SV=1
Unigene60387	sp|P43741|DPO1_HAEIN	37.01	154	96	2	523	65	651	778	3.00E-20	99	DNA polymerase I OS=Haemophilus influenzae (strain ATCC 51907 / DSM 11121 / KW20 / Rd) GN=polA PE=3 SV=1
Unigene60387	sp|O05949|DPO1_RICPR	39.13	161	97	4	544	65	585	716	5.00E-20	98.6	DNA polymerase I OS=Rickettsia prowazekii (strain Madrid E) GN=polA PE=3 SV=1
Unigene60387	sp|Q9CDS1|DPO1_LACLA	38.41	151	92	3	511	62	600	725	5.00E-20	98.6	DNA polymerase I OS=Lactococcus lactis subsp. lactis (strain IL1403) GN=polA PE=3 SV=1
Unigene60387	sp|P52026|DPO1_GEOSE	39.07	151	90	3	508	62	600	724	5.00E-20	98.6	DNA polymerase I OS=Geobacillus stearothermophilus GN=polA PE=1 SV=2
Unigene60387	sp|O32801|DPO1_LACLM	38.41	151	92	3	511	62	600	725	6.00E-20	98.2	DNA polymerase I OS=Lactococcus lactis subsp. cremoris (strain MG1363) GN=polA PE=3 SV=2
Unigene60387	sp|Q9RAA9|DPO1_RICFE	38.51	161	98	4	544	65	640	771	1.00E-19	97.4	DNA polymerase I OS=Rickettsia felis (strain ATCC VR-1525 / URRWXCal2) GN=polA PE=3 SV=1
Unigene60387	sp|Q9RLB6|DPO1_RICHE	39.13	161	97	4	544	65	639	770	1.00E-19	97.1	DNA polymerase I OS=Rickettsia helvetica GN=polA PE=3 SV=1
Unigene60387	sp|Q9F173|DPO1_SALTY	39.13	161	97	4	544	65	644	775	4.00E-19	95.5	DNA polymerase I OS=Salmonella typhimurium (strain LT2 / SGSC1412 / ATCC 700720) GN=polA PE=3 SV=2
Unigene60387	sp|Q9HT80|DPO1_PSEAE	37.66	154	95	3	523	65	633	760	5.00E-19	95.1	DNA polymerase I OS=Pseudomonas aeruginosa (strain ATCC 15692 / PAO1 / 1C / PRS 101 / LMG 12228) GN=polA PE=3 SV=1
Unigene60387	sp|P00582|DPO1_ECOLI	38.51	161	98	4	544	65	644	775	5.00E-19	95.1	DNA polymerase I OS=Escherichia coli (strain K12) GN=polA PE=1 SV=1
Unigene60387	sp|Q92GB7|DPO1_RICCN	37.27	161	100	4	544	65	593	724	9.00E-19	94.4	DNA polymerase I OS=Rickettsia conorii (strain ATCC VR-613 / Malish 7) GN=polA PE=3 SV=1
Unigene60387	sp|P59199|DPO1_STRPN	34.25	181	117	5	598	62	572	725	1.00E-18	93.6	DNA polymerase I OS=Streptococcus pneumoniae serotype 4 (strain ATCC BAA-334 / TIGR4) GN=polA PE=3 SV=1
Unigene60387	sp|Q59156|DPO1_ANATD	34.86	175	113	3	523	2	570	717	1.00E-18	93.6	DNA polymerase I OS=Anaerocellum thermophilum (strain DSM 6725 / Z-1320) GN=polA PE=3 SV=2
Unigene60387	sp|P74933|DPO1_TREPA	38.85	157	95	2	523	56	717	847	2.00E-18	93.2	DNA polymerase I OS=Treponema pallidum (strain Nichols) GN=polA PE=3 SV=2
Unigene60387	sp|P52027|DPO1_DEIRA	37.43	171	106	4	571	62	663	806	2.00E-18	93.2	DNA polymerase I OS=Deinococcus radiodurans (strain ATCC 13939 / DSM 20539 / JCM 16871 / LMG 4051 / NBRC 15346 / NCIMB 9279 / R1 / VKM B-1422) GN=polA PE=3 SV=2
Unigene60387	sp|P59200|DPO1_STRR6	33.7	181	118	5	598	62	572	725	6.00E-18	91.7	DNA polymerase I OS=Streptococcus pneumoniae (strain ATCC BAA-255 / R6) GN=polA PE=3 SV=1
Unigene60387	sp|O08307|DPO1_CHLAA	33.77	154	101	2	523	65	657	784	6.00E-18	91.7	DNA polymerase I OS=Chloroflexus aurantiacus (strain ATCC 29366 / DSM 635 / J-10-fl) GN=polA PE=3 SV=1
Unigene60389	sp|O82380|PP175_ARATH	46.51	129	68	1	3	386	265	393	2.00E-26	117	Pentatricopeptide repeat-containing protein At2g29760, chloroplastic OS=Arabidopsis thaliana GN=PCMP-H33 PE=2 SV=1
Unigene60389	sp|Q9SJZ3|PP169_ARATH	39.84	128	77	0	3	386	290	417	2.00E-24	111	Pentatricopeptide repeat-containing protein At2g22410, mitochondrial OS=Arabidopsis thaliana GN=PCMP-E28 PE=2 SV=1
Unigene60389	sp|O49399|PP321_ARATH	41.46	123	71	1	21	386	210	332	2.00E-22	104	Pentatricopeptide repeat-containing protein At4g18840 OS=Arabidopsis thaliana GN=PCMP-E101 PE=2 SV=2
Unigene60389	sp|Q9FJY7|PP449_ARATH	38.52	122	75	0	21	386	154	275	2.00E-22	104	Pentatricopeptide repeat-containing protein At5g66520 OS=Arabidopsis thaliana GN=PCMP-H61 PE=2 SV=1
Unigene60389	sp|Q9SJG6|PP200_ARATH	37.9	124	77	0	15	386	163	286	6.00E-22	102	Pentatricopeptide repeat-containing protein At2g42920, chloroplastic OS=Arabidopsis thaliana GN=PCMP-E75 PE=2 SV=1
Unigene60389	sp|Q9C866|PPR65_ARATH	37.01	127	80	0	3	383	180	306	8.00E-21	99	Pentatricopeptide repeat-containing protein At1g31430 OS=Arabidopsis thaliana GN=PCMP-E55 PE=2 SV=1
Unigene60389	sp|Q9LN01|PPR21_ARATH	36.22	127	81	0	3	383	167	293	8.00E-21	99	Pentatricopeptide repeat-containing protein At1g08070 OS=Arabidopsis thaliana GN=PCMP-H12 PE=2 SV=1
Unigene60389	sp|Q9LUJ2|PP249_ARATH	34.96	123	79	1	21	386	376	498	4.00E-20	96.7	Pentatricopeptide repeat-containing protein At3g22690 OS=Arabidopsis thaliana GN=PCMP-H56 PE=2 SV=1
Unigene60389	sp|Q683I9|PP295_ARATH	37.3	126	74	1	24	386	102	227	5.00E-20	96.3	Pentatricopeptide repeat-containing protein At3g62890 OS=Arabidopsis thaliana GN=PCMP-H82 PE=2 SV=1
Unigene60389	sp|Q9FG16|PP367_ARATH	34.43	122	80	0	15	380	154	275	9.00E-20	95.5	Pentatricopeptide repeat-containing protein At5g06540 OS=Arabidopsis thaliana GN=PCMP-H88 PE=2 SV=1
Unigene60389	sp|Q38959|PP257_ARATH	37.82	119	74	0	21	377	158	276	1.00E-19	95.1	Pentatricopeptide repeat-containing protein At3g26630, chloroplastic OS=Arabidopsis thaliana GN=PCMP-A6 PE=2 SV=1
Unigene60389	sp|Q9SIL5|PP165_ARATH	36.89	122	77	0	21	386	148	269	2.00E-19	94.7	Pentatricopeptide repeat-containing protein At2g20540 OS=Arabidopsis thaliana GN=PCMP-E78 PE=2 SV=1
Unigene60389	sp|Q9MA50|PPR13_ARATH	33.33	129	81	1	9	380	104	232	3.00E-19	94	Pentatricopeptide repeat-containing protein At1g05750, chloroplastic OS=Arabidopsis thaliana GN=PDE247 PE=2 SV=1
Unigene60389	sp|Q9FI80|PP425_ARATH	35.07	134	73	2	24	383	168	301	4.00E-19	93.6	Pentatricopeptide repeat-containing protein At5g48910 OS=Arabidopsis thaliana GN=PCMP-H38 PE=2 SV=1
Unigene60389	sp|Q9FFG8|PP417_ARATH	35.14	111	72	0	15	347	186	296	2.00E-18	91.3	Pentatricopeptide repeat-containing protein At5g44230 OS=Arabidopsis thaliana GN=PCMP-H17 PE=2 SV=1
Unigene60389	sp|Q9C501|PPR70_ARATH	39.81	108	64	1	66	386	181	288	3.00E-18	90.5	Pentatricopeptide repeat-containing protein At1g33350 OS=Arabidopsis thaliana GN=PCMP-E57 PE=2 SV=1
Unigene60389	sp|O23266|PP308_ARATH	36.67	120	75	1	24	380	145	264	5.00E-18	89.7	Pentatricopeptide repeat-containing protein At4g14050, mitochondrial OS=Arabidopsis thaliana GN=PCMP-H13 PE=2 SV=3
Unigene60389	sp|O23337|PP311_ARATH	35.71	126	81	0	3	380	245	370	7.00E-18	89.4	Pentatricopeptide repeat-containing protein At4g14820 OS=Arabidopsis thaliana GN=PCMP-H3 PE=2 SV=1
Unigene60389	sp|Q9CA54|PP122_ARATH	33.65	104	69	0	75	386	194	297	7.00E-18	89.4	Pentatricopeptide repeat-containing protein At1g74630 OS=Arabidopsis thaliana GN=PCMP-H71 PE=2 SV=1
Unigene60389	sp|Q9SZT8|PP354_ARATH	37.82	119	73	1	27	380	167	285	9.00E-18	89	Pentatricopeptide repeat-containing protein At4g37380, chloroplastic OS=Arabidopsis thaliana GN=PCMP-H48 PE=2 SV=1
Unigene60390	sp|Q9SIT7|PP151_ARATH	50	180	90	1	24	563	432	610	2.00E-47	188	Pentatricopeptide repeat-containing protein At2g13600 OS=Arabidopsis thaliana GN=PCMP-E76 PE=2 SV=1
Unigene60390	sp|Q9SY02|PP301_ARATH	50	180	90	1	24	563	449	627	5.00E-47	187	Pentatricopeptide repeat-containing protein At4g02750 OS=Arabidopsis thaliana GN=PCMP-H24 PE=2 SV=1
Unigene60390	sp|O23337|PP311_ARATH	47.78	180	94	1	24	563	384	562	4.00E-46	184	Pentatricopeptide repeat-containing protein At4g14820 OS=Arabidopsis thaliana GN=PCMP-H3 PE=2 SV=1
Unigene60390	sp|O82380|PP175_ARATH	48.37	184	95	1	12	563	401	583	2.00E-45	181	Pentatricopeptide repeat-containing protein At2g29760, chloroplastic OS=Arabidopsis thaliana GN=PCMP-H33 PE=2 SV=1
Unigene60390	sp|Q9CA54|PP122_ARATH	51.38	181	87	2	24	563	309	488	5.00E-45	180	Pentatricopeptide repeat-containing protein At1g74630 OS=Arabidopsis thaliana GN=PCMP-H71 PE=2 SV=1
Unigene60390	sp|Q9FI80|PP425_ARATH	47.54	183	96	1	3	551	307	488	2.00E-44	178	Pentatricopeptide repeat-containing protein At5g48910 OS=Arabidopsis thaliana GN=PCMP-H38 PE=2 SV=1
Unigene60390	sp|Q9LS72|PP261_ARATH	48.31	178	92	1	24	557	355	531	3.00E-44	177	Pentatricopeptide repeat-containing protein At3g29230 OS=Arabidopsis thaliana GN=PCMP-E27 PE=2 SV=1
Unigene60390	sp|Q9LN01|PPR21_ARATH	47.54	183	96	1	15	563	406	587	5.00E-44	177	Pentatricopeptide repeat-containing protein At1g08070 OS=Arabidopsis thaliana GN=PCMP-H12 PE=2 SV=1
Unigene60390	sp|Q9FFG8|PP417_ARATH	48.9	182	92	2	15	557	320	500	9.00E-44	176	Pentatricopeptide repeat-containing protein At5g44230 OS=Arabidopsis thaliana GN=PCMP-H17 PE=2 SV=1
Unigene60390	sp|Q9SI53|PP147_ARATH	45.9	183	99	1	15	563	295	476	2.00E-43	175	Pentatricopeptide repeat-containing protein At2g03880, mitochondrial OS=Arabidopsis thaliana GN=PCMP-H44 PE=2 SV=1
Unigene60390	sp|Q9LNU6|PPR53_ARATH	46.11	180	97	1	12	551	424	602	3.00E-43	174	Pentatricopeptide repeat-containing protein At1g20230 OS=Arabidopsis thaliana GN=PCMP-H21 PE=2 SV=2
Unigene60390	sp|Q9SJZ3|PP169_ARATH	43.96	182	102	1	15	560	426	606	4.00E-43	174	Pentatricopeptide repeat-containing protein At2g22410, mitochondrial OS=Arabidopsis thaliana GN=PCMP-E28 PE=2 SV=1
Unigene60390	sp|Q9MA85|PP215_ARATH	45.81	179	97	1	27	563	398	575	1.00E-42	172	Pentatricopeptide repeat-containing protein At3g05340 OS=Arabidopsis thaliana GN=PCMP-E83 PE=2 SV=2
Unigene60390	sp|Q9SHZ8|PP168_ARATH	48.37	184	94	2	15	563	450	632	1.00E-42	172	Pentatricopeptide repeat-containing protein At2g22070 OS=Arabidopsis thaliana GN=PCMP-H41 PE=2 SV=1
Unigene60390	sp|Q683I9|PP295_ARATH	46.03	189	100	3	3	563	232	419	1.00E-42	172	Pentatricopeptide repeat-containing protein At3g62890 OS=Arabidopsis thaliana GN=PCMP-H82 PE=2 SV=1
Unigene60390	sp|Q9STE1|PP333_ARATH	45.95	185	99	2	6	557	576	759	2.00E-42	172	Pentatricopeptide repeat-containing protein At4g21300 OS=Arabidopsis thaliana GN=PCMP-E36 PE=2 SV=1
Unigene60390	sp|Q9LXF2|PP385_ARATH	46.11	180	97	2	24	563	320	497	2.00E-42	171	Pentatricopeptide repeat-containing protein At5g15300 OS=Arabidopsis thaliana GN=PCMP-E40 PE=2 SV=2
Unigene60390	sp|O81767|PP348_ARATH	44.39	187	104	1	3	563	484	669	3.00E-42	171	Pentatricopeptide repeat-containing protein At4g33990 OS=Arabidopsis thaliana GN=EMB2758 PE=2 SV=2
Unigene60390	sp|P0C8Q8|PP394_ARATH	45.99	187	98	2	12	563	474	659	4.00E-42	171	Pentatricopeptide repeat-containing protein At5g19020, mitochondrial OS=Arabidopsis thaliana GN=PCMP-E42 PE=2 SV=1
Unigene60390	sp|Q9LUJ2|PP249_ARATH	42.25	187	108	1	3	563	503	688	4.00E-42	171	Pentatricopeptide repeat-containing protein At3g22690 OS=Arabidopsis thaliana GN=PCMP-H56 PE=2 SV=1
Unigene60391	sp|Q9SJZ3|PP169_ARATH	41.38	145	85	0	442	8	282	426	6.00E-29	126	Pentatricopeptide repeat-containing protein At2g22410, mitochondrial OS=Arabidopsis thaliana GN=PCMP-E28 PE=2 SV=1
Unigene60391	sp|Q9LN01|PPR21_ARATH	41.55	142	83	0	427	2	164	305	2.00E-26	118	Pentatricopeptide repeat-containing protein At1g08070 OS=Arabidopsis thaliana GN=PCMP-H12 PE=2 SV=1
Unigene60391	sp|O82380|PP175_ARATH	41.78	146	84	1	442	8	257	402	2.00E-26	118	Pentatricopeptide repeat-containing protein At2g29760, chloroplastic OS=Arabidopsis thaliana GN=PCMP-H33 PE=2 SV=1
Unigene60391	sp|Q9M9R6|PPR43_ARATH	47.37	114	60	0	400	59	171	284	3.00E-24	110	Pentatricopeptide repeat-containing protein At1g14470 OS=Arabidopsis thaliana GN=PCMP-A4 PE=2 SV=2
Unigene60391	sp|Q9FJY7|PP449_ARATH	42.14	140	81	0	439	20	141	280	4.00E-24	110	Pentatricopeptide repeat-containing protein At5g66520 OS=Arabidopsis thaliana GN=PCMP-H61 PE=2 SV=1
Unigene60391	sp|Q9FLS9|PP441_ARATH	44.54	119	66	0	400	44	156	274	4.00E-24	110	Pentatricopeptide repeat-containing protein At5g61800 OS=Arabidopsis thaliana GN=PCMP-E8 PE=2 SV=1
Unigene60391	sp|Q9SJG6|PP200_ARATH	42.64	129	74	0	406	20	163	291	3.00E-23	107	Pentatricopeptide repeat-containing protein At2g42920, chloroplastic OS=Arabidopsis thaliana GN=PCMP-E75 PE=2 SV=1
Unigene60391	sp|O49399|PP321_ARATH	41.41	128	74	1	400	20	210	337	6.00E-23	106	Pentatricopeptide repeat-containing protein At4g18840 OS=Arabidopsis thaliana GN=PCMP-E101 PE=2 SV=2
Unigene60391	sp|Q9LXF2|PP385_ARATH	46.49	114	61	0	382	41	188	301	1.00E-22	105	Pentatricopeptide repeat-containing protein At5g15300 OS=Arabidopsis thaliana GN=PCMP-E40 PE=2 SV=2
Unigene60391	sp|Q9SIL5|PP165_ARATH	40.17	117	70	0	400	50	148	264	1.00E-22	105	Pentatricopeptide repeat-containing protein At2g20540 OS=Arabidopsis thaliana GN=PCMP-E78 PE=2 SV=1
Unigene60391	sp|Q8S9M4|PP198_ARATH	38.93	131	80	0	406	14	81	211	3.00E-22	103	Pentatricopeptide repeat-containing protein At2g41080 OS=Arabidopsis thaliana GN=PCMP-H29 PE=2 SV=2
Unigene60391	sp|Q9LUJ2|PP249_ARATH	36.3	146	92	1	442	8	362	507	4.00E-22	103	Pentatricopeptide repeat-containing protein At3g22690 OS=Arabidopsis thaliana GN=PCMP-H56 PE=2 SV=1
Unigene60391	sp|Q683I9|PP295_ARATH	35.82	134	81	1	394	8	103	236	7.00E-22	102	Pentatricopeptide repeat-containing protein At3g62890 OS=Arabidopsis thaliana GN=PCMP-H82 PE=2 SV=1
Unigene60391	sp|Q9C866|PPR65_ARATH	36.51	126	80	0	418	41	180	305	9.00E-22	102	Pentatricopeptide repeat-containing protein At1g31430 OS=Arabidopsis thaliana GN=PCMP-E55 PE=2 SV=1
Unigene60391	sp|Q9MA50|PPR13_ARATH	37.7	122	76	0	406	41	111	232	9.00E-22	102	Pentatricopeptide repeat-containing protein At1g05750, chloroplastic OS=Arabidopsis thaliana GN=PDE247 PE=2 SV=1
Unigene60391	sp|Q38959|PP257_ARATH	40.32	124	74	0	400	29	158	281	1.00E-21	102	Pentatricopeptide repeat-containing protein At3g26630, chloroplastic OS=Arabidopsis thaliana GN=PCMP-A6 PE=2 SV=1
Unigene60391	sp|Q9MAT2|PPR10_ARATH	38.58	127	78	0	400	20	200	326	3.00E-21	100	Pentatricopeptide repeat-containing protein At1g04840 OS=Arabidopsis thaliana GN=PCMP-H64 PE=2 SV=1
Unigene60391	sp|O04590|PPR88_ARATH	38.52	122	75	0	400	35	316	437	3.00E-21	100	Pentatricopeptide repeat-containing protein At1g62260, mitochondrial OS=Arabidopsis thaliana GN=PCMP-E10 PE=2 SV=1
Unigene60391	sp|Q9FI80|PP425_ARATH	41.09	129	62	1	394	50	169	297	4.00E-21	100	Pentatricopeptide repeat-containing protein At5g48910 OS=Arabidopsis thaliana GN=PCMP-H38 PE=2 SV=1
Unigene60391	sp|Q9FG16|PP367_ARATH	38.93	131	80	0	400	8	156	286	4.00E-21	100	Pentatricopeptide repeat-containing protein At5g06540 OS=Arabidopsis thaliana GN=PCMP-H88 PE=2 SV=1
Unigene60407	sp|Q10690|Y2082_MYCTU	32.18	202	132	10	621	31	220	394	5.00E-07	54.7	Uncharacterized protein Rv2082 OS=Mycobacterium tuberculosis GN=Rv2082 PE=4 SV=1
Unigene60417	sp|Q9FPQ6|GP1_CHLRE	39.08	87	53	3	262	2	156	229	3.00E-06	50.8	Vegetative cell wall protein gp1 OS=Chlamydomonas reinhardtii GN=GP1 PE=2 SV=1
Unigene60417	sp|Q6K8Z4|FH7_ORYSJ	32.32	99	54	2	259	2	752	850	5.00E-06	50.1	Formin-like protein 7 OS=Oryza sativa subsp. japonica GN=FH7 PE=2 SV=2
Unigene60431	sp|Q9C660|PEK10_ARATH	33.57	143	84	5	295	690	147	281	1.00E-08	60.8	Proline-rich receptor-like protein kinase PERK10 OS=Arabidopsis thaliana GN=PERK10 PE=1 SV=2
Unigene60431	sp|Q9UQ35|SRRM2_HUMAN	32.96	179	114	6	203	721	578	742	2.00E-08	60.1	Serine/arginine repetitive matrix protein 2 OS=Homo sapiens GN=SRRM2 PE=1 SV=2
Unigene60431	sp|Q8BTI8|SRRM2_MOUSE	33.51	191	109	7	203	721	525	710	7.00E-08	58.2	Serine/arginine repetitive matrix protein 2 OS=Mus musculus GN=Srrm2 PE=1 SV=3
Unigene60431	sp|P23246|SFPQ_HUMAN	31.75	126	81	3	292	654	60	184	9.00E-08	57.8	Splicing factor, proline- and glutamine-rich OS=Homo sapiens GN=SFPQ PE=1 SV=2
Unigene60431	sp|Q5RKH1|PRP4B_RAT	33.33	165	103	5	179	652	321	480	9.00E-08	57.8	Serine/threonine-protein kinase PRP4 homolog OS=Rattus norvegicus GN=Prpf4b PE=2 SV=1
Unigene60431	sp|P37370|VRP1_YEAST	29.9	194	111	8	205	711	283	471	4.00E-07	55.8	Verprolin OS=Saccharomyces cerevisiae (strain ATCC 204508 / S288c) GN=VRP1 PE=1 SV=2
Unigene60431	sp|Q5U4C3|SFR19_MOUSE	30.86	162	94	4	302	733	486	646	4.00E-07	55.8	Splicing factor, arginine/serine-rich 19 OS=Mus musculus GN=Scaf1 PE=1 SV=1
Unigene60431	sp|Q61136|PRP4B_MOUSE	33.33	165	103	5	179	652	321	480	4.00E-07	55.8	Serine/threonine-protein kinase PRP4 homolog OS=Mus musculus GN=Prpf4b PE=1 SV=3
Unigene60431	sp|Q63624|SFR19_RAT	30.86	162	94	4	302	733	488	648	6.00E-07	55.1	Splicing factor, arginine/serine-rich 19 OS=Rattus norvegicus GN=Scaf1 PE=1 SV=2
Unigene60431	sp|Q2EG98|PK1L3_MOUSE	30.82	159	96	5	301	735	447	602	6.00E-07	55.1	Polycystic kidney disease protein 1-like 3 OS=Mus musculus GN=Pkd1l3 PE=2 SV=2
Unigene60431	sp|Q5BGP1|CWC22_EMENI	32.69	156	100	4	284	736	725	868	6.00E-07	55.1	Pre-mRNA-splicing factor cwc22 OS=Emericella nidulans (strain FGSC A4 / ATCC 38163 / CBS 112.46 / NRRL 194 / M139) GN=cwc22 PE=3 SV=2
Unigene60431	sp|Q80WV7|SRRM3_MOUSE	31.25	192	114	7	209	730	288	478	1.00E-06	54.3	Serine/arginine repetitive matrix protein 3 OS=Mus musculus GN=Srrm3 PE=2 SV=1
Unigene60431	sp|Q5R814|PRP4B_PONAB	32.12	165	105	4	179	652	321	480	1.00E-06	54.3	Serine/threonine-protein kinase PRP4 homolog OS=Pongo abelii GN=PRPF4B PE=2 SV=1
Unigene60431	sp|Q13523|PRP4B_HUMAN	32.12	165	105	4	179	652	321	480	1.00E-06	54.3	Serine/threonine-protein kinase PRP4 homolog OS=Homo sapiens GN=PRPF4B PE=1 SV=3
Unigene60431	sp|Q9CAL8|PEK13_ARATH	27.27	165	110	3	295	759	77	241	1.00E-06	54.3	Proline-rich receptor-like protein kinase PERK13 OS=Arabidopsis thaliana GN=PERK13 PE=2 SV=1
Unigene60431	sp|Q9C6S1|FH14_ARATH	33.87	124	78	2	295	654	531	646	1.00E-06	54.3	Formin-like protein 14 OS=Arabidopsis thaliana GN=FH14 PE=3 SV=3
Unigene60431	sp|Q8VIJ6|SFPQ_MOUSE	30.6	134	89	3	292	681	58	187	1.00E-06	53.9	Splicing factor, proline- and glutamine-rich OS=Mus musculus GN=Sfpq PE=1 SV=1
Unigene60431	sp|Q9SX31|PERK9_ARATH	30	180	101	8	295	759	123	288	2.00E-06	53.1	Proline-rich receptor-like protein kinase PERK9 OS=Arabidopsis thaliana GN=PERK9 PE=2 SV=1
Unigene60431	sp|Q9H7N4|SFR19_HUMAN	29.7	165	100	3	287	733	525	689	3.00E-06	52.8	Splicing factor, arginine/serine-rich 19 OS=Homo sapiens GN=SCAF1 PE=1 SV=3
Unigene60431	sp|Q01W31|IF2_SOLUE	29.17	144	96	6	295	708	145	273	3.00E-06	52.8	Translation initiation factor IF-2 OS=Solibacter usitatus (strain Ellin6076) GN=infB PE=3 SV=1
Unigene60444	sp|A1T7H8|IF2_MYCVP	32.7	159	96	5	22	465	78	228	1.00E-08	60.1	Translation initiation factor IF-2 OS=Mycobacterium vanbaalenii (strain DSM 7251 / PYR-1) GN=infB PE=3 SV=1
Unigene60444	sp|Q0RDS4|IF2_FRAAA	32.5	200	122	7	4	564	101	288	8.00E-08	57.4	Translation initiation factor IF-2 OS=Frankia alni (strain ACN14a) GN=infB PE=3 SV=1
Unigene60444	sp|C1B313|IF2_RHOOB	30.23	215	113	10	31	564	81	279	3.00E-06	52	Translation initiation factor IF-2 OS=Rhodococcus opacus (strain B4) GN=infB PE=3 SV=1
Unigene60444	sp|A8L6F4|IF2_FRASN	28.57	161	107	3	10	468	83	228	3.00E-06	52	Translation initiation factor IF-2 OS=Frankia sp. (strain EAN1pec) GN=infB PE=3 SV=1
Unigene60444	sp|A1CD74|PAN1_ASPCL	29.41	119	73	2	54	377	1336	1454	6.00E-06	51.2	Actin cytoskeleton-regulatory complex protein pan1 OS=Aspergillus clavatus (strain ATCC 1007 / CBS 513.65 / DSM 816 / NCTC 3887 / NRRL 1) GN=pan1 PE=3 SV=1
Unigene60444	sp|Q8CJQ8|IF2_STRCO	29.94	167	102	6	43	498	51	212	8.00E-06	50.8	Translation initiation factor IF-2 OS=Streptomyces coelicolor (strain ATCC BAA-471 / A3(2) / M145) GN=infB PE=3 SV=1
Unigene60444	sp|Q8FPA7|IF2_COREF	29.44	197	122	9	22	561	92	282	8.00E-06	50.8	Translation initiation factor IF-2 OS=Corynebacterium efficiens (strain DSM 44549 / YS-314 / AJ 12310 / JCM 11189 / NBRC 100395) GN=infB PE=3 SV=1
Unigene60445	sp|Q9M9Y4|DRIP1_ARATH	39.02	82	45	2	9	239	334	414	1.00E-08	58.5	E3 ubiquitin protein ligase DRIP1 OS=Arabidopsis thaliana GN=DRIP1 PE=1 SV=2
Unigene60445	sp|Q94AY3|DRIP2_ARATH	39.02	82	45	2	9	239	333	413	2.00E-07	54.3	E3 ubiquitin protein ligase DRIP2 OS=Arabidopsis thaliana GN=DRIP2 PE=1 SV=1
Unigene60445	sp|Q9LS86|DRIPH_ARATH	36.14	83	47	2	6	236	387	467	6.00E-06	49.7	Probable E3 ubiquitin protein ligase DRIPH OS=Arabidopsis thaliana GN=At3g23060 PE=2 SV=1
Unigene60472	sp|P10978|POLX_TOBAC	25.89	224	166	0	57	728	483	706	4.00E-18	93.6	Retrovirus-related Pol polyprotein from transposon TNT 1-94 OS=Nicotiana tabacum PE=2 SV=1
Unigene60472	sp|P04146|COPIA_DROME	25	236	170	5	42	728	478	705	6.00E-13	76.3	Copia protein OS=Drosophila melanogaster GN=GIP PE=1 SV=3
Unigene60487	sp|O81767|PP348_ARATH	74.07	27	7	0	3	83	797	823	2.00E-07	54.3	Pentatricopeptide repeat-containing protein At4g33990 OS=Arabidopsis thaliana GN=EMB2758 PE=2 SV=2
Unigene60487	sp|Q3E6Q1|PPR32_ARATH	74.07	27	7	0	3	83	783	809	4.00E-07	53.5	Pentatricopeptide repeat-containing protein At1g11290 OS=Arabidopsis thaliana GN=PCMP-H40 PE=2 SV=1
Unigene60487	sp|Q8S9M4|PP198_ARATH	80.77	26	5	0	6	83	625	650	4.00E-07	53.5	Pentatricopeptide repeat-containing protein At2g41080 OS=Arabidopsis thaliana GN=PCMP-H29 PE=2 SV=2
Unigene60487	sp|Q9MAT2|PPR10_ARATH	70.37	27	8	0	3	83	639	665	5.00E-07	53.1	Pentatricopeptide repeat-containing protein At1g04840 OS=Arabidopsis thaliana GN=PCMP-H64 PE=2 SV=1
Unigene60487	sp|Q9FK33|PP427_ARATH	74.07	27	7	0	3	83	675	701	5.00E-07	53.1	Pentatricopeptide repeat-containing protein At5g50390, chloroplastic OS=Arabidopsis thaliana GN=PCMP-H58 PE=2 SV=1
Unigene60487	sp|Q9FXB9|PPR84_ARATH	74.07	27	7	0	3	83	678	704	7.00E-07	52.8	Pentatricopeptide repeat-containing protein At1g56690, mitochondrial OS=Arabidopsis thaliana GN=PCMP-H69 PE=2 SV=1
Unigene60487	sp|Q9SMZ2|PP347_ARATH	80.77	26	5	0	6	83	965	990	7.00E-07	52.8	Pentatricopeptide repeat-containing protein At4g33170 OS=Arabidopsis thaliana GN=PCMP-H53 PE=2 SV=1
Unigene60487	sp|Q5G1T1|PP272_ARATH	74.07	27	7	0	3	83	824	850	7.00E-07	52.8	Pentatricopeptide repeat-containing protein At3g49170, chloroplastic OS=Arabidopsis thaliana GN=EMB2261 PE=2 SV=1
Unigene60487	sp|Q9LYU9|PP378_ARATH	70.37	27	8	0	3	83	726	752	9.00E-07	52.4	Pentatricopeptide repeat-containing protein At5g13270, chloroplastic OS=Arabidopsis thaliana GN=PCMP-H90 PE=2 SV=1
Unigene60487	sp|Q9SUH6|PP341_ARATH	74.07	27	7	0	3	83	766	792	1.00E-06	52	Pentatricopeptide repeat-containing protein At4g30700 OS=Arabidopsis thaliana GN=DYW9 PE=2 SV=1
Unigene60487	sp|Q56XI1|PPR25_ARATH	76	25	6	0	9	83	681	705	2.00E-06	51.6	Pentatricopeptide repeat-containing protein At1g09410 OS=Arabidopsis thaliana GN=PCMP-H18 PE=2 SV=2
Unigene60487	sp|Q9FHF9|PP419_ARATH	80	25	5	0	9	83	673	697	2.00E-06	51.6	Pentatricopeptide repeat-containing protein At5g46460, mitochondrial OS=Arabidopsis thaliana GN=PCMP-H49 PE=2 SV=1
Unigene60487	sp|Q9LTV8|PP224_ARATH	73.08	26	7	0	6	83	669	694	2.00E-06	51.6	Pentatricopeptide repeat-containing protein At3g12770 OS=Arabidopsis thaliana GN=PCMP-H43 PE=2 SV=1
Unigene60487	sp|Q9SVP7|PP307_ARATH	70.37	27	8	0	3	83	1038	1064	2.00E-06	51.2	Pentatricopeptide repeat-containing protein At4g13650 OS=Arabidopsis thaliana GN=PCMP-H42 PE=2 SV=2
Unigene60487	sp|Q9SY02|PP301_ARATH	74.07	27	7	0	3	83	755	781	2.00E-06	51.2	Pentatricopeptide repeat-containing protein At4g02750 OS=Arabidopsis thaliana GN=PCMP-H24 PE=2 SV=1
Unigene60487	sp|A8MQA3|PP330_ARATH	73.08	26	7	0	6	83	570	595	3.00E-06	50.8	Pentatricopeptide repeat-containing protein At4g21065 OS=Arabidopsis thaliana GN=PCMP-H28 PE=2 SV=2
Unigene60487	sp|Q9M4P3|PP316_ARATH	76	25	6	0	9	83	632	656	3.00E-06	50.8	Pentatricopeptide repeat-containing protein At4g16835, mitochondrial OS=Arabidopsis thaliana GN=DYW10 PE=2 SV=3
Unigene60487	sp|O23266|PP308_ARATH	70.37	27	8	0	3	83	586	612	3.00E-06	50.8	Pentatricopeptide repeat-containing protein At4g14050, mitochondrial OS=Arabidopsis thaliana GN=PCMP-H13 PE=2 SV=3
Unigene60487	sp|Q9LW32|PP258_ARATH	73.08	26	7	0	6	83	634	659	3.00E-06	50.8	Pentatricopeptide repeat-containing protein At3g26782, mitochondrial OS=Arabidopsis thaliana GN=PCMP-H34 PE=2 SV=1
Unigene60487	sp|Q0WN60|PPR48_ARATH	76	25	6	0	9	83	946	970	3.00E-06	50.4	Pentatricopeptide repeat-containing protein At1g18485 OS=Arabidopsis thaliana GN=PCMP-H8 PE=2 SV=2
Unigene60488	sp|Q9SY02|PP301_ARATH	59.55	89	36	0	1	267	664	752	2.00E-25	114	Pentatricopeptide repeat-containing protein At4g02750 OS=Arabidopsis thaliana GN=PCMP-H24 PE=2 SV=1
Unigene60488	sp|Q9ZUW3|PP172_ARATH	53.93	89	41	0	1	267	750	838	2.00E-23	107	Pentatricopeptide repeat-containing protein At2g27610 OS=Arabidopsis thaliana GN=PCMP-H60 PE=2 SV=1
Unigene60488	sp|Q9LW32|PP258_ARATH	57.3	89	38	0	1	267	542	630	9.00E-23	105	Pentatricopeptide repeat-containing protein At3g26782, mitochondrial OS=Arabidopsis thaliana GN=PCMP-H34 PE=2 SV=1
Unigene60488	sp|Q9LNU6|PPR53_ARATH	51.69	89	43	0	1	267	643	731	3.00E-22	103	Pentatricopeptide repeat-containing protein At1g20230 OS=Arabidopsis thaliana GN=PCMP-H21 PE=2 SV=2
Unigene60488	sp|Q9M4P3|PP316_ARATH	57.95	88	37	0	4	267	540	627	3.00E-22	103	Pentatricopeptide repeat-containing protein At4g16835, mitochondrial OS=Arabidopsis thaliana GN=DYW10 PE=2 SV=3
Unigene60488	sp|Q8S9M4|PP198_ARATH	55.56	90	40	0	1	270	533	622	3.00E-22	103	Pentatricopeptide repeat-containing protein At2g41080 OS=Arabidopsis thaliana GN=PCMP-H29 PE=2 SV=2
Unigene60488	sp|A8MQA3|PP330_ARATH	56.18	89	39	0	1	267	478	566	6.00E-22	102	Pentatricopeptide repeat-containing protein At4g21065 OS=Arabidopsis thaliana GN=PCMP-H28 PE=2 SV=2
Unigene60488	sp|Q9ZVF4|PP140_ARATH	52.81	89	42	0	1	267	467	555	8.00E-22	102	Pentatricopeptide repeat-containing protein At2g01510, mitochondrial OS=Arabidopsis thaliana GN=PCMP-H37 PE=2 SV=1
Unigene60488	sp|Q7Y211|PP285_ARATH	55.06	89	40	0	1	267	773	861	2.00E-21	101	Pentatricopeptide repeat-containing protein At3g57430, chloroplastic OS=Arabidopsis thaliana GN=PCMP-H81 PE=2 SV=2
Unigene60488	sp|Q9SUH6|PP341_ARATH	52.81	89	42	0	1	267	675	763	3.00E-21	100	Pentatricopeptide repeat-containing protein At4g30700 OS=Arabidopsis thaliana GN=DYW9 PE=2 SV=1
Unigene60488	sp|P93011|PP182_ARATH	56.67	90	39	1	1	270	467	555	3.00E-21	100	Pentatricopeptide repeat-containing protein At2g33760 OS=Arabidopsis thaliana GN=PCMP-H6 PE=2 SV=1
Unigene60488	sp|Q9SHZ8|PP168_ARATH	50	88	44	0	4	267	670	757	4.00E-21	100	Pentatricopeptide repeat-containing protein At2g22070 OS=Arabidopsis thaliana GN=PCMP-H41 PE=2 SV=1
Unigene60488	sp|Q9LFL5|PP390_ARATH	51.69	89	43	0	1	267	733	821	1.00E-20	98.6	Pentatricopeptide repeat-containing protein At5g16860 OS=Arabidopsis thaliana GN=PCMP-H92 PE=2 SV=1
Unigene60488	sp|Q9SMZ2|PP347_ARATH	54.55	88	40	0	4	267	874	961	1.00E-20	98.2	Pentatricopeptide repeat-containing protein At4g33170 OS=Arabidopsis thaliana GN=PCMP-H53 PE=2 SV=1
Unigene60488	sp|Q683I9|PP295_ARATH	48.31	89	46	0	1	267	456	544	1.00E-20	98.2	Pentatricopeptide repeat-containing protein At3g62890 OS=Arabidopsis thaliana GN=PCMP-H82 PE=2 SV=1
Unigene60488	sp|Q9FK93|PP406_ARATH	51.14	88	43	0	4	267	594	681	3.00E-20	97.1	Pentatricopeptide repeat-containing protein At5g39680 OS=Arabidopsis thaliana GN=EMB2744 PE=2 SV=1
Unigene60488	sp|Q9LIQ7|PP252_ARATH	48.86	88	45	0	4	267	517	604	1.00E-19	95.1	Pentatricopeptide repeat-containing protein At3g24000, mitochondrial OS=Arabidopsis thaliana GN=PCMP-H87 PE=2 SV=1
Unigene60488	sp|Q5G1T1|PP272_ARATH	51.61	93	41	1	1	267	729	821	2.00E-19	94.4	Pentatricopeptide repeat-containing protein At3g49170, chloroplastic OS=Arabidopsis thaliana GN=EMB2261 PE=2 SV=1
Unigene60488	sp|Q56XI1|PPR25_ARATH	52.81	89	42	0	1	267	588	676	4.00E-19	93.6	Pentatricopeptide repeat-containing protein At1g09410 OS=Arabidopsis thaliana GN=PCMP-H18 PE=2 SV=2
Unigene60488	sp|O23169|PP353_ARATH	55.68	88	39	0	4	267	575	662	4.00E-19	93.6	Pentatricopeptide repeat-containing protein At4g37170 OS=Arabidopsis thaliana GN=PCMP-H5 PE=2 SV=1
Unigene60508	sp|Q93Y40|ORP3C_ARATH	60	85	33	1	342	91	373	457	7.00E-25	113	Oxysterol-binding protein-related protein 3C OS=Arabidopsis thaliana GN=ORP3C PE=2 SV=1
Unigene60508	sp|Q9SR33|ORP3B_ARATH	62.2	82	31	1	342	97	378	457	3.00E-24	111	Oxysterol-binding protein-related protein 3B OS=Arabidopsis thaliana GN=ORP3B PE=2 SV=1
Unigene60508	sp|Q9LZM1|ORP3A_ARATH	68.49	73	23	0	517	299	314	386	4.00E-23	107	Oxysterol-binding protein-related protein 3A OS=Arabidopsis thaliana GN=ORP3A PE=1 SV=1
Unigene60508	sp|Q9SU36|ORP2B_ARATH	41.79	67	37	2	511	317	569	635	2.00E-10	52.4	Oxysterol-binding protein-related protein 2B OS=Arabidopsis thaliana GN=ORP2B PE=2 SV=2
Unigene60508	sp|Q12451|OSH2_YEAST	38.57	70	38	3	511	317	1165	1229	1.00E-07	42.4	Oxysterol-binding protein homolog 2 OS=Saccharomyces cerevisiae (strain ATCC 204508 / S288c) GN=OSH2 PE=1 SV=1
Unigene60515	sp|O23337|PP311_ARATH	43.75	144	81	0	2	433	483	626	4.00E-31	134	Pentatricopeptide repeat-containing protein At4g14820 OS=Arabidopsis thaliana GN=PCMP-H3 PE=2 SV=1
Unigene60515	sp|Q9SJZ3|PP169_ARATH	46.1	141	76	0	2	424	528	668	1.00E-30	132	Pentatricopeptide repeat-containing protein At2g22410, mitochondrial OS=Arabidopsis thaliana GN=PCMP-E28 PE=2 SV=1
Unigene60515	sp|Q9SIT7|PP151_ARATH	47.83	138	72	0	2	415	531	668	4.00E-29	127	Pentatricopeptide repeat-containing protein At2g13600 OS=Arabidopsis thaliana GN=PCMP-E76 PE=2 SV=1
Unigene60515	sp|O82380|PP175_ARATH	40.56	143	85	0	2	430	504	646	3.00E-28	124	Pentatricopeptide repeat-containing protein At2g29760, chloroplastic OS=Arabidopsis thaliana GN=PCMP-H33 PE=2 SV=1
Unigene60515	sp|Q9SHZ8|PP168_ARATH	38.67	150	91	1	2	448	553	702	2.00E-27	122	Pentatricopeptide repeat-containing protein At2g22070 OS=Arabidopsis thaliana GN=PCMP-H41 PE=2 SV=1
Unigene60515	sp|A8MQA3|PP330_ARATH	42.57	148	85	0	2	445	362	509	3.00E-27	121	Pentatricopeptide repeat-containing protein At4g21065 OS=Arabidopsis thaliana GN=PCMP-H28 PE=2 SV=2
Unigene60515	sp|Q9SY02|PP301_ARATH	42.28	149	86	0	2	448	548	696	3.00E-27	121	Pentatricopeptide repeat-containing protein At4g02750 OS=Arabidopsis thaliana GN=PCMP-H24 PE=2 SV=1
Unigene60515	sp|Q9LUJ2|PP249_ARATH	42.57	148	85	0	2	445	609	756	3.00E-27	121	Pentatricopeptide repeat-containing protein At3g22690 OS=Arabidopsis thaliana GN=PCMP-H56 PE=2 SV=1
Unigene60515	sp|Q9ZUT4|PP192_ARATH	42.03	138	80	0	2	415	360	497	1.00E-26	119	Pentatricopeptide repeat-containing protein At2g37320 OS=Arabidopsis thaliana GN=PCMP-E50 PE=2 SV=1
Unigene60515	sp|Q0WQW5|PPR85_ARATH	39.1	156	87	2	2	445	395	550	2.00E-26	118	Pentatricopeptide repeat-containing protein At1g59720, mitochondrial OS=Arabidopsis thaliana GN=PCMP-H51 PE=2 SV=2
Unigene60515	sp|Q9LW32|PP258_ARATH	39.86	148	89	0	2	445	426	573	2.00E-26	118	Pentatricopeptide repeat-containing protein At3g26782, mitochondrial OS=Arabidopsis thaliana GN=PCMP-H34 PE=2 SV=1
Unigene60515	sp|Q9M9E2|PPR45_ARATH	41.55	142	83	0	2	427	635	776	3.00E-26	118	Pentatricopeptide repeat-containing protein At1g15510, chloroplastic OS=Arabidopsis thaliana GN=PCMP-H73 PE=2 SV=1
Unigene60515	sp|Q9LS72|PP261_ARATH	42.65	136	78	0	2	409	454	589	3.00E-26	118	Pentatricopeptide repeat-containing protein At3g29230 OS=Arabidopsis thaliana GN=PCMP-E27 PE=2 SV=1
Unigene60515	sp|Q9LUL5|PP229_ARATH	34.88	172	104	1	2	493	476	647	7.00E-26	117	Pentatricopeptide repeat-containing protein At3g14330 OS=Arabidopsis thaliana GN=PCMP-H57 PE=2 SV=2
Unigene60515	sp|Q9ZVF4|PP140_ARATH	44.44	144	80	0	2	433	351	494	1.00E-25	116	Pentatricopeptide repeat-containing protein At2g01510, mitochondrial OS=Arabidopsis thaliana GN=PCMP-H37 PE=2 SV=1
Unigene60515	sp|Q9FI80|PP425_ARATH	41.26	143	84	0	2	430	413	555	1.00E-25	115	Pentatricopeptide repeat-containing protein At5g48910 OS=Arabidopsis thaliana GN=PCMP-H38 PE=2 SV=1
Unigene60515	sp|Q683I9|PP295_ARATH	37.93	145	90	0	2	436	340	484	1.00E-25	115	Pentatricopeptide repeat-containing protein At3g62890 OS=Arabidopsis thaliana GN=PCMP-H82 PE=2 SV=1
Unigene60515	sp|Q9STF3|PP265_ARATH	38.19	144	89	0	2	433	424	567	1.00E-25	115	Pentatricopeptide repeat-containing protein At3g46790, chloroplastic OS=Arabidopsis thaliana GN=CRR2 PE=2 SV=1
Unigene60515	sp|Q9LN01|PPR21_ARATH	37.84	148	92	0	2	445	508	655	2.00E-25	115	Pentatricopeptide repeat-containing protein At1g08070 OS=Arabidopsis thaliana GN=PCMP-H12 PE=2 SV=1
Unigene60515	sp|Q9SN85|PP267_ARATH	39.31	145	88	0	2	436	357	501	2.00E-25	115	Pentatricopeptide repeat-containing protein At3g47530 OS=Arabidopsis thaliana GN=PCMP-H76 PE=2 SV=1
Unigene60520	sp|Q0S219|IF2_RHOSR	32.21	208	94	8	467	949	196	400	2.00E-11	47.4	Translation initiation factor IF-2 OS=Rhodococcus sp. (strain RHA1) GN=infB PE=3 SV=1
Unigene60520	sp|C1B313|IF2_RHOOB	30.72	332	184	16	882	25	41	363	1.00E-08	61.2	Translation initiation factor IF-2 OS=Rhodococcus opacus (strain B4) GN=infB PE=3 SV=1
Unigene60520	sp|Q6ZQP7|YV021_HUMAN	32.89	228	147	11	927	262	78	272	2.00E-08	60.8	Uncharacterized protein LOC284861 OS=Homo sapiens PE=2 SV=1
Unigene60520	sp|Q9SN46|LRX5_ARATH	30.53	226	153	8	19	684	391	578	3.00E-08	60.1	Leucine-rich repeat extensin-like protein 5 OS=Arabidopsis thaliana GN=LRX5 PE=2 SV=2
Unigene60520	sp|P16356|RPB1_CAEEL	30.57	229	157	8	10	690	1581	1782	3.00E-08	59.7	DNA-directed RNA polymerase II subunit RPB1 OS=Caenorhabditis elegans GN=ama-1 PE=1 SV=3
Unigene60520	sp|P16818|UL61_HCMVA	28.29	304	185	12	948	136	132	379	4.00E-08	59.3	Uncharacterized protein UL61 OS=Human cytomegalovirus (strain AD169) GN=UL61 PE=4 SV=1
Unigene60520	sp|Q9UQ35|SRRM2_HUMAN	28.53	333	207	12	4	909	363	679	4.00E-08	59.3	Serine/arginine repetitive matrix protein 2 OS=Homo sapiens GN=SRRM2 PE=1 SV=2
Unigene60520	sp|Q9LK03|PERK2_ARATH	30.37	214	142	7	7	627	31	221	2.00E-07	57.4	Proline-rich receptor-like protein kinase PERK2 OS=Arabidopsis thaliana GN=PERK2 PE=2 SV=3
Unigene60520	sp|A5H447|ZYX_XENLA	29.47	190	111	6	4	504	163	345	2.00E-07	57	Zyxin OS=Xenopus laevis GN=zyx PE=1 SV=1
Unigene60520	sp|P35074|RPB1_CAEBR	30.32	221	152	7	10	666	1632	1833	2.00E-07	57	DNA-directed RNA polymerase II subunit RPB1 OS=Caenorhabditis briggsae GN=rpb-1 PE=3 SV=2
Unigene60520	sp|Q8BTI8|SRRM2_MOUSE	30.28	327	202	16	1	903	406	709	3.00E-07	56.6	Serine/arginine repetitive matrix protein 2 OS=Mus musculus GN=Srrm2 PE=1 SV=3
Unigene60520	sp|Q96JM3|CHAP1_HUMAN	25.86	321	222	14	7	921	210	480	4.00E-07	56.2	Chromosome alignment-maintaining phosphoprotein 1 OS=Homo sapiens GN=CHAMP1 PE=1 SV=2
Unigene60520	sp|P18616|RPB1_ARATH	33.96	159	101	4	10	474	1574	1724	5.00E-07	55.8	DNA-directed RNA polymerase II subunit RPB1 OS=Arabidopsis thaliana GN=RPB205 PE=1 SV=3
Unigene60520	sp|Q5ZMJ9|SRRM1_CHICK	28.28	297	210	14	903	22	502	747	8.00E-07	55.1	Serine/arginine repetitive matrix protein 1 OS=Gallus gallus GN=SRRM1 PE=2 SV=1
Unigene60520	sp|A1T7H8|IF2_MYCVP	27.42	310	225	9	20	949	81	350	8.00E-07	55.1	Translation initiation factor IF-2 OS=Mycobacterium vanbaalenii (strain DSM 7251 / PYR-1) GN=infB PE=3 SV=1
Unigene60520	sp|P36594|RPB1_SCHPO	34.18	158	104	4	10	483	1587	1733	1.00E-06	54.7	DNA-directed RNA polymerase II subunit rpb1 OS=Schizosaccharomyces pombe (strain 972 / ATCC 24843) GN=rpb1 PE=1 SV=1
Unigene60520	sp|Q9FFW5|PERK8_ARATH	31.88	160	107	8	1	474	69	196	1.00E-06	54.3	Proline-rich receptor-like protein kinase PERK8 OS=Arabidopsis thaliana GN=PERK8 PE=1 SV=1
Unigene60520	sp|Q8CJQ8|IF2_STRCO	28.15	302	202	10	62	922	98	372	1.00E-06	54.3	Translation initiation factor IF-2 OS=Streptomyces coelicolor (strain ATCC BAA-471 / A3(2) / M145) GN=infB PE=3 SV=1
Unigene60520	sp|C0ZYA5|IF2_RHOE4	29.15	223	132	8	921	331	122	321	1.00E-06	54.3	Translation initiation factor IF-2 OS=Rhodococcus erythropolis (strain PR4 / NBRC 100887) GN=infB PE=3 SV=1
Unigene60520	sp|P04050|RPB1_YEAST	34.18	158	104	4	10	483	1530	1676	2.00E-06	53.9	DNA-directed RNA polymerase II subunit RPB1 OS=Saccharomyces cerevisiae (strain ATCC 204508 / S288c) GN=RPO21 PE=1 SV=2
Unigene60524	sp|P92519|M810_ARATH	32.14	112	69	3	207	521	98	201	2.00E-09	63.2	Uncharacterized mitochondrial protein AtMg00810 OS=Arabidopsis thaliana GN=AtMg00810 PE=4 SV=1
Unigene60524	sp|P04146|COPIA_DROME	26.49	151	103	5	249	677	1195	1341	2.00E-06	53.1	Copia protein OS=Drosophila melanogaster GN=GIP PE=1 SV=3
Unigene60526	sp|P10978|POLX_TOBAC	34.23	111	71	3	119	445	115	223	3.00E-08	58.2	Retrovirus-related Pol polyprotein from transposon TNT 1-94 OS=Nicotiana tabacum PE=2 SV=1
Unigene60551	sp|Q9SX31|PERK9_ARATH	34.72	144	76	6	2	379	89	232	3.00E-07	53.9	Proline-rich receptor-like protein kinase PERK9 OS=Arabidopsis thaliana GN=PERK9 PE=2 SV=1
Unigene60551	sp|Q1HVH9|DEN_EBVA8	32.06	131	81	6	2	370	478	596	5.00E-07	53.1	Deneddylase BPLF1 OS=Epstein-Barr virus (strain AG876) GN=BPLF1 PE=3 SV=1
Unigene60551	sp|Q43402|OLNB6_BRANA	36.96	92	54	3	116	379	190	279	7.00E-07	52.8	Oleosin-B6 OS=Brassica napus GN=OlnB6 PE=1 SV=3
Unigene60551	sp|Q3KSU8|DEN_EBVG	30.15	136	82	5	2	370	483	618	2.00E-06	51.2	Deneddylase BPLF1 OS=Epstein-Barr virus (strain GD1) GN=BPLF1 PE=3 SV=1
Unigene60551	sp|Q5H9F3|BCORL_HUMAN	31.16	138	81	5	2	373	249	379	5.00E-06	50.1	BCL-6 corepressor-like protein 1 OS=Homo sapiens GN=BCORL1 PE=1 SV=1
Unigene60552	sp|Q43402|OLNB6_BRANA	36.96	92	54	3	87	350	190	279	7.00E-07	52.8	Oleosin-B6 OS=Brassica napus GN=OlnB6 PE=1 SV=3
Unigene60576	sp|Q9UR07|RTF23_SCHPO	36.23	69	44	0	4	210	1030	1098	6.00E-08	56.2	Retrotransposable element Tf2 155 kDa protein type 3 OS=Schizosaccharomyces pombe (strain 972 / ATCC 24843) GN=Tf2-11 PE=4 SV=1
Unigene60576	sp|Q9C0R2|RTF22_SCHPO	36.23	69	44	0	4	210	1030	1098	6.00E-08	56.2	Retrotransposable element Tf2 155 kDa protein type 2 OS=Schizosaccharomyces pombe (strain 972 / ATCC 24843) GN=Tf2-7 PE=2 SV=1
Unigene60576	sp|Q05654|RTF21_SCHPO	36.23	69	44	0	4	210	1030	1098	6.00E-08	56.2	Retrotransposable element Tf2 155 kDa protein type 1 OS=Schizosaccharomyces pombe (strain 972 / ATCC 24843) GN=Tf2-1 PE=2 SV=1
Unigene60576	sp|Q7LHG5|YI31B_YEAST	37.68	69	39	1	10	204	1244	1312	2.00E-06	51.2	Transposon Ty3-I Gag-Pol polyprotein OS=Saccharomyces cerevisiae (strain ATCC 204508 / S288c) GN=TY3B-I PE=3 SV=2
Unigene60576	sp|Q99315|YG31B_YEAST	38.24	68	38	1	10	201	1218	1285	3.00E-06	50.8	Transposon Ty3-G Gag-Pol polyprotein OS=Saccharomyces cerevisiae (strain ATCC 204508 / S288c) GN=TY3B-G PE=1 SV=3
Unigene60578	sp|Q9SYD6|MATE1_ARATH	71.53	137	39	0	411	1	193	329	1.00E-46	184	MATE efflux family protein 1 OS=Arabidopsis thaliana GN=MATE PE=2 SV=2
Unigene60578	sp|Q9SFB0|FRD3_ARATH	67.15	137	45	0	411	1	197	333	2.00E-45	180	MATE efflux family protein FRD3 OS=Arabidopsis thaliana GN=FRD3 PE=1 SV=1
Unigene60578	sp|Q84K71|MATE2_ARATH	51.82	137	66	0	411	1	193	329	4.00E-34	143	MATE efflux family protein 2, chloroplastic OS=Arabidopsis thaliana GN=DTX44 PE=2 SV=1
Unigene60578	sp|Q9SVE7|MATE3_ARATH	44.93	138	76	0	414	1	231	368	1.00E-29	128	MATE efflux family protein 3, chloroplastic OS=Arabidopsis thaliana GN=DTX45 PE=2 SV=2
Unigene60578	sp|P28303|DINF_ECOLI	31.65	139	89	3	411	13	133	269	1.00E-10	65.5	DNA-damage-inducible protein F OS=Escherichia coli (strain K12) GN=dinF PE=2 SV=1
Unigene60578	sp|Q58119|Y709_METJA	41.18	85	50	0	366	112	131	215	5.00E-10	63.2	Uncharacterized transporter MJ0709 OS=Methanocaldococcus jannaschii (strain ATCC 43067 / DSM 2661 / JAL-1 / JCM 10045 / NBRC 100440) GN=MJ0709 PE=3 SV=1
Unigene60578	sp|Q49VC5|MEPA_STAS1	33.64	107	71	1	408	88	123	227	9.00E-07	52.4	Multidrug export protein mepA OS=Staphylococcus saprophyticus subsp. saprophyticus (strain ATCC 15305 / DSM 20229) GN=mepA PE=3 SV=1
Unigene60578	sp|P76352|YEEO_ECOLI	36.05	86	51	1	366	121	160	245	2.00E-06	51.6	Uncharacterized transporter yeeO OS=Escherichia coli (strain K12) GN=yeeO PE=3 SV=3
Unigene60578	sp|Q4L8N9|MEPA_STAHJ	34.04	94	62	0	357	76	138	231	2.00E-06	51.6	Multidrug export protein mepA OS=Staphylococcus haemolyticus (strain JCSC1435) GN=mepA PE=3 SV=2
Unigene60578	sp|Q5HIW0|MEPA_STAAC	32.97	91	61	0	357	85	138	228	3.00E-06	50.4	Multidrug export protein mepA OS=Staphylococcus aureus (strain COL) GN=mepA PE=3 SV=1
Unigene60578	sp|Q2YVH4|MEPA_STAAB	32.97	91	61	0	357	85	138	228	3.00E-06	50.4	Multidrug export protein mepA OS=Staphylococcus aureus (strain bovine RF122 / ET3-1) GN=mepA PE=3 SV=1
Unigene60578	sp|Q2G140|MEPA_STAA8	32.97	91	61	0	357	85	138	228	3.00E-06	50.4	Multidrug export protein mepA OS=Staphylococcus aureus (strain NCTC 8325) GN=mepA PE=1 SV=1
Unigene60578	sp|Q2FJS9|MEPA_STAA3	32.97	91	61	0	357	85	138	228	3.00E-06	50.4	Multidrug export protein mepA OS=Staphylococcus aureus (strain USA300) GN=mepA PE=3 SV=1
Unigene60578	sp|Q8NYB0|MEPA_STAAW	32.97	91	61	0	357	85	138	228	4.00E-06	50.1	Multidrug export protein mepA OS=Staphylococcus aureus (strain MW2) GN=mepA PE=3 SV=1
Unigene60578	sp|Q6GCD7|MEPA_STAAS	32.97	91	61	0	357	85	138	228	4.00E-06	50.1	Multidrug export protein mepA OS=Staphylococcus aureus (strain MSSA476) GN=mepA PE=3 SV=1
Unigene60578	sp|Q6GJY2|MEPA_STAAR	32.97	91	61	0	357	85	138	228	4.00E-06	50.1	Multidrug export protein mepA OS=Staphylococcus aureus (strain MRSA252) GN=mepA PE=3 SV=1
Unigene60578	sp|Q7A7N0|MEPA_STAAN	32.97	91	61	0	357	85	138	228	4.00E-06	50.1	Multidrug export protein mepA OS=Staphylococcus aureus (strain N315) GN=mepA PE=1 SV=1
Unigene60578	sp|Q99WP2|MEPA_STAAM	32.97	91	61	0	357	85	138	228	4.00E-06	50.1	Multidrug export protein mepA OS=Staphylococcus aureus (strain Mu50 / ATCC 700699) GN=mepA PE=3 SV=1
Unigene60579	sp|Q9SYD6|MATE1_ARATH	68.75	80	25	0	1	240	423	502	6.00E-27	118	MATE efflux family protein 1 OS=Arabidopsis thaliana GN=MATE PE=2 SV=2
Unigene60579	sp|Q9SFB0|FRD3_ARATH	63.75	80	29	0	1	240	427	506	6.00E-23	106	MATE efflux family protein FRD3 OS=Arabidopsis thaliana GN=FRD3 PE=1 SV=1
Unigene60579	sp|Q84K71|MATE2_ARATH	46.58	73	39	0	22	240	430	502	7.00E-15	80.1	MATE efflux family protein 2, chloroplastic OS=Arabidopsis thaliana GN=DTX44 PE=2 SV=1
Unigene60579	sp|Q9SVE7|MATE3_ARATH	40.48	84	46	1	1	240	462	545	4.00E-13	74.3	MATE efflux family protein 3, chloroplastic OS=Arabidopsis thaliana GN=DTX45 PE=2 SV=2
Unigene60580	sp|Q9SYD6|MATE1_ARATH	67.39	92	30	0	1	276	423	514	7.00E-32	136	MATE efflux family protein 1 OS=Arabidopsis thaliana GN=MATE PE=2 SV=2
Unigene60580	sp|Q9SFB0|FRD3_ARATH	63.04	92	34	0	1	276	427	518	8.00E-28	122	MATE efflux family protein FRD3 OS=Arabidopsis thaliana GN=FRD3 PE=1 SV=1
Unigene60580	sp|Q84K71|MATE2_ARATH	46.43	84	45	0	22	273	430	513	8.00E-19	92.8	MATE efflux family protein 2, chloroplastic OS=Arabidopsis thaliana GN=DTX44 PE=2 SV=1
Unigene60580	sp|Q9SVE7|MATE3_ARATH	40	95	57	0	1	285	462	556	3.00E-16	84.3	MATE efflux family protein 3, chloroplastic OS=Arabidopsis thaliana GN=DTX45 PE=2 SV=2
Unigene60601	sp|Q3E7Q9|GLYT6_ARATH	61.68	107	41	1	325	5	198	303	4.00E-36	149	Probable glycosyltransferase At5g25310 OS=Arabidopsis thaliana GN=At5g25310 PE=3 SV=2
Unigene60601	sp|Q9FFN2|GLYT3_ARATH	57.55	106	45	0	325	8	236	341	3.00E-34	143	Probable glycosyltransferase At5g03795 OS=Arabidopsis thaliana GN=At5g03795 PE=3 SV=2
Unigene60601	sp|Q3E9A4|GLYT5_ARATH	57.01	107	45	1	325	8	184	290	2.00E-31	134	Probable glycosyltransferase At5g20260 OS=Arabidopsis thaliana GN=At5g20260 PE=3 SV=3
Unigene60601	sp|Q94AA9|XGD1_ARATH	56.76	111	43	2	325	8	215	324	4.00E-31	133	Xylogalacturonan beta-1,3-xylosyltransferase OS=Arabidopsis thaliana GN=XGD1 PE=1 SV=2
Unigene60601	sp|Q3EAR7|GLYT2_ARATH	52.34	107	47	1	325	17	185	291	1.00E-28	125	Probable glycosyltransferase At3g42180 OS=Arabidopsis thaliana GN=At3g42180 PE=2 SV=2
Unigene60601	sp|Q9SSE8|GLYT1_ARATH	53.27	107	50	0	325	5	190	296	3.00E-28	123	Probable glycosyltransferase At3g07620 OS=Arabidopsis thaliana GN=At3g07620 PE=3 SV=1
Unigene60601	sp|Q9LFP3|GLYT4_ARATH	50.96	104	50	1	325	17	196	299	7.00E-28	122	Probable glycosyltransferase At5g11130 OS=Arabidopsis thaliana GN=At5g11120/At5g11130 PE=3 SV=2
Unigene60601	sp|Q02817|MUC2_HUMAN	38.04	92	51	2	258	1	1593	1684	1.00E-09	62	Mucin-2 OS=Homo sapiens GN=MUC2 PE=1 SV=2
Unigene60601	sp|Q9LK03|PERK2_ARATH	37.84	111	65	3	321	1	79	184	2.00E-09	61.2	Proline-rich receptor-like protein kinase PERK2 OS=Arabidopsis thaliana GN=PERK2 PE=2 SV=3
Unigene60601	sp|Q9LV48|PERK1_ARATH	40.82	98	46	3	258	1	24	121	2.00E-09	61.2	Proline-rich receptor-like protein kinase PERK1 OS=Arabidopsis thaliana GN=PERK1 PE=1 SV=1
Unigene60601	sp|O10341|Y091_NPVOP	41.76	91	46	3	258	7	62	152	2.00E-08	58.2	Uncharacterized 29.3 kDa protein OS=Orgyia pseudotsugata multicapsid polyhedrosis virus GN=ORF92 PE=4 SV=1
Unigene60601	sp|P98088|MUC5A_HUMAN	39.13	92	50	3	258	1	3185	3275	2.00E-08	58.2	Mucin-5AC (Fragments) OS=Homo sapiens GN=MUC5AC PE=1 SV=3
Unigene60601	sp|P19275|VTP3_TTV1V	39.53	86	52	2	258	1	269	352	2.00E-08	57.8	Viral protein TPX OS=Thermoproteus tenax virus 1 (strain VT3) PE=4 SV=1
Unigene60601	sp|Q8TAX7|MUC7_HUMAN	37.5	96	55	4	273	1	171	264	2.00E-08	57.8	Mucin-7 OS=Homo sapiens GN=MUC7 PE=1 SV=2
Unigene60601	sp|Q9SN46|LRX5_ARATH	39.56	91	46	3	255	10	415	503	6.00E-08	56.2	Leucine-rich repeat extensin-like protein 5 OS=Arabidopsis thaliana GN=LRX5 PE=2 SV=2
Unigene60601	sp|Q9C5S0|AGP9_ARATH	39.81	103	59	4	300	1	10	111	6.00E-08	56.2	Classical arabinogalactan protein 9 OS=Arabidopsis thaliana GN=AGP9 PE=1 SV=2
Unigene60601	sp|Q9FFW5|PERK8_ARATH	37.14	105	47	5	258	1	78	181	8.00E-08	55.8	Proline-rich receptor-like protein kinase PERK8 OS=Arabidopsis thaliana GN=PERK8 PE=1 SV=1
Unigene60601	sp|P41479|Y091_NPVAC	39.76	83	49	2	246	1	37	115	1.00E-07	55.1	Uncharacterized 24.1 kDa protein in LEF4-P33 intergenic region OS=Autographa californica nuclear polyhedrosis virus PE=4 SV=1
Unigene60601	sp|Q06885|GP10_DICDI	37.78	90	50	3	252	1	117	205	1.00E-07	55.1	Glycoprotein gp100 OS=Dictyostelium discoideum GN=gppA PE=2 SV=1
Unigene60601	sp|Q28256|GP1BA_CANFA	35.29	102	49	4	255	1	372	471	2.00E-07	54.7	Platelet glycoprotein Ib alpha chain OS=Canis familiaris GN=GP1BA PE=2 SV=2
Unigene60602	sp|P14891|HMDH1_ARATH	45.12	82	45	1	257	12	42	122	1.00E-15	82.4	3-hydroxy-3-methylglutaryl-coenzyme A reductase 1 OS=Arabidopsis thaliana GN=HMG1 PE=1 SV=1
Unigene60602	sp|P48021|HMDH_CAMAC	49.35	77	36	1	233	12	43	119	6.00E-15	79.7	3-hydroxy-3-methylglutaryl-coenzyme A reductase OS=Camptotheca acuminata PE=3 SV=1
Unigene60602	sp|P29057|HMDH1_HEVBR	43.33	90	48	2	272	12	13	101	2.00E-14	78.2	3-hydroxy-3-methylglutaryl-coenzyme A reductase 1 OS=Hevea brasiliensis GN=HMGR1 PE=2 SV=1
Unigene60602	sp|O64966|HMDH1_GOSHI	50.7	71	32	1	239	36	27	97	2.00E-14	77.8	3-hydroxy-3-methylglutaryl-coenzyme A reductase 1 OS=Gossypium hirsutum GN=HMG1 PE=3 SV=1
Unigene60602	sp|Q41438|HMDH3_SOLTU	37.63	93	55	1	281	12	17	109	9.00E-14	75.9	3-hydroxy-3-methylglutaryl-coenzyme A reductase 3 OS=Solanum tuberosum GN=HMG3 PE=2 SV=1
Unigene60602	sp|Q00583|HMDH3_HEVBR	41.77	79	46	0	254	18	32	110	9.00E-14	75.9	3-hydroxy-3-methylglutaryl-coenzyme A reductase 3 OS=Hevea brasiliensis GN=HMGR3 PE=2 SV=1
Unigene60602	sp|Q41437|HMDH2_SOLTU	42.31	78	42	1	236	12	40	117	2.00E-13	75.1	3-hydroxy-3-methylglutaryl-coenzyme A reductase 2 OS=Solanum tuberosum GN=HMG2 PE=2 SV=1
Unigene60602	sp|P48020|HMDH1_SOLTU	38.83	103	60	3	311	12	9	108	2.00E-13	75.1	3-hydroxy-3-methylglutaryl-coenzyme A reductase 1 OS=Solanum tuberosum GN=HMG1 PE=2 SV=1
Unigene60602	sp|Q01559|HMDH_NICSY	42.47	73	42	0	230	12	43	115	3.00E-13	73.9	3-hydroxy-3-methylglutaryl-coenzyme A reductase OS=Nicotiana sylvestris GN=HMGR PE=2 SV=1
Unigene60602	sp|Q9XHL5|HMDH3_ORYSJ	41.67	84	46	1	254	12	10	93	1.00E-12	72.4	3-hydroxy-3-methylglutaryl-coenzyme A reductase 3 OS=Oryza sativa subsp. japonica GN=HMG3 PE=2 SV=2
Unigene60602	sp|Q9XEL8|HMDH2_CAPAN	39.74	78	44	1	236	12	39	116	1.00E-12	72.4	3-hydroxy-3-methylglutaryl-coenzyme A reductase 2 OS=Capsicum annuum GN=HMGR2 PE=2 SV=1
Unigene60602	sp|P48022|HMDH2_SOLLC	43.08	65	37	0	206	12	56	120	1.00E-12	72	3-hydroxy-3-methylglutaryl-coenzyme A reductase 2 OS=Solanum lycopersicum GN=HMG2 PE=3 SV=1
Unigene60602	sp|O64967|HMDH2_GOSHI	38.1	84	52	0	266	15	22	105	2.00E-12	71.2	3-hydroxy-3-methylglutaryl-coenzyme A reductase 2 OS=Gossypium hirsutum GN=HMG2 PE=3 SV=1
Unigene60602	sp|Q03163|HMDH_CATRO	40.79	76	42	1	233	15	35	110	6.00E-12	69.7	3-hydroxy-3-methylglutaryl-coenzyme A reductase OS=Catharanthus roseus GN=HMGR PE=2 SV=1
Unigene60602	sp|O24594|HMDH_MAIZE	38.2	89	55	0	278	12	17	105	2.00E-11	68.2	3-hydroxy-3-methylglutaryl-coenzyme A reductase OS=Zea mays GN=HMGR PE=3 SV=1
Unigene60602	sp|P43256|HMDH2_ARATH	42.11	76	44	0	254	27	24	99	3.00E-11	67.4	3-hydroxy-3-methylglutaryl-coenzyme A reductase 2 OS=Arabidopsis thaliana GN=HMG2 PE=2 SV=1
Unigene60602	sp|Q8UZB4|ORF3_GFKVM	36.36	99	55	3	274	2	34	129	4.00E-06	50.4	Uncharacterized protein ORF3 OS=Grapevine fleck virus (isolate Italy/MT48) GN=ORF3 PE=4 SV=1
Unigene60602	sp|O15417|TNC18_HUMAN	41.46	82	38	1	217	2	2608	2689	9.00E-06	49.3	Trinucleotide repeat-containing gene 18 protein OS=Homo sapiens GN=TNRC18 PE=1 SV=3
Unigene60610	sp|P21997|SSGP_VOLCA	41.84	98	57	2	80	373	208	299	8.00E-13	72.4	Sulfated surface glycoprotein 185 OS=Volvox carteri PE=1 SV=1
Unigene60610	sp|P70315|WASP_MOUSE	39.02	123	69	4	23	373	329	445	9.00E-12	68.9	Wiskott-Aldrich syndrome protein homolog OS=Mus musculus GN=Was PE=1 SV=1
Unigene60610	sp|Q10Q99|FH8_ORYSJ	35.34	133	68	3	29	373	260	392	2.00E-11	67.8	Formin-like protein 8 OS=Oryza sativa subsp. japonica GN=FH8 PE=2 SV=1
Unigene60610	sp|Q8VIJ6|SFPQ_MOUSE	35.42	144	71	7	2	367	3	138	3.00E-11	67.4	Splicing factor, proline- and glutamine-rich OS=Mus musculus GN=Sfpq PE=1 SV=1
Unigene60610	sp|Q9S8M0|LECT_SOLTU	38.61	101	58	2	71	361	114	214	8.00E-11	65.9	Chitin-binding lectin 1 OS=Solanum tuberosum PE=1 SV=2
Unigene60610	sp|Q9C5S0|AGP9_ARATH	36.89	103	58	3	83	370	21	121	1.00E-10	65.5	Classical arabinogalactan protein 9 OS=Arabidopsis thaliana GN=AGP9 PE=1 SV=2
Unigene60610	sp|Q84ZL0|FH5_ORYSJ	38.14	118	50	5	89	373	961	1078	2.00E-10	64.3	Formin-like protein 5 OS=Oryza sativa subsp. japonica GN=FH5 PE=2 SV=2
Unigene60610	sp|Q9T0K5|LRX3_ARATH	35.92	103	58	1	89	373	397	499	3.00E-10	63.9	Leucine-rich repeat extensin-like protein 3 OS=Arabidopsis thaliana GN=LRX3 PE=1 SV=1
Unigene60610	sp|Q8H8K7|FH4_ORYSJ	37.37	99	52	2	82	348	3	100	3.00E-10	63.9	Formin-like protein 4 OS=Oryza sativa subsp. japonica GN=FH4 PE=3 SV=1
Unigene60610	sp|Q6ZCX3|FH6_ORYSJ	37.27	110	53	3	92	373	710	815	4.00E-10	63.5	Formin-like protein 6 OS=Oryza sativa subsp. japonica GN=FH6 PE=2 SV=2
Unigene60610	sp|Q9FPQ6|GP1_CHLRE	42.22	90	42	2	134	373	149	238	7.00E-10	62.8	Vegetative cell wall protein gp1 OS=Chlamydomonas reinhardtii GN=GP1 PE=2 SV=1
Unigene60610	sp|Q2H922|PAN1_CHAGB	41.67	96	52	2	95	370	1324	1419	9.00E-10	62.4	Actin cytoskeleton-regulatory complex protein PAN1 OS=Chaetomium globosum (strain ATCC 6205 / CBS 148.51 / DSM 1962 / NBRC 6347 / NRRL 1970) GN=PAN1 PE=3 SV=1
Unigene60610	sp|A7XQ02|MLX56_MORAL	44.26	61	34	0	164	346	64	124	1.00E-09	62	Mulatexin OS=Morus alba PE=1 SV=2
Unigene60610	sp|Q9LK03|PERK2_ARATH	38.32	107	52	4	95	373	88	194	1.00E-09	61.6	Proline-rich receptor-like protein kinase PERK2 OS=Arabidopsis thaliana GN=PERK2 PE=2 SV=3
Unigene60610	sp|Q7SAT8|PAN1_NEUCR	31.82	132	76	3	20	373	1368	1494	1.00E-09	61.6	Actin cytoskeleton-regulatory complex protein pan-1 OS=Neurospora crassa (strain ATCC 24698 / 74-OR23-1A / CBS 708.71 / DSM 1257 / FGSC 987) GN=pan-1 PE=3 SV=1
Unigene60610	sp|O73590|ZFHX4_CHICK	44.44	72	27	1	170	346	1936	2007	2.00E-09	61.2	Zinc finger homeobox protein 4 OS=Gallus gallus GN=ZFHX4 PE=2 SV=2
Unigene60610	sp|A3AB67|FH16_ORYSJ	35.29	102	57	3	95	373	282	380	2.00E-09	61.2	Formin-like protein 16 OS=Oryza sativa subsp. japonica GN=FH16 PE=2 SV=1
Unigene60610	sp|Q4X0M4|SEC31_ASPFU	34.82	112	53	4	95	370	947	1056	3.00E-09	60.8	Protein transport protein sec31 OS=Neosartorya fumigata (strain ATCC MYA-4609 / Af293 / CBS 101355 / FGSC A1100) GN=sec31 PE=3 SV=1
Unigene60610	sp|Q9C660|PEK10_ARATH	37.76	98	57	4	89	370	41	135	3.00E-09	60.8	Proline-rich receptor-like protein kinase PERK10 OS=Arabidopsis thaliana GN=PERK10 PE=1 SV=2
Unigene60610	sp|B2AWS3|PAN1_PODAN	36.73	98	58	2	89	370	1319	1410	3.00E-09	60.8	Actin cytoskeleton-regulatory complex protein PAN1 OS=Podospora anserina (strain S / ATCC MYA-4624 / DSM 980 / FGSC 10383) GN=PAN1 PE=3 SV=1
Unigene60617	sp|Q9SN46|LRX5_ARATH	33.06	124	77	2	361	8	437	560	3.00E-09	60.8	Leucine-rich repeat extensin-like protein 5 OS=Arabidopsis thaliana GN=LRX5 PE=2 SV=2
Unigene60617	sp|P36304|POLR_KYMVJ	29.57	115	81	1	361	17	596	705	4.00E-08	57	RNA replicase polyprotein OS=Kennedya yellow mosaic virus (strain Jervis bay) PE=3 SV=1
Unigene60617	sp|Q9FPQ6|GP1_CHLRE	38.94	113	68	5	346	11	64	168	4.00E-08	57	Vegetative cell wall protein gp1 OS=Chlamydomonas reinhardtii GN=GP1 PE=2 SV=1
Unigene60617	sp|Q9FFW5|PERK8_ARATH	33.08	133	74	5	361	8	59	187	6.00E-08	56.2	Proline-rich receptor-like protein kinase PERK8 OS=Arabidopsis thaliana GN=PERK8 PE=1 SV=1
Unigene60617	sp|Q8UZB4|ORF3_GFKVM	33.02	106	66	2	361	59	52	153	6.00E-08	56.2	Uncharacterized protein ORF3 OS=Grapevine fleck virus (isolate Italy/MT48) GN=ORF3 PE=4 SV=1
Unigene60617	sp|Q8TAX7|MUC7_HUMAN	30.51	118	79	1	361	17	180	297	1.00E-07	55.5	Mucin-7 OS=Homo sapiens GN=MUC7 PE=1 SV=2
Unigene60617	sp|Q6BSP4|BBP_DEBHA	34.02	97	63	3	361	74	405	496	1.00E-07	55.1	Branchpoint-bridging protein OS=Debaryomyces hansenii (strain ATCC 36239 / CBS 767 / JCM 1990 / NBRC 0083 / IGC 2968) GN=BBP PE=3 SV=2
Unigene60617	sp|A1DHK2|SEC31_NEOFI	32.5	120	78	3	361	11	973	1082	2.00E-07	54.7	Protein transport protein sec31 OS=Neosartorya fischeri (strain ATCC 1020 / DSM 3700 / FGSC A1164 / NRRL 181) GN=sec31 PE=3 SV=1
Unigene60617	sp|A3AB67|FH16_ORYSJ	31.2	125	84	3	379	11	228	345	2.00E-07	54.7	Formin-like protein 16 OS=Oryza sativa subsp. japonica GN=FH16 PE=2 SV=1
Unigene60617	sp|Q9S740|AGP19_ARATH	30.83	120	81	3	361	8	41	149	2.00E-07	54.7	Lysine-rich arabinogalactan protein 19 OS=Arabidopsis thaliana GN=AGP19 PE=2 SV=2
Unigene60617	sp|Q03211|PEXLP_TOBAC	30.97	113	76	2	355	23	140	249	2.00E-07	54.3	Pistil-specific extensin-like protein OS=Nicotiana tabacum PE=2 SV=1
Unigene60617	sp|Q9CAL8|PEK13_ARATH	32.58	89	60	0	340	74	4	92	3.00E-07	53.9	Proline-rich receptor-like protein kinase PERK13 OS=Arabidopsis thaliana GN=PERK13 PE=2 SV=1
Unigene60617	sp|B0YC95|PAN1_ASPFC	33.33	105	64	3	346	50	1340	1442	4.00E-07	53.5	Actin cytoskeleton-regulatory complex protein pan1 OS=Neosartorya fumigata (strain CEA10 / CBS 144.89 / FGSC A1163) GN=pan1 PE=3 SV=1
Unigene60617	sp|Q84ZL0|FH5_ORYSJ	31.36	118	75	2	346	11	1014	1130	4.00E-07	53.5	Formin-like protein 5 OS=Oryza sativa subsp. japonica GN=FH5 PE=2 SV=2
Unigene60617	sp|Q4WG58|PAN1_ASPFU	33.33	105	64	3	346	50	1340	1442	5.00E-07	53.1	Actin cytoskeleton-regulatory complex protein pan1 OS=Neosartorya fumigata (strain ATCC MYA-4609 / Af293 / CBS 101355 / FGSC A1100) GN=pan1 PE=3 SV=1
Unigene60617	sp|Q10172|PAN1_SCHPO	35.94	128	70	7	352	5	1469	1591	9.00E-07	52.4	Actin cytoskeleton-regulatory complex protein pan1 OS=Schizosaccharomyces pombe (strain 972 / ATCC 24843) GN=pan1 PE=1 SV=1
Unigene60617	sp|Q9P6R1|VRP1_SCHPO	33.91	115	76	3	355	11	120	223	1.00E-06	52	Verprolin OS=Schizosaccharomyces pombe (strain 972 / ATCC 24843) GN=vrp1 PE=1 SV=1
Unigene60617	sp|Q0CYG9|SEC31_ASPTN	30.83	120	74	4	343	11	951	1065	1.00E-06	52	Protein transport protein sec31 OS=Aspergillus terreus (strain NIH 2624 / FGSC A1156) GN=sec31 PE=3 SV=1
Unigene60617	sp|O65530|PEK14_ARATH	28.85	156	74	5	361	5	9	163	1.00E-06	52	Proline-rich receptor-like protein kinase PERK14 OS=Arabidopsis thaliana GN=PERK14 PE=2 SV=1
Unigene60617	sp|P13983|EXTN_TOBAC	31.67	120	79	3	361	11	320	435	1.00E-06	52	Extensin OS=Nicotiana tabacum GN=HRGPNT3 PE=2 SV=1
Unigene60618	sp|Q9FPQ6|GP1_CHLRE	39.13	115	68	4	349	11	154	261	1.00E-08	58.5	Vegetative cell wall protein gp1 OS=Chlamydomonas reinhardtii GN=GP1 PE=2 SV=1
Unigene60618	sp|Q9SN46|LRX5_ARATH	33.87	124	69	4	349	17	471	594	5.00E-08	56.6	Leucine-rich repeat extensin-like protein 5 OS=Arabidopsis thaliana GN=LRX5 PE=2 SV=2
Unigene60618	sp|Q9LK03|PERK2_ARATH	32.52	123	74	2	349	8	86	208	3.00E-07	53.9	Proline-rich receptor-like protein kinase PERK2 OS=Arabidopsis thaliana GN=PERK2 PE=2 SV=3
Unigene60618	sp|Q9FFW5|PERK8_ARATH	38.89	90	55	4	346	77	106	182	4.00E-07	53.5	Proline-rich receptor-like protein kinase PERK8 OS=Arabidopsis thaliana GN=PERK8 PE=1 SV=1
Unigene60618	sp|Q6P0D5|WBP11_DANRE	37.5	104	58	4	346	56	397	496	5.00E-07	53.1	WW domain-binding protein 11 OS=Danio rerio GN=wbp11 PE=1 SV=1
Unigene60618	sp|Q0VA45|ZYX_XENTR	32.2	118	74	4	346	11	115	231	3.00E-06	50.4	Zyxin OS=Xenopus tropicalis GN=zyx PE=2 SV=1
Unigene60618	sp|Q9ULL5|PRR12_HUMAN	34.69	98	63	1	346	56	616	713	3.00E-06	50.4	Proline-rich protein 12 OS=Homo sapiens GN=PRR12 PE=1 SV=2
Unigene60618	sp|Q9FLQ7|FH20_ARATH	36.46	96	56	2	349	77	943	1030	3.00E-06	50.4	Formin-like protein 20 OS=Arabidopsis thaliana GN=FH20 PE=2 SV=3
Unigene60618	sp|Q0I7K2|IF2_SYNS3	28.79	132	77	5	349	5	150	279	6.00E-06	49.7	Translation initiation factor IF-2 OS=Synechococcus sp. (strain CC9311) GN=infB PE=3 SV=1
Unigene60618	sp|Q6C908|PAN1_YARLI	39.29	84	49	4	346	101	1517	1595	1.00E-05	48.9	Actin cytoskeleton-regulatory complex protein PAN1 OS=Yarrowia lipolytica (strain CLIB 122 / E 150) GN=PAN1 PE=3 SV=1
Unigene60639	sp|Q9XF43|KCS6_ARATH	79.23	130	27	0	1	390	124	253	2.00E-56	217	3-ketoacyl-CoA synthase 6 OS=Arabidopsis thaliana GN=CUT1 PE=1 SV=1
Unigene60639	sp|Q9C6L5|KCS5_ARATH	73.08	130	35	0	1	390	119	248	2.00E-53	207	3-ketoacyl-CoA synthase 5 OS=Arabidopsis thaliana GN=KCS5 PE=1 SV=1
Unigene60639	sp|Q9SIX1|KCS9_ARATH	63.85	130	47	0	1	390	143	272	2.00E-44	177	3-ketoacyl-CoA synthase 9 OS=Arabidopsis thaliana GN=KCS9 PE=2 SV=1
Unigene60639	sp|Q9LN49|KCS4_ARATH	62.31	130	49	0	1	390	147	276	9.00E-44	175	3-ketoacyl-CoA synthase 4 OS=Arabidopsis thaliana GN=KCS4 PE=2 SV=1
Unigene60639	sp|O65677|KCS2_ARATH	59.23	130	53	0	1	390	117	246	9.00E-42	168	Probable 3-ketoacyl-CoA synthase 2 OS=Arabidopsis thaliana GN=KCS2 PE=2 SV=1
Unigene60639	sp|Q9FG87|KCS19_ARATH	60	130	52	0	1	390	146	275	4.00E-40	163	3-ketoacyl-CoA synthase 19 OS=Arabidopsis thaliana GN=KCS19 PE=2 SV=1
Unigene60639	sp|Q5XEP9|KCS17_ARATH	60	130	52	0	1	390	140	269	2.00E-39	160	3-ketoacyl-CoA synthase 17 OS=Arabidopsis thaliana GN=KCS17 PE=2 SV=2
Unigene60639	sp|Q9MAM3|KCS1_ARATH	58.46	130	54	0	1	390	157	286	4.00E-38	156	3-ketoacyl-CoA synthase 1 OS=Arabidopsis thaliana GN=KCS1 PE=2 SV=1
Unigene60639	sp|Q9ZUZ0|KCS13_ARATH	53.85	130	60	0	1	390	95	224	2.00E-37	154	3-ketoacyl-CoA synthase 13 OS=Arabidopsis thaliana GN=HIC PE=2 SV=1
Unigene60639	sp|O48780|KCS11_ARATH	55.38	130	58	0	1	390	135	264	9.00E-36	148	3-ketoacyl-CoA synthase 11 OS=Arabidopsis thaliana GN=KCS11 PE=1 SV=1
Unigene60639	sp|Q38860|KCS18_ARATH	53.85	130	60	0	1	390	122	251	1.00E-35	148	3-ketoacyl-CoA synthase 18 OS=Arabidopsis thaliana GN=FAE1 PE=1 SV=1
Unigene60639	sp|Q4V3C9|KCS8_ARATH	54.26	129	59	0	4	390	113	241	3.00E-35	147	3-ketoacyl-CoA synthase 8 OS=Arabidopsis thaliana GN=KCS8 PE=2 SV=1
Unigene60639	sp|Q570B4|KCS10_ARATH	56.69	127	55	0	10	390	159	285	3.00E-35	147	3-ketoacyl-CoA synthase 10 OS=Arabidopsis thaliana GN=FDH PE=1 SV=2
Unigene60639	sp|Q9FH27|KCS20_ARATH	50	130	65	0	1	390	86	215	1.00E-32	138	Probable 3-ketoacyl-CoA synthase 20 OS=Arabidopsis thaliana GN=KCS20 PE=2 SV=1
Unigene60639	sp|Q9SYZ0|KCS16_ARATH	49.61	129	65	0	4	390	121	249	1.00E-31	135	3-ketoacyl-CoA synthase 16 OS=Arabidopsis thaliana GN=KCS16 PE=2 SV=1
Unigene60639	sp|Q9C992|KCS7_ARATH	44.62	130	72	0	1	390	82	211	2.00E-31	134	3-ketoacyl-CoA synthase 7 OS=Arabidopsis thaliana GN=KCS7 PE=2 SV=1
Unigene60639	sp|Q9SS39|KCS14_ARATH	49.23	130	66	1	1	390	95	217	2.00E-31	134	Probable 3-ketoacyl-CoA synthase 14 OS=Arabidopsis thaliana GN=KCS14 PE=2 SV=1
Unigene60639	sp|Q9SUY9|KCS15_ARATH	46.15	130	70	0	1	390	123	252	2.00E-28	124	3-ketoacyl-CoA synthase 15 OS=Arabidopsis thaliana GN=KCS15 PE=2 SV=1
Unigene60639	sp|Q9LZ72|KCS21_ARATH	41.54	130	73	2	10	390	71	200	8.00E-24	108	3-ketoacyl-CoA synthase 21 OS=Arabidopsis thaliana GN=KCS21 PE=2 SV=1
Unigene60639	sp|Q9SIB2|KCS12_ARATH	34.11	129	84	1	7	390	68	196	6.00E-19	92.8	3-ketoacyl-CoA synthase 12 OS=Arabidopsis thaliana GN=KCS12 PE=2 SV=1
Unigene60644	sp|P48038|ACRO_RABIT	43.64	55	30	1	163	324	317	371	5.00E-06	50.1	Acrosin OS=Oryctolagus cuniculus GN=ACR PE=2 SV=1
Unigene60644	sp|A5D8V6|VP37C_HUMAN	38.37	86	44	3	94	324	268	353	8.00E-06	49.3	Vacuolar protein sorting-associated protein 37C OS=Homo sapiens GN=VPS37C PE=1 SV=2
Unigene60677	sp|Q9FG16|PP367_ARATH	68.81	109	34	0	1	327	514	622	2.00E-40	165	Pentatricopeptide repeat-containing protein At5g06540 OS=Arabidopsis thaliana GN=PCMP-H88 PE=2 SV=1
Unigene60677	sp|Q683I9|PP295_ARATH	55.05	109	49	0	1	327	465	573	1.00E-30	133	Pentatricopeptide repeat-containing protein At3g62890 OS=Arabidopsis thaliana GN=PCMP-H82 PE=2 SV=1
Unigene60677	sp|Q9LW32|PP258_ARATH	55.05	109	49	0	1	327	551	659	1.00E-30	132	Pentatricopeptide repeat-containing protein At3g26782, mitochondrial OS=Arabidopsis thaliana GN=PCMP-H34 PE=2 SV=1
Unigene60677	sp|Q9SZT8|PP354_ARATH	55.96	109	48	0	1	327	524	632	4.00E-30	131	Pentatricopeptide repeat-containing protein At4g37380, chloroplastic OS=Arabidopsis thaliana GN=PCMP-H48 PE=2 SV=1
Unigene60677	sp|Q9FI80|PP425_ARATH	55.05	109	49	0	1	327	538	646	6.00E-30	130	Pentatricopeptide repeat-containing protein At5g48910 OS=Arabidopsis thaliana GN=PCMP-H38 PE=2 SV=1
Unigene60677	sp|Q7Y211|PP285_ARATH	55.56	108	48	1	4	327	787	890	3.00E-29	128	Pentatricopeptide repeat-containing protein At3g57430, chloroplastic OS=Arabidopsis thaliana GN=PCMP-H81 PE=2 SV=2
Unigene60677	sp|Q9FJY7|PP449_ARATH	49.09	110	55	1	1	327	511	620	5.00E-29	127	Pentatricopeptide repeat-containing protein At5g66520 OS=Arabidopsis thaliana GN=PCMP-H61 PE=2 SV=1
Unigene60677	sp|Q9ZVF4|PP140_ARATH	52.78	108	51	0	4	327	477	584	7.00E-29	127	Pentatricopeptide repeat-containing protein At2g01510, mitochondrial OS=Arabidopsis thaliana GN=PCMP-H37 PE=2 SV=1
Unigene60677	sp|A8MQA3|PP330_ARATH	55.34	103	46	0	19	327	493	595	2.00E-28	125	Pentatricopeptide repeat-containing protein At4g21065 OS=Arabidopsis thaliana GN=PCMP-H28 PE=2 SV=2
Unigene60677	sp|Q9LN01|PPR21_ARATH	53.21	109	51	0	1	327	633	741	3.00E-28	125	Pentatricopeptide repeat-containing protein At1g08070 OS=Arabidopsis thaliana GN=PCMP-H12 PE=2 SV=1
Unigene60677	sp|Q9SUH6|PP341_ARATH	53.21	109	51	0	1	327	684	792	3.00E-28	124	Pentatricopeptide repeat-containing protein At4g30700 OS=Arabidopsis thaliana GN=DYW9 PE=2 SV=1
Unigene60677	sp|P0C7R1|PPR74_ARATH	57.73	97	41	0	37	327	143	239	6.00E-28	124	Pentatricopeptide repeat-containing protein At1g47580, chloroplastic OS=Arabidopsis thaliana GN=PCMP-H50 PE=2 SV=1
Unigene60677	sp|Q9LUJ2|PP249_ARATH	50	108	54	0	4	327	735	842	6.00E-28	124	Pentatricopeptide repeat-containing protein At3g22690 OS=Arabidopsis thaliana GN=PCMP-H56 PE=2 SV=1
Unigene60677	sp|O81767|PP348_ARATH	52.73	110	49	1	7	327	714	823	1.00E-27	122	Pentatricopeptide repeat-containing protein At4g33990 OS=Arabidopsis thaliana GN=EMB2758 PE=2 SV=2
Unigene60677	sp|Q9SN85|PP267_ARATH	56.36	110	47	1	1	327	482	591	1.00E-27	122	Pentatricopeptide repeat-containing protein At3g47530 OS=Arabidopsis thaliana GN=PCMP-H76 PE=2 SV=1
Unigene60677	sp|Q9LIQ7|PP252_ARATH	48.62	109	56	0	1	327	525	633	2.00E-27	122	Pentatricopeptide repeat-containing protein At3g24000, mitochondrial OS=Arabidopsis thaliana GN=PCMP-H87 PE=2 SV=1
Unigene60677	sp|Q9SY02|PP301_ARATH	53.4	103	48	0	19	327	679	781	3.00E-27	121	Pentatricopeptide repeat-containing protein At4g02750 OS=Arabidopsis thaliana GN=PCMP-H24 PE=2 SV=1
Unigene60677	sp|Q9SMZ2|PP347_ARATH	52.29	109	52	1	1	327	886	990	4.00E-27	121	Pentatricopeptide repeat-containing protein At4g33170 OS=Arabidopsis thaliana GN=PCMP-H53 PE=2 SV=1
Unigene60677	sp|Q9CA54|PP122_ARATH	51.92	104	49	1	19	327	540	643	7.00E-27	120	Pentatricopeptide repeat-containing protein At1g74630 OS=Arabidopsis thaliana GN=PCMP-H71 PE=2 SV=1
Unigene60677	sp|Q9LXE8|PP386_ARATH	52.88	104	47	1	22	327	520	623	8.00E-27	120	Pentatricopeptide repeat-containing protein At5g15340, mitochondrial OS=Arabidopsis thaliana GN=PCMP-H91 PE=2 SV=1
Unigene60678	sp|Q9FG16|PP367_ARATH	53.75	307	142	0	1	921	81	387	2.00E-95	348	Pentatricopeptide repeat-containing protein At5g06540 OS=Arabidopsis thaliana GN=PCMP-H88 PE=2 SV=1
Unigene60678	sp|P0C8Q7|PP369_ARATH	42.81	306	172	3	13	921	76	380	6.00E-68	258	Pentatricopeptide repeat-containing protein At5g08305 OS=Arabidopsis thaliana GN=PCMP-E105 PE=2 SV=1
Unigene60678	sp|Q9SJG6|PP200_ARATH	40.52	306	180	1	1	912	88	393	8.00E-64	244	Pentatricopeptide repeat-containing protein At2g42920, chloroplastic OS=Arabidopsis thaliana GN=PCMP-E75 PE=2 SV=1
Unigene60678	sp|Q9FJY7|PP449_ARATH	39.02	305	186	0	7	921	81	385	5.00E-63	241	Pentatricopeptide repeat-containing protein At5g66520 OS=Arabidopsis thaliana GN=PCMP-H61 PE=2 SV=1
Unigene60678	sp|Q9FMA1|PP433_ARATH	39.1	312	185	2	1	921	77	388	1.00E-59	230	Pentatricopeptide repeat-containing protein At5g56310 OS=Arabidopsis thaliana GN=PCMP-E13 PE=2 SV=1
Unigene60678	sp|Q9SJZ3|PP169_ARATH	34.75	305	199	0	1	915	221	525	3.00E-57	222	Pentatricopeptide repeat-containing protein At2g22410, mitochondrial OS=Arabidopsis thaliana GN=PCMP-E28 PE=2 SV=1
Unigene60678	sp|Q9SX45|PPR75_ARATH	38.61	303	186	2	13	921	172	444	2.00E-56	219	Pentatricopeptide repeat-containing protein At1g50270 OS=Arabidopsis thaliana GN=PCMP-E42 PE=2 SV=1
Unigene60678	sp|Q9FNN7|PP371_ARATH	37.13	307	191	2	7	921	48	354	2.00E-56	219	Pentatricopeptide repeat-containing protein At5g08510 OS=Arabidopsis thaliana GN=PCMP-E20 PE=2 SV=1
Unigene60678	sp|Q9LXF2|PP385_ARATH	36.42	335	177	4	16	912	81	414	5.00E-56	218	Pentatricopeptide repeat-containing protein At5g15300 OS=Arabidopsis thaliana GN=PCMP-E40 PE=2 SV=2
Unigene60678	sp|A8MQA3|PP330_ARATH	37.54	309	191	3	1	921	84	361	6.00E-56	218	Pentatricopeptide repeat-containing protein At4g21065 OS=Arabidopsis thaliana GN=PCMP-H28 PE=2 SV=2
Unigene60678	sp|Q683I9|PP295_ARATH	38.14	312	183	4	7	912	25	336	6.00E-56	218	Pentatricopeptide repeat-containing protein At3g62890 OS=Arabidopsis thaliana GN=PCMP-H82 PE=2 SV=1
Unigene60678	sp|Q9LN01|PPR21_ARATH	37.37	289	181	0	1	867	98	386	1.00E-55	216	Pentatricopeptide repeat-containing protein At1g08070 OS=Arabidopsis thaliana GN=PCMP-H12 PE=2 SV=1
Unigene60678	sp|Q9FI80|PP425_ARATH	36.11	324	190	2	1	921	89	412	5.00E-55	214	Pentatricopeptide repeat-containing protein At5g48910 OS=Arabidopsis thaliana GN=PCMP-H38 PE=2 SV=1
Unigene60678	sp|Q9SZT8|PP354_ARATH	35.6	309	197	3	1	921	94	398	5.00E-55	214	Pentatricopeptide repeat-containing protein At4g37380, chloroplastic OS=Arabidopsis thaliana GN=PCMP-H48 PE=2 SV=1
Unigene60678	sp|Q56X05|PPR15_ARATH	32.63	331	192	2	1	900	90	418	9.00E-55	214	Pentatricopeptide repeat-containing protein At1g06145 OS=Arabidopsis thaliana GN=EMB1444 PE=2 SV=2
Unigene60678	sp|Q9SIL5|PP165_ARATH	35.06	308	199	1	1	921	72	379	1.00E-54	213	Pentatricopeptide repeat-containing protein At2g20540 OS=Arabidopsis thaliana GN=PCMP-E78 PE=2 SV=1
Unigene60678	sp|O49399|PP321_ARATH	34.81	339	189	2	1	921	104	442	5.00E-54	211	Pentatricopeptide repeat-containing protein At4g18840 OS=Arabidopsis thaliana GN=PCMP-E101 PE=2 SV=2
Unigene60678	sp|P93011|PP182_ARATH	34.31	306	200	2	7	921	73	347	1.00E-53	210	Pentatricopeptide repeat-containing protein At2g33760 OS=Arabidopsis thaliana GN=PCMP-H6 PE=2 SV=1
Unigene60678	sp|O82380|PP175_ARATH	34.21	304	199	1	13	921	200	503	3.00E-52	206	Pentatricopeptide repeat-containing protein At2g29760, chloroplastic OS=Arabidopsis thaliana GN=PCMP-H33 PE=2 SV=1
Unigene60678	sp|Q9LS72|PP261_ARATH	29.76	373	196	3	1	921	81	453	6.00E-52	204	Pentatricopeptide repeat-containing protein At3g29230 OS=Arabidopsis thaliana GN=PCMP-E27 PE=2 SV=1
Unigene60679	sp|Q9FG16|PP367_ARATH	60.29	136	53	1	2	406	384	519	2.00E-44	177	Pentatricopeptide repeat-containing protein At5g06540 OS=Arabidopsis thaliana GN=PCMP-H88 PE=2 SV=1
Unigene60679	sp|Q9FJY7|PP449_ARATH	54.81	135	61	0	2	406	382	516	1.00E-41	168	Pentatricopeptide repeat-containing protein At5g66520 OS=Arabidopsis thaliana GN=PCMP-H61 PE=2 SV=1
Unigene60679	sp|Q9FI80|PP425_ARATH	57.46	134	57	0	2	403	409	542	2.00E-40	164	Pentatricopeptide repeat-containing protein At5g48910 OS=Arabidopsis thaliana GN=PCMP-H38 PE=2 SV=1
Unigene60679	sp|Q9STE1|PP333_ARATH	54.96	131	59	0	2	394	678	808	2.00E-37	154	Pentatricopeptide repeat-containing protein At4g21300 OS=Arabidopsis thaliana GN=PCMP-E36 PE=2 SV=1
Unigene60679	sp|O81767|PP348_ARATH	51.15	131	64	0	2	394	586	716	1.00E-36	151	Pentatricopeptide repeat-containing protein At4g33990 OS=Arabidopsis thaliana GN=EMB2758 PE=2 SV=2
Unigene60679	sp|Q9ZVF4|PP140_ARATH	50.38	131	65	0	2	394	347	477	1.00E-36	151	Pentatricopeptide repeat-containing protein At2g01510, mitochondrial OS=Arabidopsis thaliana GN=PCMP-H37 PE=2 SV=1
Unigene60679	sp|Q9SN39|PP320_ARATH	53.03	132	62	0	2	397	634	765	4.00E-36	149	Pentatricopeptide repeat-containing protein At4g18750, chloroplastic OS=Arabidopsis thaliana GN=PCMP-H45 PE=2 SV=1
Unigene60679	sp|O82380|PP175_ARATH	50.38	131	65	0	2	394	500	630	5.00E-35	146	Pentatricopeptide repeat-containing protein At2g29760, chloroplastic OS=Arabidopsis thaliana GN=PCMP-H33 PE=2 SV=1
Unigene60679	sp|Q9LUJ2|PP249_ARATH	49.25	134	68	0	2	403	605	738	8.00E-35	145	Pentatricopeptide repeat-containing protein At3g22690 OS=Arabidopsis thaliana GN=PCMP-H56 PE=2 SV=1
Unigene60679	sp|Q9SY02|PP301_ARATH	48.85	131	67	0	2	394	544	674	1.00E-34	145	Pentatricopeptide repeat-containing protein At4g02750 OS=Arabidopsis thaliana GN=PCMP-H24 PE=2 SV=1
Unigene60679	sp|Q9SI53|PP147_ARATH	46.56	131	70	0	2	394	393	523	2.00E-34	144	Pentatricopeptide repeat-containing protein At2g03880, mitochondrial OS=Arabidopsis thaliana GN=PCMP-H44 PE=2 SV=1
Unigene60679	sp|Q9LS72|PP261_ARATH	50.75	134	66	0	2	403	450	583	3.00E-34	143	Pentatricopeptide repeat-containing protein At3g29230 OS=Arabidopsis thaliana GN=PCMP-E27 PE=2 SV=1
Unigene60679	sp|Q9SIT7|PP151_ARATH	47.76	134	70	0	2	403	527	660	3.00E-34	143	Pentatricopeptide repeat-containing protein At2g13600 OS=Arabidopsis thaliana GN=PCMP-E76 PE=2 SV=1
Unigene60679	sp|A8MQA3|PP330_ARATH	48.09	131	68	0	2	394	358	488	5.00E-34	142	Pentatricopeptide repeat-containing protein At4g21065 OS=Arabidopsis thaliana GN=PCMP-H28 PE=2 SV=2
Unigene60679	sp|Q3E6Q1|PPR32_ARATH	48.44	128	66	0	11	394	576	703	7.00E-34	142	Pentatricopeptide repeat-containing protein At1g11290 OS=Arabidopsis thaliana GN=PCMP-H40 PE=2 SV=1
Unigene60679	sp|Q9LW32|PP258_ARATH	51.15	131	64	0	2	394	422	552	7.00E-34	142	Pentatricopeptide repeat-containing protein At3g26782, mitochondrial OS=Arabidopsis thaliana GN=PCMP-H34 PE=2 SV=1
Unigene60679	sp|Q9SJZ3|PP169_ARATH	51.13	133	65	0	2	400	524	656	1.00E-33	141	Pentatricopeptide repeat-containing protein At2g22410, mitochondrial OS=Arabidopsis thaliana GN=PCMP-E28 PE=2 SV=1
Unigene60679	sp|Q9LNU6|PPR53_ARATH	47.37	133	70	0	2	400	523	655	1.00E-33	141	Pentatricopeptide repeat-containing protein At1g20230 OS=Arabidopsis thaliana GN=PCMP-H21 PE=2 SV=2
Unigene60679	sp|Q9LN01|PPR21_ARATH	47.01	134	71	0	2	403	504	637	3.00E-33	140	Pentatricopeptide repeat-containing protein At1g08070 OS=Arabidopsis thaliana GN=PCMP-H12 PE=2 SV=1
Unigene60679	sp|Q9SVP7|PP307_ARATH	46.62	133	71	0	2	400	827	959	1.00E-32	138	Pentatricopeptide repeat-containing protein At4g13650 OS=Arabidopsis thaliana GN=PCMP-H42 PE=2 SV=2
Unigene60694	sp|P31792|POL_FENV1	29.91	117	82	1	245	595	761	876	2.00E-09	62.4	Pol polyprotein (Fragment) OS=Feline endogenous virus ECE1 GN=pol PE=3 SV=1
Unigene60694	sp|P10272|POL_BAEVM	29.91	117	82	1	245	595	904	1019	3.00E-09	62	Pol polyprotein OS=Baboon endogenous virus (strain M7) GN=pol PE=3 SV=1
Unigene60694	sp|P03360|POL_AVIRE	29.91	117	82	1	245	595	188	303	3.00E-09	62	Pol polyprotein (Fragment) OS=Avian reticuloendotheliosis virus GN=pol PE=3 SV=1
Unigene60694	sp|Q2F7J3|POL_XMRV3	26.5	117	86	1	245	595	1446	1561	5.00E-08	57.8	Gag-Pol polyprotein OS=Xenotropic MuLV-related virus (isolate VP35) GN=gag-pol PE=1 SV=1
Unigene60694	sp|P21414|POL_GALV	29.06	117	83	1	245	595	876	991	7.00E-08	57.4	Pol polyprotein OS=Gibbon ape leukemia virus GN=pol PE=3 SV=1
Unigene60694	sp|A1Z651|POL_XMRV6	26.5	117	86	1	245	595	1446	1561	9.00E-08	57	Gag-Pol polyprotein OS=Xenotropic MuLV-related virus (isolate VP62) GN=gag-pol PE=1 SV=1
Unigene60694	sp|Q2F7J0|POL_XMRV4	26.5	117	86	1	245	595	1446	1561	9.00E-08	57	Gag-Pol polyprotein OS=Xenotropic MuLV-related virus (isolate VP42) GN=gag-pol PE=3 SV=1
Unigene60694	sp|Q9TTC1|POL_KORV	28.21	117	84	1	245	595	838	953	9.00E-08	57	Pro-Pol polyprotein OS=Koala retrovirus GN=pro-pol PE=3 SV=1
Unigene60694	sp|P31795|POL_MLVRK	25.64	117	87	1	245	595	294	409	2.00E-07	56.2	Pol polyprotein (Fragment) OS=Radiation murine leukemia virus (strain Kaplan) GN=pol PE=3 SV=1
Unigene60694	sp|P11227|POL_MLVRD	25.64	117	87	1	245	595	909	1024	2.00E-07	56.2	Pol polyprotein OS=Radiation murine leukemia virus GN=pol PE=3 SV=1
Unigene60694	sp|P03356|POL_MLVAV	26.5	117	86	1	245	595	909	1024	2.00E-07	56.2	Pol polyprotein OS=AKV murine leukemia virus GN=pol PE=3 SV=2
Unigene60694	sp|P03355|POL_MLVMS	25.64	117	87	1	245	595	1448	1563	3.00E-07	55.1	Gag-Pol polyprotein OS=Moloney murine leukemia virus (isolate Shinnick) GN=gag-pol PE=1 SV=4
Unigene60694	sp|P26808|POL_MLVFP	24.79	117	88	1	245	595	914	1029	4.00E-07	54.7	Pol polyprotein OS=Friend murine leukemia virus (isolate PVC-211) GN=pol PE=3 SV=1
Unigene60694	sp|P26810|POL_MLVF5	24.79	117	88	1	245	595	914	1029	4.00E-07	54.7	Pol polyprotein OS=Friend murine leukemia virus (isolate 57) GN=pol PE=3 SV=1
Unigene60694	sp|P26809|POL_MLVFF	24.79	117	88	1	245	595	914	1029	6.00E-07	54.3	Pol polyprotein OS=Friend murine leukemia virus (isolate FB29) GN=pol PE=3 SV=1
Unigene60694	sp|P08361|POL_MLVCB	24.76	105	79	0	281	595	6	110	2.00E-06	52.4	Gag-Pol polyprotein (Fragment) OS=Cas-Br-E murine leukemia virus GN=gag-pol PE=3 SV=1
Unigene60694	sp|O93209|POL_FFV	26.26	198	140	8	29	604	803	989	8.00E-06	50.4	Pro-Pol polyprotein OS=Feline foamy virus GN=pol PE=3 SV=1
Unigene60695	sp|P23074|POL_SFV1	29.11	158	112	2	77	550	830	984	2.00E-11	68.9	Pro-Pol polyprotein OS=Simian foamy virus type 1 GN=pol PE=1 SV=3
Unigene60695	sp|P27401|POL_SFV3L	28.48	158	113	2	77	550	830	984	3.00E-11	68.2	Pro-Pol polyprotein OS=Simian foamy virus type 3 (strain LK3) GN=pol PE=3 SV=2
Unigene60695	sp|O93209|POL_FFV	26.54	162	116	4	74	550	831	986	3.00E-11	68.2	Pro-Pol polyprotein OS=Feline foamy virus GN=pol PE=3 SV=1
Unigene60695	sp|P14350|POL_FOAMV	29.11	158	112	2	77	550	831	985	4.00E-11	67.8	Pro-Pol polyprotein OS=Human spumaretrovirus GN=pol PE=1 SV=2
Unigene60695	sp|Q87040|POL_SFVCP	29.11	158	112	2	77	550	831	985	6.00E-11	67.4	Pro-Pol polyprotein OS=Simian foamy virus (isolate chimpanzee) GN=pol PE=3 SV=1
Unigene60695	sp|P03360|POL_AVIRE	29.06	117	83	1	200	550	188	303	1.00E-10	66.2	Pol polyprotein (Fragment) OS=Avian reticuloendotheliosis virus GN=pol PE=3 SV=1
Unigene60695	sp|P31792|POL_FENV1	26.59	173	127	2	32	550	706	876	3.00E-10	65.1	Pol polyprotein (Fragment) OS=Feline endogenous virus ECE1 GN=pol PE=3 SV=1
Unigene60695	sp|P10272|POL_BAEVM	26.59	173	127	2	32	550	849	1019	5.00E-10	64.3	Pol polyprotein OS=Baboon endogenous virus (strain M7) GN=pol PE=3 SV=1
Unigene60695	sp|Q09575|YRD6_CAEEL	27.96	186	131	6	2	550	788	958	8.00E-10	63.5	Uncharacterized protein K02A2.6 OS=Caenorhabditis elegans GN=K02A2.6 PE=2 SV=1
Unigene60695	sp|Q2F7J3|POL_XMRV3	28.21	117	84	1	200	550	1446	1561	1.00E-09	63.2	Gag-Pol polyprotein OS=Xenotropic MuLV-related virus (isolate VP35) GN=gag-pol PE=1 SV=1
Unigene60695	sp|P03356|POL_MLVAV	29.06	117	83	1	200	550	909	1024	1.00E-09	63.2	Pol polyprotein OS=AKV murine leukemia virus GN=pol PE=3 SV=2
Unigene60695	sp|Q9TTC1|POL_KORV	29.91	117	82	1	200	550	838	953	1.00E-09	63.2	Pro-Pol polyprotein OS=Koala retrovirus GN=pro-pol PE=3 SV=1
Unigene60695	sp|A1Z651|POL_XMRV6	28.21	117	84	1	200	550	1446	1561	2.00E-09	62.4	Gag-Pol polyprotein OS=Xenotropic MuLV-related virus (isolate VP62) GN=gag-pol PE=1 SV=1
Unigene60695	sp|Q2F7J0|POL_XMRV4	28.21	117	84	1	200	550	1446	1561	2.00E-09	62.4	Gag-Pol polyprotein OS=Xenotropic MuLV-related virus (isolate VP42) GN=gag-pol PE=3 SV=1
Unigene60695	sp|P31795|POL_MLVRK	28.21	117	84	1	200	550	294	409	4.00E-09	61.2	Pol polyprotein (Fragment) OS=Radiation murine leukemia virus (strain Kaplan) GN=pol PE=3 SV=1
Unigene60695	sp|P11227|POL_MLVRD	28.21	117	84	1	200	550	909	1024	4.00E-09	61.2	Pol polyprotein OS=Radiation murine leukemia virus GN=pol PE=3 SV=1
Unigene60695	sp|P26808|POL_MLVFP	27.35	117	85	1	200	550	914	1029	4.00E-09	61.2	Pol polyprotein OS=Friend murine leukemia virus (isolate PVC-211) GN=pol PE=3 SV=1
Unigene60695	sp|P26810|POL_MLVF5	27.35	117	85	1	200	550	914	1029	4.00E-09	61.2	Pol polyprotein OS=Friend murine leukemia virus (isolate 57) GN=pol PE=3 SV=1
Unigene60695	sp|P26809|POL_MLVFF	27.35	117	85	1	200	550	914	1029	5.00E-09	60.8	Pol polyprotein OS=Friend murine leukemia virus (isolate FB29) GN=pol PE=3 SV=1
Unigene60695	sp|P21414|POL_GALV	29.91	117	82	1	200	550	876	991	5.00E-09	60.8	Pol polyprotein OS=Gibbon ape leukemia virus GN=pol PE=3 SV=1
Unigene60715	sp|Q6NWJ4|DNJC2_DANRE	34.31	580	363	13	2228	543	84	608	3.00E-87	324	DnaJ homolog subfamily C member 2 OS=Danio rerio GN=dnajc2 PE=2 SV=1
Unigene60715	sp|Q1RMH9|DNJC2_BOVIN	36.08	582	352	16	2228	543	87	609	7.00E-87	322	DnaJ homolog subfamily C member 2 OS=Bos taurus GN=DNAJC2 PE=2 SV=1
Unigene60715	sp|Q6P2Y3|DNJC2_XENTR	33.59	652	412	20	2435	543	18	608	4.00E-86	320	DnaJ homolog subfamily C member 2 OS=Xenopus tropicalis GN=dnajc2 PE=2 SV=2
Unigene60715	sp|Q4R8H2|DNJC2_MACFA	35.79	584	353	18	2228	543	87	609	4.00E-85	317	DnaJ homolog subfamily C member 2 OS=Macaca fascicularis GN=DNAJC2 PE=2 SV=1
Unigene60715	sp|Q99543|DNJC2_HUMAN	35.79	584	353	18	2228	543	87	609	9.00E-85	315	DnaJ homolog subfamily C member 2 OS=Homo sapiens GN=DNAJC2 PE=1 SV=4
Unigene60715	sp|P54103|DNJC2_MOUSE	34.96	575	361	15	2228	543	87	609	1.00E-84	315	DnaJ homolog subfamily C member 2 OS=Mus musculus GN=Dnajc2 PE=1 SV=2
Unigene60715	sp|Q7TQ20|DNJC2_RAT	35.47	578	357	16	2228	543	87	609	1.00E-83	311	DnaJ homolog subfamily C member 2 OS=Rattus norvegicus GN=Dnajc2 PE=2 SV=1
Unigene60715	sp|Q9Y7I8|ZUO1_SCHPO	38.15	346	195	7	2231	1251	95	420	4.00E-51	204	Zuotin OS=Schizosaccharomyces pombe (strain 972 / ATCC 24843) GN=zuo1 PE=1 SV=2
Unigene60715	sp|P32527|ZUO1_YEAST	36	275	174	3	2225	1407	97	359	2.00E-41	172	Zuotin OS=Saccharomyces cerevisiae (strain ATCC 204508 / S288c) GN=ZUO1 PE=1 SV=1
Unigene60715	sp|Q0II91|DJC21_BOVIN	30.95	294	169	11	2222	1443	4	272	5.00E-22	107	DnaJ homolog subfamily C member 21 OS=Bos taurus GN=DNAJC21 PE=2 SV=2
Unigene60715	sp|Q5F1R6|DJC21_HUMAN	25.86	495	333	17	2222	840	4	412	2.00E-21	105	DnaJ homolog subfamily C member 21 OS=Homo sapiens GN=DNAJC21 PE=1 SV=2
Unigene60715	sp|Q6PGY5|DJC21_DANRE	29.15	271	156	9	2222	1518	4	258	5.00E-19	97.4	DnaJ homolog subfamily C member 21 OS=Danio rerio GN=dnajc21 PE=2 SV=1
Unigene60715	sp|Q5A2K0|NST1_CANAL	31.79	151	100	5	1760	1317	762	905	5.00E-11	70.9	Stress response protein NST1 OS=Candida albicans (strain SC5314 / ATCC MYA-2876) GN=NST1 PE=3 SV=1
Unigene60715	sp|Q61712|DNJC1_MOUSE	24.67	227	129	5	1097	543	328	550	2.00E-10	68.9	DnaJ homolog subfamily C member 1 OS=Mus musculus GN=Dnajc1 PE=1 SV=1
Unigene60715	sp|Q5U236|PERQ2_XENLA	26.01	173	125	3	1760	1251	697	859	6.00E-09	63.9	PERQ amino acid-rich with GYF domain-containing protein 2 OS=Xenopus laevis GN=gigyf2 PE=2 SV=1
Unigene60715	sp|Q5RG44|K1211_DANRE	35.04	117	76	3	1793	1443	262	373	6.00E-09	63.9	Uncharacterized protein KIAA1211 homolog OS=Danio rerio GN=si:dkeyp-117h8.2 PE=4 SV=3
Unigene60715	sp|P34454|YMA9_CAEEL	25.51	196	144	5	1121	540	274	413	8.00E-09	63.5	Uncharacterized protein F54F2.9 OS=Caenorhabditis elegans GN=F54F2.9 PE=2 SV=3
Unigene60715	sp|Q5R8D8|DNJC7_PONAB	33.33	108	70	3	2237	1920	377	472	8.00E-09	63.5	DnaJ homolog subfamily C member 7 OS=Pongo abelii GN=DNAJC7 PE=2 SV=1
Unigene60715	sp|Q99615|DNJC7_HUMAN	33.33	108	70	3	2237	1920	377	472	1.00E-08	63.2	DnaJ homolog subfamily C member 7 OS=Homo sapiens GN=DNAJC7 PE=1 SV=2
Unigene60715	sp|Q9HJ83|DNAJ_THEAC	42.53	87	50	2	2228	1968	3	73	1.00E-08	63.2	Chaperone protein DnaJ OS=Thermoplasma acidophilum (strain ATCC 25905 / DSM 1728 / JCM 9062 / NBRC 15155 / AMRC-C165) GN=dnaJ PE=3 SV=1
Unigene60734	sp|P03554|POL_CAMVS	46.58	73	39	0	269	51	235	307	8.00E-11	65.9	Enzymatic polyprotein OS=Cauliflower mosaic virus (strain Strasbourg) GN=ORF V PE=3 SV=1
Unigene60734	sp|Q02964|POL_CAMVE	46.58	73	39	0	269	51	235	307	8.00E-11	65.9	Enzymatic polyprotein OS=Cauliflower mosaic virus (strain BBC) GN=ORF V PE=3 SV=1
Unigene60734	sp|P03556|POL_CAMVD	46.58	73	39	0	269	51	230	302	8.00E-11	65.9	Enzymatic polyprotein OS=Cauliflower mosaic virus (strain D/H) GN=ORF V PE=3 SV=1
Unigene60734	sp|P03555|POL_CAMVC	46.58	73	39	0	269	51	235	307	8.00E-11	65.9	Enzymatic polyprotein OS=Cauliflower mosaic virus (strain CM-1841) GN=ORF V PE=3 SV=1
Unigene60734	sp|P05400|POL_CERV	43.06	72	41	0	266	51	218	289	9.00E-10	62.4	Enzymatic polyprotein OS=Carnation etched ring virus GN=ORF V PE=3 SV=1
Unigene60734	sp|Q00962|POL_CAMVN	45.21	73	40	0	269	51	236	308	9.00E-10	62.4	Enzymatic polyprotein OS=Cauliflower mosaic virus (strain NY8153) GN=ORF V PE=3 SV=1
Unigene60734	sp|P15629|POL_SOCMV	50	68	34	1	254	51	200	264	4.00E-09	60.1	Enzymatic polyprotein OS=Soybean chlorotic mottle virus GN=ORF V PE=3 SV=2
Unigene60734	sp|P09523|POL_FMVD	46.58	73	39	0	269	51	228	300	2.00E-08	58.2	Enzymatic polyprotein OS=Figwort mosaic virus (strain DxS) GN=ORF V PE=3 SV=1
Unigene60734	sp|Q7TD08|POL_CYLCV	51.85	54	26	0	212	51	210	263	3.00E-07	53.9	Enzymatic polyprotein OS=Cestrum yellow leaf curling virus GN=ORF V PE=3 SV=1
Unigene60747	sp|Q0JGK4|SPSA1_ORYSJ	68.07	119	38	0	539	183	965	1083	7.00E-45	179	Probable sucrose-phosphate synthase 1 OS=Oryza sativa subsp. japonica GN=SPS1 PE=2 SV=2
Unigene60747	sp|A2WYE9|SPSA1_ORYSI	68.07	119	38	0	539	183	965	1083	7.00E-45	179	Probable sucrose-phosphate synthase 1 OS=Oryza sativa subsp. indica GN=SPS1 PE=2 SV=2
Unigene60747	sp|O04933|SPSA2_CRAPL	68.1	116	37	0	539	192	964	1079	3.00E-42	171	Probable sucrose-phosphate synthase 2 OS=Craterostigma plantagineum GN=SPS2 PE=2 SV=1
Unigene60747	sp|P31927|SPSA_MAIZE	63.87	119	43	0	539	183	949	1067	8.00E-41	166	Sucrose-phosphate synthase OS=Zea mays GN=SPS PE=1 SV=1
Unigene60747	sp|Q8RY24|SPSA3_ARATH	58.12	117	49	1	539	189	947	1061	1.00E-32	139	Probable sucrose-phosphate synthase 3 OS=Arabidopsis thaliana GN=SPS3 PE=2 SV=1
Unigene60747	sp|F4JLK2|SPSA4_ARATH	49.09	110	56	0	539	210	935	1044	3.00E-24	111	Probable sucrose-phosphate synthase 4 OS=Arabidopsis thaliana GN=SPS4 PE=1 SV=1
Unigene60747	sp|O22060|SPSA1_CITUN	45.13	113	62	1	539	201	941	1052	3.00E-24	111	Probable sucrose-phosphate synthase 1 OS=Citrus unshiu GN=SPS1 PE=2 SV=1
Unigene60747	sp|Q43876|SPSA_VICFA	47.79	113	59	1	539	201	943	1054	7.00E-24	110	Probable sucrose-phosphate synthase OS=Vicia faba GN=SPS PE=2 SV=1
Unigene60747	sp|P31928|SPSA_SPIOL	46.02	113	61	2	539	201	938	1047	8.00E-23	106	Sucrose-phosphate synthase OS=Spinacia oleracea GN=SPS1 PE=1 SV=1
Unigene60747	sp|Q53JI9|SPSA5_ORYSJ	44.83	116	64	1	539	192	901	1013	8.00E-23	106	Probable sucrose-phosphate synthase 5 OS=Oryza sativa subsp. japonica GN=SPS5 PE=2 SV=1
Unigene60747	sp|P49031|SPSA_BETVU	45.69	116	63	1	539	192	931	1045	2.00E-22	105	Probable sucrose-phosphate synthase OS=Beta vulgaris GN=SPS PE=2 SV=1
Unigene60747	sp|Q43845|SPSA_SOLTU	40.71	113	67	1	539	201	937	1048	9.00E-21	99.8	Probable sucrose-phosphate synthase OS=Solanum tuberosum GN=SPS PE=2 SV=1
Unigene60747	sp|Q6ZHZ1|SPSA4_ORYSJ	42.86	112	64	2	539	204	949	1058	9.00E-21	99.8	Probable sucrose-phosphate synthase 4 OS=Oryza sativa subsp. japonica GN=SPS4 PE=2 SV=1
Unigene60747	sp|Q9FY54|SPSA2_ARATH	51.09	92	43	2	533	264	933	1020	2.00E-20	98.6	Probable sucrose-phosphate synthase 2 OS=Arabidopsis thaliana GN=SPS2 PE=1 SV=1
Unigene60747	sp|O04932|SPSA1_CRAPL	47.78	90	47	1	539	270	937	1025	1.00E-19	95.9	Probable sucrose-phosphate synthase 1 OS=Craterostigma plantagineum GN=SPS1 PE=2 SV=1
Unigene60747	sp|Q94BT0|SPSA1_ARATH	43.64	110	62	1	539	210	932	1038	3.00E-19	94.7	Sucrose-phosphate synthase 1 OS=Arabidopsis thaliana GN=SPS1 PE=1 SV=1
Unigene60747	sp|Q67WN8|SPSA3_ORYSJ	42.48	113	65	2	539	201	862	972	7.00E-19	93.6	Probable sucrose-phosphate synthase 3 OS=Oryza sativa subsp. japonica GN=SPS3 PE=2 SV=1
Unigene60747	sp|B7F7B9|SPSA2_ORYSJ	39.64	111	67	2	533	201	850	958	1.00E-17	89.4	Probable sucrose-phosphate synthase 2 OS=Oryza sativa subsp. japonica GN=SPS2 PE=2 SV=2
Unigene60748	sp|Q3T0E1|EXOS3_BOVIN	38.74	222	129	3	972	328	55	275	6.00E-37	155	Exosome complex component RRP40 OS=Bos taurus GN=EXOSC3 PE=2 SV=1
Unigene60748	sp|Q9NQT5|EXOS3_HUMAN	34.36	291	183	7	1176	328	1	275	1.00E-36	154	Exosome complex component RRP40 OS=Homo sapiens GN=EXOSC3 PE=1 SV=3
Unigene60748	sp|Q7TQK4|EXOS3_MOUSE	40.28	211	120	3	942	328	65	274	2.00E-36	154	Exosome complex component RRP40 OS=Mus musculus GN=Exosc3 PE=1 SV=3
Unigene60748	sp|O13903|RRP40_SCHPO	40.28	216	123	4	987	358	15	229	4.00E-34	146	Exosome complex component rrp40 OS=Schizosaccharomyces pombe (strain 972 / ATCC 24843) GN=rrp40 PE=2 SV=1
Unigene60748	sp|Q08285|RRP40_YEAST	32.99	194	121	4	942	388	19	212	2.00E-22	107	Exosome complex component RRP40 OS=Saccharomyces cerevisiae (strain ATCC 204508 / S288c) GN=RRP40 PE=1 SV=2
Unigene60748	sp|B1L6N8|ECR1_KORCO	27.48	222	155	9	999	352	12	218	9.00E-09	62	Probable exosome complex RNA-binding protein 1 OS=Korarchaeum cryptofilum (strain OPF8) GN=Kcr_1371 PE=3 SV=1
Unigene60748	sp|Q8U0L8|ECR1_PYRFU	27.23	224	155	7	999	352	10	222	1.00E-08	61.6	Probable exosome complex RNA-binding protein 1 OS=Pyrococcus furiosus (strain ATCC 43587 / DSM 3638 / JCM 8422 / Vc1) GN=PF1569 PE=3 SV=1
Unigene60748	sp|Q469M4|ECR1_METBF	28.8	191	134	5	999	433	4	181	2.00E-08	61.2	Probable exosome complex RNA-binding protein 1 OS=Methanosarcina barkeri (strain Fusaro / DSM 804) GN=Mbar_A2505 PE=3 SV=1
Unigene60748	sp|Q8PTT9|ECR1_METMA	28.05	221	154	8	999	352	4	210	3.00E-08	60.1	Probable exosome complex RNA-binding protein 1 OS=Methanosarcina mazei (strain ATCC BAA-159 / DSM 3647 / Goe1 / Go1 / JCM 11833 / OCM 88) GN=MM_2622 PE=3 SV=1
Unigene60748	sp|Q8TPX7|ECR1_METAC	28.05	221	154	8	999	352	4	210	6.00E-08	59.3	Probable exosome complex RNA-binding protein 1 OS=Methanosarcina acetivorans (strain ATCC 35395 / DSM 2834 / JCM 12185 / C2A) GN=MA_1777 PE=3 SV=1
Unigene60748	sp|O59221|ECR1_PYRHO	27.92	197	137	6	999	424	10	195	3.00E-07	57	Probable exosome complex RNA-binding protein 1 OS=Pyrococcus horikoshii (strain ATCC 700860 / DSM 12428 / JCM 9974 / NBRC 100139 / OT-3) GN=PH1551 PE=3 SV=1
Unigene60748	sp|Q9V120|ECR1_PYRAB	26.34	224	157	7	999	352	10	222	2.00E-06	53.9	Probable exosome complex RNA-binding protein 1 OS=Pyrococcus abyssi (strain GE5 / Orsay) GN=PYRAB06090 PE=3 SV=1
Unigene60748	sp|Q5JIR5|ECR1_PYRKO	27.73	220	150	7	993	361	6	216	6.00E-06	52.8	Probable exosome complex RNA-binding protein 1 OS=Pyrococcus kodakaraensis (strain ATCC BAA-918 / JCM 12380 / KOD1) GN=TK1635 PE=3 SV=1
Unigene60748	sp|E3GZ90|ECR1_METFV	27.32	183	132	4	981	436	8	183	6.00E-06	52.8	Probable exosome complex RNA-binding protein 1 OS=Methanothermus fervidus (strain ATCC 43054 / DSM 2088 / JCM 10308 / V24 S) GN=Mfer_0823 PE=3 SV=1
Unigene60748	sp|Q12ZB8|ECR1_METBU	25.79	221	159	8	999	352	4	209	9.00E-06	52	Probable exosome complex RNA-binding protein 1 OS=Methanococcoides burtonii (strain DSM 6242) GN=Mbur_0198 PE=3 SV=1
Unigene60758	sp|P93026|VSR1_ARATH	69.38	209	62	2	623	3	402	607	4.00E-93	340	Vacuolar-sorting receptor 1 OS=Arabidopsis thaliana GN=VSR1 PE=1 SV=2
Unigene60758	sp|O80977|VSR3_ARATH	67.31	208	67	2	623	3	407	611	5.00E-90	330	Vacuolar-sorting receptor 3 OS=Arabidopsis thaliana GN=VSR3 PE=2 SV=1
Unigene60758	sp|O22925|VSR2_ARATH	67.63	207	67	1	623	3	406	609	5.00E-90	330	Vacuolar-sorting receptor 2 OS=Arabidopsis thaliana GN=VSR2 PE=2 SV=1
Unigene60758	sp|Q56ZQ3|VSR4_ARATH	65.38	208	71	2	623	3	407	611	2.00E-89	328	Vacuolar-sorting receptor 4 OS=Arabidopsis thaliana GN=VSR4 PE=2 SV=2
Unigene60758	sp|P93484|VSR1_PEA	65.38	208	71	2	623	3	402	606	2.00E-85	315	Vacuolar-sorting receptor 1 OS=Pisum sativum GN=BP80 PE=1 SV=1
Unigene60758	sp|Q9FYH7|VSR6_ARATH	59.9	207	83	3	623	3	404	605	1.00E-76	286	Vacuolar-sorting receptor 6 OS=Arabidopsis thaliana GN=VSR6 PE=2 SV=3
Unigene60758	sp|Q8L7E3|VSR7_ARATH	58.45	207	86	3	623	3	405	606	3.00E-73	274	Vacuolar-sorting receptor 7 OS=Arabidopsis thaliana GN=VSR7 PE=2 SV=2
Unigene60758	sp|O64758|VSR5_ARATH	52.17	207	99	2	623	3	403	605	3.00E-69	261	Vacuolar-sorting receptor 5 OS=Arabidopsis thaliana GN=VSR5 PE=2 SV=1
Unigene60758	sp|Q8IWY4|SCUB1_HUMAN	33.33	147	96	8	593	159	203	321	6.00E-10	64.3	Signal peptide, CUB and EGF-like domain-containing protein 1 OS=Homo sapiens GN=SCUBE1 PE=1 SV=3
Unigene60758	sp|Q66PY1|SCUB3_MOUSE	37.32	142	85	8	584	171	201	313	2.00E-09	62.4	Signal peptide, CUB and EGF-like domain-containing protein 3 OS=Mus musculus GN=Scube3 PE=1 SV=1
Unigene60758	sp|Q8IX30|SCUB3_HUMAN	36.11	144	88	8	584	165	201	315	3.00E-09	62	Signal peptide, CUB and EGF-like domain-containing protein 3 OS=Homo sapiens GN=SCUBE3 PE=1 SV=1
Unigene60758	sp|Q5G872|SCUB2_DANRE	30.77	169	90	9	584	159	200	345	5.00E-09	61.2	Signal peptide, CUB and EGF-like domain-containing protein 2 OS=Danio rerio GN=scube2 PE=2 SV=1
Unigene60758	sp|Q9JJS0|SCUB2_MOUSE	28.65	171	93	8	584	159	215	360	9.00E-09	60.5	Signal peptide, CUB and EGF-like domain-containing protein 2 OS=Mus musculus GN=Scube2 PE=2 SV=1
Unigene60758	sp|P35555|FBN1_HUMAN	31.13	151	100	6	599	159	1279	1408	1.00E-08	60.1	Fibrillin-1 OS=Homo sapiens GN=FBN1 PE=1 SV=3
Unigene60758	sp|Q75N90|FBN3_HUMAN	29.69	128	86	5	530	159	1254	1366	2.00E-08	59.3	Fibrillin-3 OS=Homo sapiens GN=FBN3 PE=2 SV=3
Unigene60758	sp|P35556|FBN2_HUMAN	31.79	151	96	7	590	159	2173	2298	2.00E-08	59.3	Fibrillin-2 OS=Homo sapiens GN=FBN2 PE=1 SV=3
Unigene60758	sp|Q61555|FBN2_MOUSE	31.79	151	96	7	590	159	2166	2291	3.00E-08	58.9	Fibrillin-2 OS=Mus musculus GN=Fbn2 PE=1 SV=2
Unigene60758	sp|Q61554|FBN1_MOUSE	30.46	151	101	6	599	159	1279	1408	3.00E-08	58.9	Fibrillin-1 OS=Mus musculus GN=Fbn1 PE=1 SV=1
Unigene60758	sp|P98133|FBN1_BOVIN	30.46	151	101	6	599	159	1279	1408	4.00E-08	58.2	Fibrillin-1 OS=Bos taurus GN=FBN1 PE=1 SV=1
Unigene60758	sp|P27590|UROM_RAT	54.35	46	21	1	332	195	52	96	6.00E-08	57.8	Uromodulin OS=Rattus norvegicus GN=Umod PE=2 SV=1
Unigene60759	sp|Q01085|TIAR_HUMAN	39.06	297	178	5	1433	552	4	284	1.00E-55	218	Nucleolysin TIAR OS=Homo sapiens GN=TIAL1 PE=1 SV=1
Unigene60759	sp|P70318|TIAR_MOUSE	37.26	314	177	5	1433	552	4	301	6.00E-54	213	Nucleolysin TIAR OS=Mus musculus GN=Tial1 PE=2 SV=1
Unigene60759	sp|P31483|TIA1_HUMAN	37.84	296	169	6	1418	576	7	286	2.00E-51	204	Nucleolysin TIA-1 isoform p40 OS=Homo sapiens GN=TIA1 PE=1 SV=3
Unigene60759	sp|P52912|TIA1_MOUSE	37.5	296	170	6	1418	576	7	286	4.00E-51	203	Nucleolysin TIA-1 OS=Mus musculus GN=Tia1 PE=1 SV=1
Unigene60759	sp|P32588|PUB1_YEAST	28.37	416	203	13	1538	576	3	413	6.00E-38	159	Nuclear and cytoplasmic polyadenylated RNA-binding protein PUB1 OS=Saccharomyces cerevisiae (strain ATCC 204508 / S288c) GN=PUB1 PE=1 SV=4
Unigene60759	sp|Q9LEB3|RBP47_NICPL	32.62	328	210	10	1523	573	61	368	1.00E-37	159	Polyadenylate-binding protein RBP47 OS=Nicotiana plumbaginifolia GN=RBP47 PE=1 SV=1
Unigene60759	sp|F4I3B3|RB47A_ARATH	31.42	331	217	9	1535	573	97	400	3.00E-36	154	Polyadenylate-binding protein RBP47A OS=Arabidopsis thaliana GN=RBP47A PE=2 SV=1
Unigene60759	sp|Q8VXZ9|R47BP_ARATH	28.28	389	264	9	1490	369	3	385	5.00E-36	153	Polyadenylate-binding protein RBP47B' OS=Arabidopsis thaliana GN=RBP47B' PE=2 SV=1
Unigene60759	sp|Q0WW84|RB47B_ARATH	30.79	328	217	8	1526	573	76	394	2.00E-35	151	Polyadenylate-binding protein RBP47B OS=Arabidopsis thaliana GN=RBP47B PE=2 SV=1
Unigene60759	sp|Q9LEB4|RBP45_NICPL	29.56	362	240	10	1589	549	26	363	3.00E-35	150	Polyadenylate-binding protein RBP45 OS=Nicotiana plumbaginifolia GN=RBP45 PE=1 SV=1
Unigene60759	sp|Q93W34|RP45C_ARATH	28.84	378	254	10	1607	519	12	365	9.00E-33	142	Polyadenylate-binding protein RBP45C OS=Arabidopsis thaliana GN=RBP45C PE=2 SV=1
Unigene60759	sp|Q9FPJ8|RB45A_ARATH	30.58	327	217	9	1523	573	26	333	2.00E-31	138	Polyadenylate-binding protein RBP45A OS=Arabidopsis thaliana GN=RBP45A PE=2 SV=1
Unigene60759	sp|Q9SAB3|RB45B_ARATH	28.23	333	227	7	1532	570	21	335	1.00E-30	135	Polyadenylate-binding protein RBP45B OS=Arabidopsis thaliana GN=RBP45B PE=1 SV=1
Unigene60759	sp|Q9SX79|RB47C_ARATH	29.55	335	210	9	1499	573	62	377	6.00E-29	129	Polyadenylate-binding protein RBP47C OS=Arabidopsis thaliana GN=RBP47C PE=2 SV=1
Unigene60759	sp|O60176|YG41_SCHPO	30.61	330	197	11	1415	522	94	413	3.00E-26	120	Uncharacterized RNA-binding protein C23E6.01c OS=Schizosaccharomyces pombe (strain 972 / ATCC 24843) GN=SPBC23E6.01c PE=1 SV=2
Unigene60759	sp|Q9SX80|R47CP_ARATH	29.73	296	194	8	1418	573	103	379	4.00E-26	120	Polyadenylate-binding protein RBP47C' OS=Arabidopsis thaliana GN=RBP47C' PE=2 SV=1
Unigene60759	sp|Q00539|NAM8_YEAST	30.38	339	188	14	1454	582	59	383	4.00E-25	117	Protein NAM8 OS=Saccharomyces cerevisiae (strain ATCC 204508 / S288c) GN=NAM8 PE=1 SV=2
Unigene60759	sp|O13759|CSX1_SCHPO	25.61	371	260	9	1439	375	78	434	2.00E-24	114	RNA-binding post-transcriptional regulator csx1 OS=Schizosaccharomyces pombe (strain 972 / ATCC 24843) GN=csx1 PE=1 SV=1
Unigene60759	sp|Q6DEY7|EPAB_XENTR	28.87	291	198	7	1442	597	91	363	9.00E-23	109	Embryonic polyadenylate-binding protein OS=Xenopus tropicalis GN=epabp PE=2 SV=1
Unigene60759	sp|P42731|PABP2_ARATH	29.18	305	208	8	1514	624	5	276	2.00E-22	108	Polyadenylate-binding protein 2 OS=Arabidopsis thaliana GN=PAB2 PE=1 SV=1
Unigene60760	sp|Q01085|TIAR_HUMAN	39.06	297	178	5	1433	552	4	284	1.00E-55	218	Nucleolysin TIAR OS=Homo sapiens GN=TIAL1 PE=1 SV=1
Unigene60760	sp|P70318|TIAR_MOUSE	37.26	314	177	5	1433	552	4	301	5.00E-54	213	Nucleolysin TIAR OS=Mus musculus GN=Tial1 PE=2 SV=1
Unigene60760	sp|P31483|TIA1_HUMAN	37.84	296	169	6	1418	576	7	286	1.00E-51	204	Nucleolysin TIA-1 isoform p40 OS=Homo sapiens GN=TIA1 PE=1 SV=3
Unigene60760	sp|P52912|TIA1_MOUSE	37.5	296	170	6	1418	576	7	286	4.00E-51	203	Nucleolysin TIA-1 OS=Mus musculus GN=Tia1 PE=1 SV=1
Unigene60760	sp|Q9LEB3|RBP47_NICPL	30.59	376	232	9	1613	573	1	368	3.00E-40	167	Polyadenylate-binding protein RBP47 OS=Nicotiana plumbaginifolia GN=RBP47 PE=1 SV=1
Unigene60760	sp|Q0WW84|RB47B_ARATH	29.49	373	231	10	1595	573	28	394	1.00E-36	155	Polyadenylate-binding protein RBP47B OS=Arabidopsis thaliana GN=RBP47B PE=2 SV=1
Unigene60760	sp|P32588|PUB1_YEAST	29.61	358	190	11	1463	576	61	413	3.00E-36	154	Nuclear and cytoplasmic polyadenylated RNA-binding protein PUB1 OS=Saccharomyces cerevisiae (strain ATCC 204508 / S288c) GN=PUB1 PE=1 SV=4
Unigene60760	sp|F4I3B3|RB47A_ARATH	30.87	379	224	12	1595	573	36	400	5.00E-36	153	Polyadenylate-binding protein RBP47A OS=Arabidopsis thaliana GN=RBP47A PE=2 SV=1
Unigene60760	sp|Q8VXZ9|R47BP_ARATH	28.77	365	245	8	1418	369	24	385	1.00E-35	152	Polyadenylate-binding protein RBP47B' OS=Arabidopsis thaliana GN=RBP47B' PE=2 SV=1
Unigene60760	sp|Q93W34|RP45C_ARATH	29.37	395	263	11	1655	519	2	365	1.00E-34	149	Polyadenylate-binding protein RBP45C OS=Arabidopsis thaliana GN=RBP45C PE=2 SV=1
Unigene60760	sp|Q9LEB4|RBP45_NICPL	30.34	356	240	10	1592	549	36	363	1.00E-34	148	Polyadenylate-binding protein RBP45 OS=Nicotiana plumbaginifolia GN=RBP45 PE=1 SV=1
Unigene60760	sp|Q9FPJ8|RB45A_ARATH	28.42	366	252	9	1640	573	5	333	2.00E-31	137	Polyadenylate-binding protein RBP45A OS=Arabidopsis thaliana GN=RBP45A PE=2 SV=1
Unigene60760	sp|Q9SX79|RB47C_ARATH	28.96	366	231	10	1583	573	31	377	4.00E-30	133	Polyadenylate-binding protein RBP47C OS=Arabidopsis thaliana GN=RBP47C PE=2 SV=1
Unigene60760	sp|Q9SAB3|RB45B_ARATH	28.86	343	228	9	1550	570	11	335	7.00E-30	132	Polyadenylate-binding protein RBP45B OS=Arabidopsis thaliana GN=RBP45B PE=1 SV=1
Unigene60760	sp|O60176|YG41_SCHPO	30.61	330	197	11	1415	522	94	413	3.00E-26	120	Uncharacterized RNA-binding protein C23E6.01c OS=Schizosaccharomyces pombe (strain 972 / ATCC 24843) GN=SPBC23E6.01c PE=1 SV=2
Unigene60760	sp|Q9SX80|R47CP_ARATH	29.73	296	194	8	1418	573	103	379	4.00E-26	120	Polyadenylate-binding protein RBP47C' OS=Arabidopsis thaliana GN=RBP47C' PE=2 SV=1
Unigene60760	sp|Q00539|NAM8_YEAST	30.38	339	188	14	1454	582	59	383	4.00E-25	117	Protein NAM8 OS=Saccharomyces cerevisiae (strain ATCC 204508 / S288c) GN=NAM8 PE=1 SV=2
Unigene60760	sp|O13759|CSX1_SCHPO	25.61	371	260	9	1439	375	78	434	2.00E-24	114	RNA-binding post-transcriptional regulator csx1 OS=Schizosaccharomyces pombe (strain 972 / ATCC 24843) GN=csx1 PE=1 SV=1
Unigene60760	sp|Q6DEY7|EPAB_XENTR	28.87	291	198	7	1442	597	91	363	8.00E-23	109	Embryonic polyadenylate-binding protein OS=Xenopus tropicalis GN=epabp PE=2 SV=1
Unigene60760	sp|P42731|PABP2_ARATH	28.96	297	204	7	1493	624	13	276	1.00E-22	108	Polyadenylate-binding protein 2 OS=Arabidopsis thaliana GN=PAB2 PE=1 SV=1
Unigene60767	sp|Q8BTI8|SRRM2_MOUSE	27.85	219	156	5	30	680	1678	1879	4.00E-06	52.8	Serine/arginine repetitive matrix protein 2 OS=Mus musculus GN=Srrm2 PE=1 SV=3
Unigene60768	sp|A3EWL3|REV1_ARATH	55.56	243	103	2	1551	838	517	759	3.00E-73	276	DNA repair protein REV1 OS=Arabidopsis thaliana GN=REV1 PE=2 SV=1
Unigene60768	sp|Q4KWZ7|REV1_CHICK	42.65	211	120	1	1551	922	625	835	8.00E-47	188	DNA repair protein REV1 OS=Gallus gallus GN=REV1 PE=2 SV=1
Unigene60768	sp|Q920Q2|REV1_MOUSE	41.4	215	125	1	1551	910	612	826	2.00E-46	187	DNA repair protein REV1 OS=Mus musculus GN=Rev1 PE=1 SV=1
Unigene60768	sp|Q5R4N7|REV1_PONAB	39.81	216	129	1	1551	907	613	828	4.00E-45	183	DNA repair protein REV1 OS=Pongo abelii GN=REV1 PE=2 SV=1
Unigene60768	sp|Q9UBZ9|REV1_HUMAN	39.81	216	129	1	1551	907	614	829	4.00E-45	183	DNA repair protein REV1 OS=Homo sapiens GN=REV1 PE=1 SV=1
Unigene60768	sp|O94623|REV1_SCHPO	36.79	212	132	2	1551	922	421	632	2.00E-31	137	DNA repair protein rev1 OS=Schizosaccharomyces pombe (strain 972 / ATCC 24843) GN=rev1 PE=2 SV=3
Unigene60768	sp|Q6D1H8|DPO4_ERWCT	37.12	132	83	1	1545	1150	148	278	5.00E-20	99.8	DNA polymerase IV OS=Erwinia carotovora subsp. atroseptica (strain SCRI 1043 / ATCC BAA-672) GN=dinB PE=3 SV=1
Unigene60768	sp|B0TZS5|DPO4_FRAP2	40	135	81	1	1548	1144	150	283	9.00E-20	99	DNA polymerase IV OS=Francisella philomiragia subsp. philomiragia (strain ATCC 25017) GN=dinB PE=3 SV=1
Unigene60768	sp|B1KD33|DPO4_SHEWM	35.62	146	94	2	1545	1108	152	295	7.00E-19	95.9	DNA polymerase IV OS=Shewanella woodyi (strain ATCC 51908 / MS32) GN=dinB PE=3 SV=1
Unigene60768	sp|Q8EHU9|DPO4_SHEON	36.99	146	92	2	1545	1108	148	291	1.00E-18	95.1	DNA polymerase IV OS=Shewanella oneidensis (strain MR-1) GN=dinB PE=3 SV=1
Unigene60768	sp|B8FBE8|DPO4_DESAA	28.23	209	150	3	1548	922	148	341	2.00E-18	94.7	DNA polymerase IV OS=Desulfatibacillum alkenivorans (strain AK-01) GN=dinB PE=3 SV=1
Unigene60768	sp|P12689|REV1_YEAST	28.09	235	157	7	1551	883	514	746	6.00E-18	92.8	DNA repair protein REV1 OS=Saccharomyces cerevisiae (strain ATCC 204508 / S288c) GN=REV1 PE=1 SV=2
Unigene60768	sp|Q67QM6|DPO4_SYMTH	26.99	226	163	4	1545	874	146	359	8.00E-18	92.4	DNA polymerase IV OS=Symbiobacterium thermophilum (strain T / IAM 14863) GN=dinB PE=3 SV=1
Unigene60768	sp|A0Q6K9|DPO4_FRATN	37.78	135	84	1	1548	1144	150	283	1.00E-17	92	DNA polymerase IV OS=Francisella tularensis subsp. novicida (strain U112) GN=dinB PE=3 SV=1
Unigene60768	sp|Q0HY21|DPO4_SHESR	36.3	146	93	2	1545	1108	148	291	1.00E-17	91.7	DNA polymerase IV OS=Shewanella sp. (strain MR-7) GN=dinB PE=3 SV=1
Unigene60768	sp|Q0HLP0|DPO4_SHESM	36.3	146	93	2	1545	1108	148	291	2.00E-17	91.3	DNA polymerase IV OS=Shewanella sp. (strain MR-4) GN=dinB PE=3 SV=1
Unigene60768	sp|A0KTR5|DPO4_SHESA	36.3	146	93	2	1545	1108	148	291	2.00E-17	91.3	DNA polymerase IV OS=Shewanella sp. (strain ANA-3) GN=dinB PE=3 SV=1
Unigene60768	sp|Q086K1|DPO4_SHEFN	34.25	146	96	2	1545	1108	148	291	2.00E-17	90.9	DNA polymerase IV OS=Shewanella frigidimarina (strain NCIMB 400) GN=dinB PE=3 SV=1
Unigene60768	sp|Q0BM23|DPO4_FRATO	37.78	135	84	1	1548	1144	150	283	2.00E-17	90.9	DNA polymerase IV OS=Francisella tularensis subsp. holarctica (strain OSU18) GN=dinB PE=3 SV=1
Unigene60768	sp|B2SH34|DPO4_FRATM	37.78	135	84	1	1548	1144	150	283	2.00E-17	90.9	DNA polymerase IV OS=Francisella tularensis subsp. mediasiatica (strain FSC147) GN=dinB PE=3 SV=1
Unigene60769	sp|A3EWL3|REV1_ARATH	55.56	243	103	2	1012	299	517	759	2.00E-73	276	DNA repair protein REV1 OS=Arabidopsis thaliana GN=REV1 PE=2 SV=1
Unigene60769	sp|Q4KWZ7|REV1_CHICK	42.65	211	120	1	1012	383	625	835	5.00E-47	188	DNA repair protein REV1 OS=Gallus gallus GN=REV1 PE=2 SV=1
Unigene60769	sp|Q920Q2|REV1_MOUSE	41.4	215	125	1	1012	371	612	826	1.00E-46	187	DNA repair protein REV1 OS=Mus musculus GN=Rev1 PE=1 SV=1
Unigene60769	sp|Q5R4N7|REV1_PONAB	39.81	216	129	1	1012	368	613	828	2.00E-45	183	DNA repair protein REV1 OS=Pongo abelii GN=REV1 PE=2 SV=1
Unigene60769	sp|Q9UBZ9|REV1_HUMAN	39.81	216	129	1	1012	368	614	829	2.00E-45	183	DNA repair protein REV1 OS=Homo sapiens GN=REV1 PE=1 SV=1
Unigene60769	sp|O94623|REV1_SCHPO	36.79	212	132	2	1012	383	421	632	1.00E-31	137	DNA repair protein rev1 OS=Schizosaccharomyces pombe (strain 972 / ATCC 24843) GN=rev1 PE=2 SV=3
Unigene60769	sp|Q6D1H8|DPO4_ERWCT	37.12	132	83	1	1006	611	148	278	3.00E-20	99.8	DNA polymerase IV OS=Erwinia carotovora subsp. atroseptica (strain SCRI 1043 / ATCC BAA-672) GN=dinB PE=3 SV=1
Unigene60769	sp|B0TZS5|DPO4_FRAP2	40	135	81	1	1009	605	150	283	5.00E-20	99	DNA polymerase IV OS=Francisella philomiragia subsp. philomiragia (strain ATCC 25017) GN=dinB PE=3 SV=1
Unigene60769	sp|B1KD33|DPO4_SHEWM	35.62	146	94	2	1006	569	152	295	4.00E-19	95.9	DNA polymerase IV OS=Shewanella woodyi (strain ATCC 51908 / MS32) GN=dinB PE=3 SV=1
Unigene60769	sp|Q8EHU9|DPO4_SHEON	36.99	146	92	2	1006	569	148	291	7.00E-19	95.1	DNA polymerase IV OS=Shewanella oneidensis (strain MR-1) GN=dinB PE=3 SV=1
Unigene60769	sp|B8FBE8|DPO4_DESAA	28.23	209	150	3	1009	383	148	341	9.00E-19	94.7	DNA polymerase IV OS=Desulfatibacillum alkenivorans (strain AK-01) GN=dinB PE=3 SV=1
Unigene60769	sp|P12689|REV1_YEAST	28.09	235	157	7	1012	344	514	746	4.00E-18	92.8	DNA repair protein REV1 OS=Saccharomyces cerevisiae (strain ATCC 204508 / S288c) GN=REV1 PE=1 SV=2
Unigene60769	sp|Q67QM6|DPO4_SYMTH	26.99	226	163	4	1006	335	146	359	5.00E-18	92.4	DNA polymerase IV OS=Symbiobacterium thermophilum (strain T / IAM 14863) GN=dinB PE=3 SV=1
Unigene60769	sp|A0Q6K9|DPO4_FRATN	37.78	135	84	1	1009	605	150	283	6.00E-18	92	DNA polymerase IV OS=Francisella tularensis subsp. novicida (strain U112) GN=dinB PE=3 SV=1
Unigene60769	sp|Q0HY21|DPO4_SHESR	36.3	146	93	2	1006	569	148	291	8.00E-18	91.7	DNA polymerase IV OS=Shewanella sp. (strain MR-7) GN=dinB PE=3 SV=1
Unigene60769	sp|Q0HLP0|DPO4_SHESM	36.3	146	93	2	1006	569	148	291	1.00E-17	91.3	DNA polymerase IV OS=Shewanella sp. (strain MR-4) GN=dinB PE=3 SV=1
Unigene60769	sp|A0KTR5|DPO4_SHESA	36.3	146	93	2	1006	569	148	291	1.00E-17	91.3	DNA polymerase IV OS=Shewanella sp. (strain ANA-3) GN=dinB PE=3 SV=1
Unigene60769	sp|Q086K1|DPO4_SHEFN	34.25	146	96	2	1006	569	148	291	1.00E-17	90.9	DNA polymerase IV OS=Shewanella frigidimarina (strain NCIMB 400) GN=dinB PE=3 SV=1
Unigene60769	sp|Q0BM23|DPO4_FRATO	37.78	135	84	1	1009	605	150	283	1.00E-17	90.9	DNA polymerase IV OS=Francisella tularensis subsp. holarctica (strain OSU18) GN=dinB PE=3 SV=1
Unigene60769	sp|B2SH34|DPO4_FRATM	37.78	135	84	1	1009	605	150	283	1.00E-17	90.9	DNA polymerase IV OS=Francisella tularensis subsp. mediasiatica (strain FSC147) GN=dinB PE=3 SV=1
Unigene60770	sp|A3EWL3|REV1_ARATH	75.26	97	23	1	290	3	425	521	3.00E-35	146	DNA repair protein REV1 OS=Arabidopsis thaliana GN=REV1 PE=2 SV=1
Unigene60770	sp|Q5R4N7|REV1_PONAB	41	100	55	1	290	3	518	617	3.00E-17	87	DNA repair protein REV1 OS=Pongo abelii GN=REV1 PE=2 SV=1
Unigene60770	sp|Q4KWZ7|REV1_CHICK	42	100	54	1	290	3	530	629	4.00E-17	86.7	DNA repair protein REV1 OS=Gallus gallus GN=REV1 PE=2 SV=1
Unigene60770	sp|Q9UBZ9|REV1_HUMAN	40	100	56	1	290	3	519	618	7.00E-17	85.9	DNA repair protein REV1 OS=Homo sapiens GN=REV1 PE=1 SV=1
Unigene60770	sp|Q920Q2|REV1_MOUSE	42	100	54	1	290	3	517	616	5.00E-16	83.2	DNA repair protein REV1 OS=Mus musculus GN=Rev1 PE=1 SV=1
Unigene60770	sp|O94623|REV1_SCHPO	43.69	103	51	3	290	3	326	425	1.00E-14	78.6	DNA repair protein rev1 OS=Schizosaccharomyces pombe (strain 972 / ATCC 24843) GN=rev1 PE=2 SV=3
Unigene60770	sp|P58965|DPO4_THETN	39.58	96	58	0	290	3	52	147	6.00E-14	76.3	DNA polymerase IV OS=Thermoanaerobacter tengcongensis (strain DSM 15242 / JCM 11007 / NBRC 100824 / MB4) GN=dinB PE=3 SV=1
Unigene60770	sp|B8FBE8|DPO4_DESAA	39.39	99	57	1	290	3	53	151	8.00E-14	75.9	DNA polymerase IV OS=Desulfatibacillum alkenivorans (strain AK-01) GN=dinB PE=3 SV=1
Unigene60770	sp|Q64X95|DPO4_BACFR	38.38	99	58	1	290	3	53	151	1.00E-12	72	DNA polymerase IV OS=Bacteroides fragilis (strain YCH46) GN=dinB PE=3 SV=1
Unigene60770	sp|Q88NK4|DPO4_PSEPK	38.38	99	58	1	290	3	54	152	1.00E-12	71.6	DNA polymerase IV OS=Pseudomonas putida (strain KT2440) GN=dinB PE=3 SV=1
Unigene60770	sp|A5VZT3|DPO4_PSEP1	38.38	99	58	1	290	3	54	152	1.00E-12	71.6	DNA polymerase IV OS=Pseudomonas putida (strain F1 / ATCC 700007) GN=dinB PE=3 SV=1
Unigene60770	sp|Q6FFG4|DPO4_ACIAD	38.38	99	58	1	290	3	51	149	2.00E-12	71.2	DNA polymerase IV OS=Acinetobacter sp. (strain ADP1) GN=dinB PE=3 SV=1
Unigene60770	sp|Q8XZ19|DPO4_RALSO	38.38	99	58	1	290	3	52	150	2.00E-12	70.9	DNA polymerase IV OS=Ralstonia solanacearum (strain GMI1000) GN=dinB PE=3 SV=2
Unigene60770	sp|Q086K1|DPO4_SHEFN	41.41	99	55	1	290	3	52	150	5.00E-12	69.7	DNA polymerase IV OS=Shewanella frigidimarina (strain NCIMB 400) GN=dinB PE=3 SV=1
Unigene60770	sp|Q48FB2|DPO4_PSE14	38.38	99	58	1	290	3	54	152	5.00E-12	69.7	DNA polymerase IV OS=Pseudomonas syringae pv. phaseolicola (strain 1448A / Race 6) GN=dinB PE=3 SV=1
Unigene60770	sp|A1KUQ3|DPO4_NEIMF	38.38	99	58	1	290	3	53	151	5.00E-12	69.7	DNA polymerase IV OS=Neisseria meningitidis serogroup C / serotype 2a (strain ATCC 700532 / FAM18) GN=dinB PE=3 SV=1
Unigene60770	sp|Q9JRG1|DPO4_NEIMA	38.38	99	58	1	290	3	53	151	5.00E-12	69.7	DNA polymerase IV OS=Neisseria meningitidis serogroup A / serotype 4A (strain Z2491) GN=dinB PE=3 SV=1
Unigene60770	sp|B0KTK6|DPO4_PSEPG	37.37	99	59	1	290	3	54	152	9.00E-12	68.9	DNA polymerase IV OS=Pseudomonas putida (strain GB-1) GN=dinB PE=3 SV=1
Unigene60770	sp|Q5FSM8|DPO4_GLUOX	38.38	99	58	1	290	3	53	151	9.00E-12	68.9	DNA polymerase IV OS=Gluconobacter oxydans (strain 621H) GN=dinB PE=3 SV=1
Unigene60770	sp|Q1I6D5|DPO4_PSEE4	38.38	99	58	1	290	3	54	152	1.00E-11	68.6	DNA polymerase IV OS=Pseudomonas entomophila (strain L48) GN=dinB PE=3 SV=1
Unigene60774	sp|Q96QC0|PP1RA_HUMAN	33.33	126	79	3	308	670	758	882	2.00E-06	53.9	Serine/threonine-protein phosphatase 1 regulatory subunit 10 OS=Homo sapiens GN=PPP1R10 PE=1 SV=1
Unigene60774	sp|Q7YR38|PP1RA_PANTR	33.08	130	78	4	308	670	758	882	7.00E-06	52	Serine/threonine-protein phosphatase 1 regulatory subunit 10 OS=Pan troglodytes GN=PPP1R10 PE=3 SV=1
Unigene60780	sp|Q6BSP4|BBP_DEBHA	50	48	22	1	634	771	429	476	5.00E-06	43.5	Branchpoint-bridging protein OS=Debaryomyces hansenii (strain ATCC 36239 / CBS 767 / JCM 1990 / NBRC 0083 / IGC 2968) GN=BBP PE=3 SV=2
Unigene60780	sp|Q5JS54|PSMG4_HUMAN	24.32	111	84	1	638	306	9	118	7.00E-06	51.6	Proteasome assembly chaperone 4 OS=Homo sapiens GN=PSMG4 PE=2 SV=2
Unigene60797	sp|P54001|P4HA1_RAT	35.29	204	128	2	214	813	334	518	6.00E-29	128	Prolyl 4-hydroxylase subunit alpha-1 OS=Rattus norvegicus GN=P4ha1 PE=2 SV=2
Unigene60797	sp|Q20065|P4HA2_CAEEL	35.41	209	131	3	199	813	319	508	2.00E-28	127	Prolyl 4-hydroxylase subunit alpha-2 OS=Caenorhabditis elegans GN=phy-2 PE=1 SV=1
Unigene60797	sp|P16924|P4HA1_CHICK	35.78	204	127	2	214	813	316	500	2.00E-28	127	Prolyl 4-hydroxylase subunit alpha-1 OS=Gallus gallus GN=P4HA1 PE=1 SV=1
Unigene60797	sp|Q60715|P4HA1_MOUSE	33.33	204	132	2	214	813	334	518	2.00E-26	120	Prolyl 4-hydroxylase subunit alpha-1 OS=Mus musculus GN=P4ha1 PE=2 SV=2
Unigene60797	sp|Q5RAG8|P4HA1_PONAB	32.84	204	133	2	214	813	334	518	9.00E-26	118	Prolyl 4-hydroxylase subunit alpha-1 OS=Pongo abelii GN=P4HA1 PE=2 SV=1
Unigene60797	sp|P13674|P4HA1_HUMAN	32.84	204	133	2	214	813	334	518	9.00E-26	118	Prolyl 4-hydroxylase subunit alpha-1 OS=Homo sapiens GN=P4HA1 PE=1 SV=2
Unigene60797	sp|Q1RMU3|P4HA1_BOVIN	32.84	204	133	2	214	813	334	518	2.00E-25	117	Prolyl 4-hydroxylase subunit alpha-1 OS=Bos taurus GN=P4HA1 PE=1 SV=1
Unigene60797	sp|O15460|P4HA2_HUMAN	32.52	206	134	3	211	813	333	519	3.00E-25	116	Prolyl 4-hydroxylase subunit alpha-2 OS=Homo sapiens GN=P4HA2 PE=1 SV=1
Unigene60797	sp|Q10576|P4HA1_CAEEL	32.06	209	138	3	199	813	322	511	3.00E-25	116	Prolyl 4-hydroxylase subunit alpha-1 OS=Caenorhabditis elegans GN=dpy-18 PE=1 SV=2
Unigene60797	sp|Q60716|P4HA2_MOUSE	32.04	206	135	3	211	813	335	521	6.00E-25	115	Prolyl 4-hydroxylase subunit alpha-2 OS=Mus musculus GN=P4ha2 PE=2 SV=1
Unigene60797	sp|Q6W3E9|P4HA3_RAT	33.18	214	138	6	199	825	340	530	1.00E-24	114	Prolyl 4-hydroxylase subunit alpha-3 OS=Rattus norvegicus GN=P4ha3 PE=2 SV=1
Unigene60797	sp|Q5ZLK5|P4HA2_CHICK	31.86	204	136	3	211	813	334	518	2.00E-24	114	Prolyl 4-hydroxylase subunit alpha-2 OS=Gallus gallus GN=P4HA2 PE=2 SV=1
Unigene60797	sp|Q6W3F0|P4HA3_MOUSE	33.18	214	138	6	199	825	338	528	5.00E-24	112	Prolyl 4-hydroxylase subunit alpha-3 OS=Mus musculus GN=P4ha3 PE=2 SV=1
Unigene60797	sp|Q7Z4N8|P4HA3_HUMAN	32.71	214	139	6	199	825	340	530	2.00E-23	110	Prolyl 4-hydroxylase subunit alpha-3 OS=Homo sapiens GN=P4HA3 PE=1 SV=1
Unigene60797	sp|Q75UG4|P4HA3_BOVIN	32.24	214	140	6	199	825	340	530	2.00E-23	110	Prolyl 4-hydroxylase subunit alpha-3 OS=Bos taurus GN=P4HA3 PE=2 SV=1
Unigene60797	sp|Q8BG58|P4HTM_MOUSE	28.57	189	103	5	346	816	273	461	6.00E-13	75.5	Transmembrane prolyl 4-hydroxylase OS=Mus musculus GN=P4htm PE=2 SV=1
Unigene60797	sp|Q9NXG6|P4HTM_HUMAN	28.18	181	100	4	364	816	280	460	1.00E-12	74.3	Transmembrane prolyl 4-hydroxylase OS=Homo sapiens GN=P4HTM PE=1 SV=2
Unigene60800	sp|Q99315|YG31B_YEAST	37.08	89	54	2	201	461	664	748	9.00E-13	54.7	Transposon Ty3-G Gag-Pol polyprotein OS=Saccharomyces cerevisiae (strain ATCC 204508 / S288c) GN=TY3B-G PE=1 SV=3
Unigene60800	sp|Q7LHG5|YI31B_YEAST	37.08	89	54	2	201	461	690	774	9.00E-13	54.7	Transposon Ty3-I Gag-Pol polyprotein OS=Saccharomyces cerevisiae (strain ATCC 204508 / S288c) GN=TY3B-I PE=3 SV=2
Unigene60800	sp|Q05654|RTF21_SCHPO	31.87	91	59	2	198	461	479	566	6.00E-08	56.6	Retrotransposable element Tf2 155 kDa protein type 1 OS=Schizosaccharomyces pombe (strain 972 / ATCC 24843) GN=Tf2-1 PE=2 SV=1
Unigene60800	sp|P31843|RRPO_OENBE	43.75	64	36	0	201	392	24	87	6.00E-08	56.6	RNA-directed DNA polymerase homolog OS=Oenothera berteriana PE=4 SV=1
Unigene60800	sp|Q9UR07|RTF23_SCHPO	36.51	63	40	0	198	386	479	541	2.00E-07	55.1	Retrotransposable element Tf2 155 kDa protein type 3 OS=Schizosaccharomyces pombe (strain 972 / ATCC 24843) GN=Tf2-11 PE=4 SV=1
Unigene60800	sp|Q9C0R2|RTF22_SCHPO	36.51	63	40	0	198	386	479	541	2.00E-07	55.1	Retrotransposable element Tf2 155 kDa protein type 2 OS=Schizosaccharomyces pombe (strain 972 / ATCC 24843) GN=Tf2-7 PE=2 SV=1
Unigene60800	sp|Q8I7P9|POL5_DROME	31.82	88	59	2	201	461	196	282	1.00E-06	44.3	Retrovirus-related Pol polyprotein from transposon opus OS=Drosophila melanogaster GN=pol PE=4 SV=1
Unigene60800	sp|P19199|POL_COYMV	40.32	62	37	0	201	386	1481	1542	2.00E-06	52	Polyprotein P3 OS=Commelina yellow mottle virus PE=3 SV=2
Unigene60817	sp|Q9LV48|PERK1_ARATH	76.09	184	44	0	555	4	358	541	6.00E-79	293	Proline-rich receptor-like protein kinase PERK1 OS=Arabidopsis thaliana GN=PERK1 PE=1 SV=1
Unigene60817	sp|Q1PEM5|PERK3_ARATH	73.37	184	49	0	555	4	261	444	5.00E-76	283	Proline-rich receptor-like protein kinase PERK3 OS=Arabidopsis thaliana GN=PERK3 PE=2 SV=2
Unigene60817	sp|Q8GX23|PERK5_ARATH	73.91	184	48	1	555	4	390	572	4.00E-75	280	Proline-rich receptor-like protein kinase PERK5 OS=Arabidopsis thaliana GN=PERK5 PE=2 SV=1
Unigene60817	sp|Q9LK03|PERK2_ARATH	72.68	183	50	0	555	7	432	614	1.00E-74	278	Proline-rich receptor-like protein kinase PERK2 OS=Arabidopsis thaliana GN=PERK2 PE=2 SV=3
Unigene60817	sp|Q9ZNQ8|PERK4_ARATH	71.2	184	53	1	555	4	362	544	6.00E-72	270	Proline-rich receptor-like protein kinase PERK4 OS=Arabidopsis thaliana GN=PERK4 PE=1 SV=1
Unigene60817	sp|Q9XI96|PERK7_ARATH	72.83	184	50	1	555	4	415	597	2.00E-71	268	Proline-rich receptor-like protein kinase PERK7 OS=Arabidopsis thaliana GN=PERK7 PE=2 SV=1
Unigene60817	sp|Q9C821|PEK15_ARATH	69.19	185	56	1	555	4	221	405	3.00E-71	267	Proline-rich receptor-like protein kinase PERK15 OS=Arabidopsis thaliana GN=PERK15 PE=1 SV=1
Unigene60817	sp|Q9CAL8|PEK13_ARATH	69.78	182	55	0	555	10	431	612	3.00E-68	257	Proline-rich receptor-like protein kinase PERK13 OS=Arabidopsis thaliana GN=PERK13 PE=2 SV=1
Unigene60817	sp|Q9FFW5|PERK8_ARATH	65.95	185	61	1	555	7	417	601	4.00E-67	253	Proline-rich receptor-like protein kinase PERK8 OS=Arabidopsis thaliana GN=PERK8 PE=1 SV=1
Unigene60817	sp|Q9ZUE0|PEK12_ARATH	66.48	182	61	0	555	10	449	630	4.00E-66	250	Proline-rich receptor-like protein kinase PERK12 OS=Arabidopsis thaliana GN=PERK12 PE=2 SV=2
Unigene60817	sp|Q9C660|PEK10_ARATH	66.67	183	61	0	555	7	508	690	5.00E-66	250	Proline-rich receptor-like protein kinase PERK10 OS=Arabidopsis thaliana GN=PERK10 PE=1 SV=2
Unigene60817	sp|O65530|PEK14_ARATH	66.31	187	60	1	552	1	468	654	6.00E-66	249	Proline-rich receptor-like protein kinase PERK14 OS=Arabidopsis thaliana GN=PERK14 PE=2 SV=1
Unigene60817	sp|Q9SX31|PERK9_ARATH	64.48	183	65	1	555	7	455	636	5.00E-65	246	Proline-rich receptor-like protein kinase PERK9 OS=Arabidopsis thaliana GN=PERK9 PE=2 SV=1
Unigene60817	sp|Q8RWW0|ALE2_ARATH	54.75	179	81	2	555	19	427	599	4.00E-49	194	Receptor-like serine/threonine-protein kinase ALE2 OS=Arabidopsis thaliana GN=ALE2 PE=1 SV=1
Unigene60817	sp|Q94AG2|SERK1_ARATH	51.16	172	82	2	519	10	395	562	1.00E-42	172	Somatic embryogenesis receptor kinase 1 OS=Arabidopsis thaliana GN=SERK1 PE=1 SV=2
Unigene60817	sp|Q94F62|BAK1_ARATH	51.15	174	83	2	525	10	380	549	4.00E-42	171	BRASSINOSTEROID INSENSITIVE 1-associated receptor kinase 1 OS=Arabidopsis thaliana GN=BAK1 PE=1 SV=2
Unigene60817	sp|Q9LQQ8|RLCK7_ARATH	48.62	181	90	3	549	16	184	361	5.00E-42	170	Probable serine/threonine-protein kinase RLCKVII OS=Arabidopsis thaliana GN=At1g07870 PE=2 SV=1
Unigene60817	sp|C0LGF4|FEI1_ARATH	47.22	180	95	3	549	10	386	559	3.00E-41	167	LRR receptor-like serine/threonine-protein kinase FEI 1 OS=Arabidopsis thaliana GN=FEI1 PE=1 SV=1
Unigene60817	sp|Q9SRH7|Y3130_ARATH	47.83	184	95	3	549	1	226	405	7.00E-41	166	Receptor-like serine/threonine-protein kinase At3g01300 OS=Arabidopsis thaliana GN=At3g01300 PE=2 SV=1
Unigene60817	sp|Q9LFP7|Y5158_ARATH	48.37	184	94	3	549	1	232	411	1.00E-40	166	Probable receptor-like protein kinase At5g15080 OS=Arabidopsis thaliana GN=At5g15080 PE=1 SV=1
Unigene60818	sp|Q9LV48|PERK1_ARATH	79.34	121	25	1	365	3	243	362	5.00E-50	196	Proline-rich receptor-like protein kinase PERK1 OS=Arabidopsis thaliana GN=PERK1 PE=1 SV=1
Unigene60818	sp|Q9ZNQ8|PERK4_ARATH	74.38	121	30	1	362	3	246	366	6.00E-46	182	Proline-rich receptor-like protein kinase PERK4 OS=Arabidopsis thaliana GN=PERK4 PE=1 SV=1
Unigene60818	sp|Q9XI96|PERK7_ARATH	73.17	123	30	2	362	3	297	419	3.00E-45	180	Proline-rich receptor-like protein kinase PERK7 OS=Arabidopsis thaliana GN=PERK7 PE=2 SV=1
Unigene60818	sp|Q9LK03|PERK2_ARATH	76.23	122	27	2	362	3	316	436	5.00E-45	179	Proline-rich receptor-like protein kinase PERK2 OS=Arabidopsis thaliana GN=PERK2 PE=2 SV=3
Unigene60818	sp|Q8GX23|PERK5_ARATH	76.15	109	25	1	326	3	286	394	1.00E-42	171	Proline-rich receptor-like protein kinase PERK5 OS=Arabidopsis thaliana GN=PERK5 PE=2 SV=1
Unigene60818	sp|O65530|PEK14_ARATH	82.11	95	17	0	287	3	377	471	5.00E-40	162	Proline-rich receptor-like protein kinase PERK14 OS=Arabidopsis thaliana GN=PERK14 PE=2 SV=1
Unigene60818	sp|Q1PEM5|PERK3_ARATH	71.56	109	30	1	326	3	157	265	9.00E-39	158	Proline-rich receptor-like protein kinase PERK3 OS=Arabidopsis thaliana GN=PERK3 PE=2 SV=2
Unigene60818	sp|Q9C821|PEK15_ARATH	73.47	98	26	0	296	3	128	225	3.00E-36	150	Proline-rich receptor-like protein kinase PERK15 OS=Arabidopsis thaliana GN=PERK15 PE=1 SV=1
Unigene60818	sp|Q9FFW5|PERK8_ARATH	61.86	118	45	1	359	6	304	420	3.00E-35	147	Proline-rich receptor-like protein kinase PERK8 OS=Arabidopsis thaliana GN=PERK8 PE=1 SV=1
Unigene60818	sp|Q9SX31|PERK9_ARATH	60.5	119	47	1	362	6	345	458	5.00E-35	146	Proline-rich receptor-like protein kinase PERK9 OS=Arabidopsis thaliana GN=PERK9 PE=2 SV=1
Unigene60818	sp|Q9CAL8|PEK13_ARATH	59.84	122	48	1	365	3	314	435	9.00E-34	142	Proline-rich receptor-like protein kinase PERK13 OS=Arabidopsis thaliana GN=PERK13 PE=2 SV=1
Unigene60818	sp|Q9ZUE0|PEK12_ARATH	57.02	121	52	0	365	3	333	453	2.00E-33	140	Proline-rich receptor-like protein kinase PERK12 OS=Arabidopsis thaliana GN=PERK12 PE=2 SV=2
Unigene60818	sp|Q9C660|PEK10_ARATH	58.04	112	47	1	341	6	403	511	2.00E-32	137	Proline-rich receptor-like protein kinase PERK10 OS=Arabidopsis thaliana GN=PERK10 PE=1 SV=2
Unigene60818	sp|Q9SYS3|CRK40_ARATH	56.67	90	39	0	272	3	341	430	3.00E-25	113	Cysteine-rich receptor-like protein kinase 40 OS=Arabidopsis thaliana GN=CRK40 PE=2 SV=1
Unigene60818	sp|P0DH62|Y4407_SELML	49.57	117	53	1	335	3	221	337	1.00E-24	112	Inactive protein kinase SELMODRAFT_444075 OS=Selaginella moellendorffii GN=SELMODRAFT_444075 PE=2 SV=1
Unigene60818	sp|Q9XEC8|CRK38_ARATH	52.48	101	48	0	305	3	321	421	1.00E-24	112	Cysteine-rich receptor-like protein kinase 38 OS=Arabidopsis thaliana GN=CRK38 PE=2 SV=1
Unigene60818	sp|Q9LT96|Y5977_ARATH	48.94	94	48	0	287	6	622	715	2.00E-24	110	Probable leucine-rich repeat receptor-like protein kinase At5g49770 OS=Arabidopsis thaliana GN=At5g49770 PE=2 SV=1
Unigene60818	sp|C0LGU1|Y5374_ARATH	44.74	114	63	1	344	3	601	713	2.00E-23	107	Probable LRR receptor-like serine/threonine-protein kinase At5g37450 OS=Arabidopsis thaliana GN=At5g37450 PE=2 SV=1
Unigene60818	sp|Q3EDL4|Y1154_ARATH	47.5	120	63	2	362	3	121	236	2.00E-23	107	Probable serine/threonine-protein kinase At1g01540 OS=Arabidopsis thaliana GN=At1g01540 PE=1 SV=2
Unigene60818	sp|O22187|Y2232_ARATH	43.9	123	67	2	365	3	451	570	3.00E-23	107	Probable receptor-like protein kinase At2g23200 OS=Arabidopsis thaliana GN=At2g23200 PE=2 SV=1
Unigene60819	sp|Q9LV48|PERK1_ARATH	61.21	116	39	1	512	183	536	651	3.00E-33	141	Proline-rich receptor-like protein kinase PERK1 OS=Arabidopsis thaliana GN=PERK1 PE=1 SV=1
Unigene60819	sp|Q8GX23|PERK5_ARATH	55.77	104	42	2	512	213	567	665	2.00E-23	108	Proline-rich receptor-like protein kinase PERK5 OS=Arabidopsis thaliana GN=PERK5 PE=2 SV=1
Unigene60819	sp|Q9LK03|PERK2_ARATH	49.53	107	53	1	512	195	610	716	5.00E-21	100	Proline-rich receptor-like protein kinase PERK2 OS=Arabidopsis thaliana GN=PERK2 PE=2 SV=3
Unigene60819	sp|Q9ZNQ8|PERK4_ARATH	60.53	76	30	0	512	285	539	614	1.00E-20	99.4	Proline-rich receptor-like protein kinase PERK4 OS=Arabidopsis thaliana GN=PERK4 PE=1 SV=1
Unigene60819	sp|Q9XI96|PERK7_ARATH	55.88	102	40	3	512	222	592	686	1.00E-20	99	Proline-rich receptor-like protein kinase PERK7 OS=Arabidopsis thaliana GN=PERK7 PE=2 SV=1
Unigene60819	sp|Q9C821|PEK15_ARATH	53.85	91	37	2	512	255	400	489	8.00E-19	93.2	Proline-rich receptor-like protein kinase PERK15 OS=Arabidopsis thaliana GN=PERK15 PE=1 SV=1
Unigene60819	sp|Q9ZUE0|PEK12_ARATH	44.19	86	48	2	512	255	627	702	1.00E-09	62.4	Proline-rich receptor-like protein kinase PERK12 OS=Arabidopsis thaliana GN=PERK12 PE=2 SV=2
Unigene60819	sp|Q9CAL8|PEK13_ARATH	36.36	110	67	3	512	192	609	706	1.00E-08	59.7	Proline-rich receptor-like protein kinase PERK13 OS=Arabidopsis thaliana GN=PERK13 PE=2 SV=1
Unigene60819	sp|Q1PEM5|PERK3_ARATH	67.57	37	12	0	512	402	439	475	1.00E-07	55.8	Proline-rich receptor-like protein kinase PERK3 OS=Arabidopsis thaliana GN=PERK3 PE=2 SV=2
Unigene60819	sp|O65530|PEK14_ARATH	42.53	87	50	3	512	252	648	725	2.00E-07	55.1	Proline-rich receptor-like protein kinase PERK14 OS=Arabidopsis thaliana GN=PERK14 PE=2 SV=1
Unigene60819	sp|Q9FFW5|PERK8_ARATH	33.72	86	57	1	512	255	597	673	2.00E-06	52	Proline-rich receptor-like protein kinase PERK8 OS=Arabidopsis thaliana GN=PERK8 PE=1 SV=1
Unigene60820	sp|Q9LV48|PERK1_ARATH	45.05	202	96	11	567	7	61	247	3.00E-33	141	Proline-rich receptor-like protein kinase PERK1 OS=Arabidopsis thaliana GN=PERK1 PE=1 SV=1
Unigene60820	sp|Q9LK03|PERK2_ARATH	39.69	194	110	10	567	7	157	319	4.00E-23	107	Proline-rich receptor-like protein kinase PERK2 OS=Arabidopsis thaliana GN=PERK2 PE=2 SV=3
Unigene60820	sp|Q9T0K5|LRX3_ARATH	35.03	177	115	4	567	37	466	600	2.00E-19	95.5	Leucine-rich repeat extensin-like protein 3 OS=Arabidopsis thaliana GN=LRX3 PE=1 SV=1
Unigene60820	sp|Q9FLQ7|FH20_ARATH	34.95	186	107	7	561	46	968	1113	4.00E-18	91.3	Formin-like protein 20 OS=Arabidopsis thaliana GN=FH20 PE=2 SV=3
Unigene60820	sp|Q03173|ENAH_MOUSE	32.46	191	122	4	567	16	430	613	7.00E-17	87	Protein enabled homolog OS=Mus musculus GN=Enah PE=1 SV=2
Unigene60820	sp|Q9ZNQ8|PERK4_ARATH	31.62	234	114	11	567	4	36	250	2.00E-16	85.5	Proline-rich receptor-like protein kinase PERK4 OS=Arabidopsis thaliana GN=PERK4 PE=1 SV=1
Unigene60820	sp|Q9C660|PEK10_ARATH	33.33	186	112	6	567	46	67	222	5.00E-16	84.3	Proline-rich receptor-like protein kinase PERK10 OS=Arabidopsis thaliana GN=PERK10 PE=1 SV=2
Unigene60820	sp|Q9SX31|PERK9_ARATH	33.52	176	110	4	561	55	30	188	6.00E-16	84	Proline-rich receptor-like protein kinase PERK9 OS=Arabidopsis thaliana GN=PERK9 PE=2 SV=1
Unigene60820	sp|Q9XI96|PERK7_ARATH	30.47	279	100	15	561	7	31	300	8.00E-16	83.6	Proline-rich receptor-like protein kinase PERK7 OS=Arabidopsis thaliana GN=PERK7 PE=2 SV=1
Unigene60820	sp|Q9LJ64|PLRX1_ARATH	33.85	192	120	7	561	7	662	810	1.00E-15	83.2	Pollen-specific leucine-rich repeat extensin-like protein 1 OS=Arabidopsis thaliana GN=PEX1 PE=2 SV=1
Unigene60820	sp|Q9FPQ6|GP1_CHLRE	33.7	181	113	5	567	46	108	271	1.00E-15	83.2	Vegetative cell wall protein gp1 OS=Chlamydomonas reinhardtii GN=GP1 PE=2 SV=1
Unigene60820	sp|P13983|EXTN_TOBAC	32.28	189	110	5	567	55	426	602	1.00E-15	83.2	Extensin OS=Nicotiana tabacum GN=HRGPNT3 PE=2 SV=1
Unigene60820	sp|Q84ZL0|FH5_ORYSJ	32.96	179	115	6	567	46	929	1053	2.00E-15	82	Formin-like protein 5 OS=Oryza sativa subsp. japonica GN=FH5 PE=2 SV=2
Unigene60820	sp|Q9SN46|LRX5_ARATH	31.75	189	115	7	567	43	617	782	5.00E-15	80.9	Leucine-rich repeat extensin-like protein 5 OS=Arabidopsis thaliana GN=LRX5 PE=2 SV=2
Unigene60820	sp|O48809|LRX2_ARATH	33.85	195	111	8	564	34	429	606	7.00E-15	80.5	Leucine-rich repeat extensin-like protein 2 OS=Arabidopsis thaliana GN=LRX2 PE=1 SV=1
Unigene60820	sp|Q7G6K7|FH3_ORYSJ	31.86	204	114	8	564	28	542	705	7.00E-15	80.5	Formin-like protein 3 OS=Oryza sativa subsp. japonica GN=FH3 PE=2 SV=2
Unigene60820	sp|Q9Z0G8|WIPF3_RAT	32.12	193	117	9	567	31	165	318	3.00E-14	78.6	WAS/WASL-interacting protein family member 3 OS=Rattus norvegicus GN=Wipf3 PE=1 SV=1
Unigene60820	sp|Q03211|PEXLP_TOBAC	29.86	211	116	9	567	31	68	247	3.00E-14	78.6	Pistil-specific extensin-like protein OS=Nicotiana tabacum PE=2 SV=1
Unigene60820	sp|Q9ZUE0|PEK12_ARATH	33.33	207	115	8	567	16	8	188	3.00E-14	78.6	Proline-rich receptor-like protein kinase PERK12 OS=Arabidopsis thaliana GN=PERK12 PE=2 SV=2
Unigene60820	sp|Q9XIL9|PLRX3_ARATH	36.02	186	106	10	555	37	521	668	3.00E-14	78.2	Pollen-specific leucine-rich repeat extensin-like protein 3 OS=Arabidopsis thaliana GN=PEX3 PE=2 SV=1
Unigene60826	sp|O08789|MNT_MOUSE	42.86	98	42	6	281	30	54	150	8.00E-06	49.3	Max-binding protein MNT OS=Mus musculus GN=Mnt PE=2 SV=2
Unigene60831	sp|B2AL40|NOP9_PODAN	44.44	54	30	0	25	186	770	823	3.00E-07	53.9	Nucleolar protein 9 OS=Podospora anserina (strain S / ATCC MYA-4624 / DSM 980 / FGSC 10383) GN=NOP9 PE=3 SV=1
Unigene60831	sp|Q8STA9|Y5G8_ENCCU	35.29	85	53	2	16	264	335	417	4.00E-07	53.5	UPF0329 protein ECU05_1680/ECU11_0050 OS=Encephalitozoon cuniculi (strain GB-M1) GN=ECU05_1680 PE=3 SV=1
Unigene60831	sp|A5E4P1|PXR1_LODEL	44.44	54	30	0	16	177	184	237	5.00E-07	53.1	Protein PXR1 OS=Lodderomyces elongisporus (strain ATCC 11503 / CBS 2605 / JCM 1781 / NBRC 1676 / NRRL YB-4239) GN=PXR1 PE=3 SV=1
Unigene60831	sp|Q5F489|TAF3_CHICK	40.62	64	35	1	19	201	691	754	9.00E-07	52.4	Transcription initiation factor TFIID subunit 3 OS=Gallus gallus GN=TAF3 PE=2 SV=1
Unigene60831	sp|A5DAC8|DBP3_PICGU	46.15	52	28	0	22	177	21	72	9.00E-07	52.4	ATP-dependent RNA helicase DBP3 OS=Meyerozyma guilliermondii (strain ATCC 6260 / CBS 566 / DSM 6381 / JCM 1539 / NBRC 10279 / NRRL Y-324) GN=DBP3 PE=3 SV=2
Unigene60831	sp|Q5EAW9|TAF3_XENLA	40	65	39	1	7	201	611	672	1.00E-06	52	Transcription initiation factor TFIID subunit 3 OS=Xenopus laevis GN=taf3 PE=2 SV=1
Unigene60831	sp|Q9TW28|MYOM_DICDI	26.12	134	95	2	12	401	976	1102	2.00E-06	51.6	Myosin-M heavy chain OS=Dictyostelium discoideum GN=myoM PE=1 SV=1
Unigene60831	sp|Q07283|TRHY_HUMAN	26.27	118	82	1	14	352	642	759	3.00E-06	50.4	Trichohyalin OS=Homo sapiens GN=TCHH PE=1 SV=2
Unigene60831	sp|Q6BUE3|PXR1_DEBHA	44.44	54	30	0	16	177	196	249	3.00E-06	50.4	Protein PXR1 OS=Debaryomyces hansenii (strain ATCC 36239 / CBS 767 / JCM 1990 / NBRC 0083 / IGC 2968) GN=PXR1 PE=3 SV=1
Unigene60831	sp|Q7S8V3|NST1_NEUCR	27.68	112	81	2	2	337	600	703	3.00E-06	50.4	Stress response protein nst-1 OS=Neurospora crassa (strain ATCC 24698 / 74-OR23-1A / CBS 708.71 / DSM 1257 / FGSC 987) GN=nst-1 PE=3 SV=1
Unigene60831	sp|Q1E1H4|NST1_COCIM	29.13	127	87	3	16	387	587	712	3.00E-06	50.4	Stress response protein NST1 OS=Coccidioides immitis (strain RS) GN=NST1 PE=3 SV=1
Unigene60831	sp|P36044|MNN4_YEAST	39.29	56	34	0	16	183	1041	1096	3.00E-06	50.4	Protein MNN4 OS=Saccharomyces cerevisiae (strain ATCC 204508 / S288c) GN=MNN4 PE=2 SV=2
Unigene60831	sp|Q6C1L3|PXR1_YARLI	43.64	55	30	1	16	177	180	234	6.00E-06	49.7	Protein PXR1 OS=Yarrowia lipolytica (strain CLIB 122 / E 150) GN=PXR1 PE=3 SV=1
Unigene60831	sp|Q751P0|PXR1_ASHGO	37.04	54	34	0	16	177	194	247	8.00E-06	49.3	Protein PXR1 OS=Ashbya gossypii (strain ATCC 10895 / CBS 109.51 / FGSC 9923 / NRRL Y-1056) GN=PXR1 PE=3 SV=1
Unigene60831	sp|Q5HZG4|TAF3_MOUSE	40.58	69	37	2	7	201	690	757	1.00E-05	48.9	Transcription initiation factor TFIID subunit 3 OS=Mus musculus GN=Taf3 PE=1 SV=2
Unigene60831	sp|Q55FI4|NOP58_DICDI	41.82	55	31	1	15	176	557	611	1.00E-05	48.9	Nucleolar protein 58 OS=Dictyostelium discoideum GN=nop58 PE=3 SV=1
Unigene60831	sp|Q6FQ21|NOP58_CANGA	38.89	54	33	0	16	177	455	508	1.00E-05	48.9	Nucleolar protein 58 OS=Candida glabrata (strain ATCC 2001 / CBS 138 / JCM 3761 / NBRC 0622 / NRRL Y-65) GN=NOP58 PE=3 SV=1
Unigene60831	sp|Q59S06|NOP58_CANAL	31.48	54	37	0	14	175	462	515	1.00E-05	48.9	Nucleolar protein 58 OS=Candida albicans (strain SC5314 / ATCC MYA-2876) GN=NOP58 PE=3 SV=1
Unigene60831	sp|Q9UKJ3|GPTC8_HUMAN	30.58	121	81	4	22	375	664	766	1.00E-05	48.9	G patch domain-containing protein 8 OS=Homo sapiens GN=GPATCH8 PE=1 SV=2
Unigene60831	sp|O13473|CBF5_KLULA	41.51	53	31	0	16	174	422	474	1.00E-05	48.9	Centromere/microtubule-binding protein CBF5 OS=Kluyveromyces lactis (strain ATCC 8585 / CBS 2359 / DSM 70799 / NBRC 1267 / NRRL Y-1140 / WM37) GN=CBF5 PE=3 SV=1
Unigene60843	sp|P04323|POL3_DROME	36.47	170	108	0	510	1	301	470	3.00E-20	98.2	Retrovirus-related Pol polyprotein from transposon 17.6 OS=Drosophila melanogaster GN=pol PE=4 SV=1
Unigene60843	sp|P20825|POL2_DROME	36.02	161	103	0	510	28	300	460	5.00E-20	97.4	Retrovirus-related Pol polyprotein from transposon 297 OS=Drosophila melanogaster GN=pol PE=4 SV=1
Unigene60843	sp|Q7LHG5|YI31B_YEAST	35.5	169	109	1	549	43	698	864	9.00E-19	93.2	Transposon Ty3-I Gag-Pol polyprotein OS=Saccharomyces cerevisiae (strain ATCC 204508 / S288c) GN=TY3B-I PE=3 SV=2
Unigene60843	sp|Q99315|YG31B_YEAST	35.5	169	109	1	549	43	672	838	9.00E-19	93.2	Transposon Ty3-G Gag-Pol polyprotein OS=Saccharomyces cerevisiae (strain ATCC 204508 / S288c) GN=TY3B-G PE=1 SV=3
Unigene60843	sp|P10401|POLY_DROME	31.41	156	107	0	510	43	276	431	3.00E-18	91.7	Retrovirus-related Pol polyprotein from transposon gypsy OS=Drosophila melanogaster GN=pol PE=4 SV=1
Unigene60843	sp|Q8I7P9|POL5_DROME	33.97	156	103	0	510	43	217	372	8.00E-18	90.1	Retrovirus-related Pol polyprotein from transposon opus OS=Drosophila melanogaster GN=pol PE=4 SV=1
Unigene60843	sp|P10394|POL4_DROME	33.57	143	95	0	549	121	396	538	6.00E-16	84	Retrovirus-related Pol polyprotein from transposon 412 OS=Drosophila melanogaster GN=POL PE=4 SV=1
Unigene60843	sp|Q05654|RTF21_SCHPO	25.86	174	129	0	549	28	488	661	6.00E-15	80.5	Retrotransposable element Tf2 155 kDa protein type 1 OS=Schizosaccharomyces pombe (strain 972 / ATCC 24843) GN=Tf2-1 PE=2 SV=1
Unigene60843	sp|Q9UR07|RTF23_SCHPO	25.29	174	130	0	549	28	488	661	7.00E-14	77	Retrotransposable element Tf2 155 kDa protein type 3 OS=Schizosaccharomyces pombe (strain 972 / ATCC 24843) GN=Tf2-11 PE=4 SV=1
Unigene60843	sp|Q9C0R2|RTF22_SCHPO	25.29	174	130	0	549	28	488	661	7.00E-14	77	Retrotransposable element Tf2 155 kDa protein type 2 OS=Schizosaccharomyces pombe (strain 972 / ATCC 24843) GN=Tf2-7 PE=2 SV=1
Unigene60843	sp|Q09575|YRD6_CAEEL	27.52	149	108	2	516	70	530	675	6.00E-11	67.4	Uncharacterized protein K02A2.6 OS=Caenorhabditis elegans GN=K02A2.6 PE=2 SV=1
Unigene60843	sp|P15629|POL_SOCMV	28.42	183	123	6	549	25	283	463	1.00E-08	59.3	Enzymatic polyprotein OS=Soybean chlorotic mottle virus GN=ORF V PE=3 SV=2
Unigene60843	sp|P27502|POL_RTBVP	24	175	131	3	522	4	1274	1446	2.00E-08	58.9	Polyprotein P3 OS=Rice tungro bacilliform virus (isolate Philippines) PE=1 SV=1
Unigene60843	sp|P19199|POL_COYMV	24.86	185	137	2	549	1	1489	1672	2.00E-08	58.9	Polyprotein P3 OS=Commelina yellow mottle virus PE=3 SV=2
Unigene60843	sp|Q7TD08|POL_CYLCV	28.24	170	115	6	549	61	282	450	4.00E-07	54.7	Enzymatic polyprotein OS=Cestrum yellow leaf curling virus GN=ORF V PE=3 SV=1
Unigene60843	sp|Q6XKE6|POLG_PVCV2	25	176	126	3	525	16	1474	1643	4.00E-06	51.2	Genome polyprotein OS=Petunia vein clearing virus (isolate Hohn) PE=3 SV=1
Unigene60843	sp|Q91DM0|POLG_PVCV1	25	176	126	3	525	16	1473	1642	4.00E-06	51.2	Genome polyprotein OS=Petunia vein clearing virus (isolate Shepherd) PE=3 SV=1
Unigene60843	sp|P27401|POL_SFV3L	23.35	167	128	1	510	10	251	415	7.00E-06	50.4	Pro-Pol polyprotein OS=Simian foamy virus type 3 (strain LK3) GN=pol PE=3 SV=2
Unigene60843	sp|P23074|POL_SFV1	23.35	167	128	1	510	10	251	415	7.00E-06	50.4	Pro-Pol polyprotein OS=Simian foamy virus type 1 GN=pol PE=1 SV=3
Unigene60844	sp|Q9UMN6|MLL4_HUMAN	41.54	65	38	1	208	14	355	418	3.00E-06	53.1	Histone-lysine N-methyltransferase MLL4 OS=Homo sapiens GN=WBP7 PE=1 SV=1
Unigene60862	sp|Q9FJJ3|SRO5_ARATH	42.01	169	97	3	50	553	138	302	4.00E-28	124	Probable inactive poly [ADP-ribose] polymerase SRO5 OS=Arabidopsis thaliana GN=SRO5 PE=1 SV=1
Unigene60862	sp|Q9ZUD9|SRO2_ARATH	38.59	184	113	2	26	577	144	322	2.00E-25	115	Probable inactive poly [ADP-ribose] polymerase SRO2 OS=Arabidopsis thaliana GN=SRO2 PE=1 SV=1
Unigene60862	sp|Q9STU1|SRO4_ARATH	36.02	186	114	4	11	553	129	307	2.00E-23	109	Probable inactive poly [ADP-ribose] polymerase SRO4 OS=Arabidopsis thaliana GN=SRO4 PE=2 SV=2
Unigene60862	sp|O64592|SRO3_ARATH	35.93	167	107	1	50	550	140	301	6.00E-23	107	Probable inactive poly [ADP-ribose] polymerase SRO3 OS=Arabidopsis thaliana GN=SRO3 PE=1 SV=2
Unigene60862	sp|Q8RY59|RCD1_ARATH	28.7	230	124	3	23	592	349	578	7.00E-19	94	Inactive poly [ADP-ribose] polymerase RCD1 OS=Arabidopsis thaliana GN=RCD1 PE=1 SV=1
Unigene60862	sp|O82289|SRO1_ARATH	29.28	222	110	6	23	547	345	560	4.00E-15	81.6	Probable inactive poly [ADP-ribose] polymerase SRO1 OS=Arabidopsis thaliana GN=SRO1 PE=1 SV=2
Unigene60864	sp|Q28181|CNGB1_BOVIN	34.44	90	59	1	112	381	367	447	9.00E-06	49.7	Cyclic nucleotide-gated cation channel beta-1 OS=Bos taurus GN=CNGB1 PE=1 SV=1
Unigene60876	sp|Q55GJ3|NCA2_DICDI	23.89	226	160	6	925	1566	559	774	4.00E-16	87.4	Nuclear control of ATPase protein 2 OS=Dictyostelium discoideum GN=nca2 PE=3 SV=1
Unigene60876	sp|O74963|NCA2_SCHPO	22.3	287	217	6	1018	1860	292	569	2.00E-14	81.6	Nuclear control of ATPase protein 2 OS=Schizosaccharomyces pombe (strain 972 / ATCC 24843) GN=nca2 PE=2 SV=1
Unigene60876	sp|Q753J1|NCA2_ASHGO	23.91	322	222	11	964	1860	271	565	3.00E-09	64.7	Nuclear control of ATPase protein 2 OS=Ashbya gossypii (strain ATCC 10895 / CBS 109.51 / FGSC 9923 / NRRL Y-1056) GN=NCA2 PE=3 SV=1
Unigene60876	sp|Q12374|NCA2_YEAST	22.99	274	193	10	964	1731	314	568	2.00E-07	58.5	Nuclear control of ATPase protein 2 OS=Saccharomyces cerevisiae (strain ATCC 204508 / S288c) GN=NCA2 PE=1 SV=1
Unigene60884	sp|P27951|BAG_STRAG	41.94	124	63	9	394	50	833	945	2.00E-15	82.4	IgA FC receptor OS=Streptococcus agalactiae GN=bag PE=1 SV=1
Unigene60884	sp|Q9BXM0|PRAX_HUMAN	35.04	137	75	6	406	38	566	702	2.00E-14	78.6	Periaxin OS=Homo sapiens GN=PRX PE=1 SV=2
Unigene60884	sp|Q10637|PG24_MYCTU	40.77	130	71	5	24	395	162	290	7.00E-14	77	Uncharacterized PE-PGRS family protein PE_PGRS24 OS=Mycobacterium tuberculosis GN=PE_PGRS24 PE=3 SV=1
Unigene60884	sp|P0A688|PG36_MYCTU	41.35	133	67	6	30	395	192	320	9.00E-14	76.6	Uncharacterized PE-PGRS family protein PE_PGRS36 OS=Mycobacterium tuberculosis GN=PE_PGRS36 PE=3 SV=1
Unigene60884	sp|P0A689|PG36_MYCBO	41.35	133	67	6	30	395	192	320	9.00E-14	76.6	Uncharacterized PE-PGRS family protein PE_PGRS36 OS=Mycobacterium bovis (strain ATCC BAA-935 / AF2122/97) GN=PE_PGRS36 PE=3 SV=1
Unigene60884	sp|O96614|SER1_GALME	50.43	117	56	5	45	389	1	111	2.00E-13	75.9	Sericin-1 (Fragment) OS=Galleria mellonella GN=SER1 PE=2 SV=1
Unigene60884	sp|Q63425|PRAX_RAT	37.24	145	75	6	415	29	553	693	3.00E-13	75.1	Periaxin OS=Rattus norvegicus GN=Prx PE=1 SV=2
Unigene60884	sp|Q7A3J7|FNBA_STAAN	41.67	96	53	2	307	29	871	966	3.00E-13	75.1	Fibronectin-binding protein A OS=Staphylococcus aureus (strain N315) GN=fnbA PE=3 SV=1
Unigene60884	sp|Q99RD2|FNBA_STAAM	41.67	96	53	2	307	29	871	966	3.00E-13	75.1	Fibronectin-binding protein A OS=Staphylococcus aureus (strain Mu50 / ATCC 700699) GN=fnbA PE=3 SV=1
Unigene60884	sp|A7X6I5|FNBA_STAA1	41.67	96	53	2	307	29	871	966	3.00E-13	75.1	Fibronectin-binding protein A OS=Staphylococcus aureus (strain Mu3 / ATCC 700698) GN=fnbA PE=3 SV=1
Unigene60884	sp|O55103|PRAX_MOUSE	37.23	137	68	6	394	38	441	576	5.00E-13	74.3	Periaxin OS=Mus musculus GN=Prx PE=1 SV=1
Unigene60884	sp|Q9JM99|PRG4_MOUSE	36.64	131	75	5	397	29	452	578	6.00E-13	73.9	Proteoglycan 4 OS=Mus musculus GN=Prg4 PE=1 SV=2
Unigene60884	sp|P0A690|PG46_MYCTU	36.51	126	78	3	30	401	124	239	6.00E-13	73.9	Uncharacterized PE-PGRS family protein PE_PGRS46 OS=Mycobacterium tuberculosis GN=PE_PGRS46 PE=3 SV=1
Unigene60884	sp|P0A691|PG46_MYCBO	36.51	126	78	3	30	401	124	239	6.00E-13	73.9	Uncharacterized PE-PGRS family protein PE_PGRS46 OS=Mycobacterium bovis (strain ATCC BAA-935 / AF2122/97) GN=PE_PGRS46 PE=3 SV=1
Unigene60884	sp|A5DVD6|PAN1_LODEL	37.4	131	71	6	394	35	1329	1456	1.00E-12	72.8	Actin cytoskeleton-regulatory complex protein PAN1 OS=Lodderomyces elongisporus (strain ATCC 11503 / CBS 2605 / JCM 1781 / NBRC 1676 / NRRL YB-4239) GN=PAN1 PE=3 SV=1
Unigene60884	sp|Q9FPQ6|GP1_CHLRE	39.68	126	74	6	400	29	81	202	1.00E-12	72.8	Vegetative cell wall protein gp1 OS=Chlamydomonas reinhardtii GN=GP1 PE=2 SV=1
Unigene60884	sp|O53553|PG54_MYCTU	35.38	130	72	4	30	383	621	748	2.00E-12	72.4	Uncharacterized PE-PGRS family protein PE_PGRS54 OS=Mycobacterium tuberculosis GN=PE_PGRS54 PE=3 SV=1
Unigene60884	sp|O53810|PG10_MYCTU	40.65	123	72	2	30	395	570	687	2.00E-12	72.4	Uncharacterized PE-PGRS family protein PE_PGRS10 OS=Mycobacterium tuberculosis GN=PE_PGRS10 PE=3 SV=1
Unigene60884	sp|Q8I948|ACN1_ACAGO	44.74	114	63	3	39	380	42	147	2.00E-12	72.4	Acanthoscurrin-1 OS=Acanthoscurria gomesiana GN=acantho1 PE=1 SV=1
Unigene60884	sp|O42854|YFHH_SCHPO	32.67	150	74	7	403	35	1094	1241	2.00E-12	72	SH3 domain-containing protein C23A1.17 OS=Schizosaccharomyces pombe (strain 972 / ATCC 24843) GN=SPAC23A1.17 PE=1 SV=1
Unigene60885	sp|Q7A3J7|FNBA_STAAN	42.86	91	49	2	292	29	876	966	1.00E-12	71.6	Fibronectin-binding protein A OS=Staphylococcus aureus (strain N315) GN=fnbA PE=3 SV=1
Unigene60885	sp|Q99RD2|FNBA_STAAM	42.86	91	49	2	292	29	876	966	1.00E-12	71.6	Fibronectin-binding protein A OS=Staphylococcus aureus (strain Mu50 / ATCC 700699) GN=fnbA PE=3 SV=1
Unigene60885	sp|A7X6I5|FNBA_STAA1	42.86	91	49	2	292	29	876	966	1.00E-12	71.6	Fibronectin-binding protein A OS=Staphylococcus aureus (strain Mu3 / ATCC 700698) GN=fnbA PE=3 SV=1
Unigene60885	sp|P27951|BAG_STRAG	40.37	109	39	7	292	44	833	941	7.00E-12	69.3	IgA FC receptor OS=Streptococcus agalactiae GN=bag PE=1 SV=1
Unigene60885	sp|Q2YW62|FNBA_STAAB	41.05	95	50	3	295	29	832	921	6.00E-11	66.2	Fibronectin-binding protein A OS=Staphylococcus aureus (strain bovine RF122 / ET3-1) GN=fnbA PE=3 SV=1
Unigene60885	sp|Q9BXM0|PRAX_HUMAN	37.96	108	53	5	301	20	569	674	4.00E-10	63.5	Periaxin OS=Homo sapiens GN=PRX PE=1 SV=2
Unigene60885	sp|P56877|PG03_MYCTU	46.07	89	48	2	30	296	716	799	4.00E-10	63.5	Uncharacterized PE-PGRS family protein PE_PGRS3 OS=Mycobacterium tuberculosis GN=PE_PGRS3 PE=3 SV=1
Unigene60885	sp|Q9XZV1|SWP1_ENCCU	48.39	93	48	4	24	302	353	437	5.00E-10	63.2	Spore wall protein 1 OS=Encephalitozoon cuniculi (strain GB-M1) GN=SWP1 PE=1 SV=1
Unigene60885	sp|O53553|PG54_MYCTU	41.76	91	51	3	30	296	811	897	7.00E-10	62.8	Uncharacterized PE-PGRS family protein PE_PGRS54 OS=Mycobacterium tuberculosis GN=PE_PGRS54 PE=3 SV=1
Unigene60885	sp|O18740|K1C9_CANFA	42.86	91	52	0	30	302	498	588	7.00E-10	62.8	Keratin, type I cytoskeletal 9 OS=Canis familiaris GN=KRT9 PE=3 SV=1
Unigene60885	sp|Q9JM99|PRG4_MOUSE	41.05	95	48	5	295	35	526	616	1.00E-09	62	Proteoglycan 4 OS=Mus musculus GN=Prg4 PE=1 SV=2
Unigene60885	sp|Q9Y3S1|WNK2_HUMAN	41.57	89	52	3	295	29	941	1015	1.00E-09	61.6	Serine/threonine-protein kinase WNK2 OS=Homo sapiens GN=WNK2 PE=1 SV=4
Unigene60885	sp|O96614|SER1_GALME	52.81	89	39	5	45	302	1	85	1.00E-09	61.6	Sericin-1 (Fragment) OS=Galleria mellonella GN=SER1 PE=2 SV=1
Unigene60885	sp|B3A0P3|PLSP1_LOTGI	46.75	77	41	2	66	296	781	855	1.00E-09	61.6	Peroxidase-like protein 1 (Fragments) OS=Lottia gigantea PE=1 SV=1
Unigene60885	sp|A5DVD6|PAN1_LODEL	38.61	101	46	4	286	32	1322	1420	3.00E-09	58.2	Actin cytoskeleton-regulatory complex protein PAN1 OS=Lodderomyces elongisporus (strain ATCC 11503 / CBS 2605 / JCM 1781 / NBRC 1676 / NRRL YB-4239) GN=PAN1 PE=3 SV=1
Unigene60885	sp|Q8WZ42|TITIN_HUMAN	40.66	91	52	5	295	29	11444	11525	4.00E-09	60.1	Titin OS=Homo sapiens GN=TTN PE=1 SV=4
Unigene60885	sp|Q5HD51|FNBA_STAAC	41.67	84	49	3	292	41	875	950	7.00E-09	59.3	Fibronectin-binding protein A OS=Staphylococcus aureus (strain COL) GN=fnbA PE=3 SV=1
Unigene60885	sp|P14738|FNBA_STAA8	41.67	84	49	3	292	41	875	950	7.00E-09	59.3	Fibronectin-binding protein A OS=Staphylococcus aureus (strain NCTC 8325) GN=fnbA PE=1 SV=1
Unigene60885	sp|Q2FE03|FNBA_STAA3	41.67	84	49	3	292	41	875	950	7.00E-09	59.3	Fibronectin-binding protein A OS=Staphylococcus aureus (strain USA300) GN=fnbA PE=3 SV=1
Unigene60885	sp|P0A686|WA22_MYCTU	37.23	94	56	2	24	296	282	375	1.00E-08	58.5	WAG22 antigen OS=Mycobacterium tuberculosis GN=wag22 PE=3 SV=1
Unigene60900	sp|Q8GYR4|QKIL4_ARATH	65.03	143	48	3	291	713	1	142	6.00E-47	187	KH domain-containing protein At3g08620 OS=Arabidopsis thaliana GN=At3g08620 PE=2 SV=1
Unigene60900	sp|Q9ZVI3|QKIL3_ARATH	68.06	144	43	3	291	713	1	143	8.00E-47	187	KH domain-containing protein At2g38610 OS=Arabidopsis thaliana GN=At2g38610 PE=1 SV=1
Unigene60900	sp|Q75GR5|SPIN1_ORYSJ	64.08	142	50	2	291	713	1	141	7.00E-46	184	KH domain-containing protein SPIN1 OS=Oryza sativa subsp. japonica GN=SPIN1 PE=1 SV=1
Unigene60900	sp|Q8GWR3|QKIL5_ARATH	40.83	120	65	4	372	713	44	154	2.00E-12	73.2	KH domain-containing protein At1g09660 OS=Arabidopsis thaliana GN=At1g09660 PE=2 SV=1
Unigene60900	sp|Q9FKT4|QKIL2_ARATH	33.33	138	85	4	321	713	40	173	2.00E-10	66.6	KH domain-containing protein At5g56140 OS=Arabidopsis thaliana GN=At5g56140 PE=2 SV=1
Unigene60900	sp|Q0WLR1|QKIL1_ARATH	32.35	136	92	4	306	713	41	167	1.00E-09	63.9	KH domain-containing protein At4g26480 OS=Arabidopsis thaliana GN=At4g26480 PE=2 SV=1
Unigene60901	sp|Q75GR5|SPIN1_ORYSJ	62.16	37	14	0	516	626	105	141	1.00E-07	57	KH domain-containing protein SPIN1 OS=Oryza sativa subsp. japonica GN=SPIN1 PE=1 SV=1
Unigene60901	sp|Q9ZVI3|QKIL3_ARATH	52.46	61	29	0	444	626	83	143	2.00E-07	56.2	KH domain-containing protein At2g38610 OS=Arabidopsis thaliana GN=At2g38610 PE=1 SV=1
Unigene60901	sp|Q8GYR4|QKIL4_ARATH	61.76	34	13	0	525	626	109	142	4.00E-06	51.6	KH domain-containing protein At3g08620 OS=Arabidopsis thaliana GN=At3g08620 PE=2 SV=1
Unigene60902	sp|Q75GR5|SPIN1_ORYSJ	62.16	37	14	0	222	332	105	141	5.00E-08	56.6	KH domain-containing protein SPIN1 OS=Oryza sativa subsp. japonica GN=SPIN1 PE=1 SV=1
Unigene60902	sp|Q9ZVI3|QKIL3_ARATH	70.27	37	11	0	222	332	107	143	1.00E-07	55.1	KH domain-containing protein At2g38610 OS=Arabidopsis thaliana GN=At2g38610 PE=1 SV=1
Unigene60902	sp|Q8GYR4|QKIL4_ARATH	59.46	37	15	0	222	332	106	142	9.00E-07	52.4	KH domain-containing protein At3g08620 OS=Arabidopsis thaliana GN=At3g08620 PE=2 SV=1
Unigene60903	sp|Q9ZVI3|QKIL3_ARATH	83.67	98	16	0	2	295	137	234	3.00E-42	170	KH domain-containing protein At2g38610 OS=Arabidopsis thaliana GN=At2g38610 PE=1 SV=1
Unigene60903	sp|Q75GR5|SPIN1_ORYSJ	79.59	98	20	0	2	295	135	232	7.00E-42	169	KH domain-containing protein SPIN1 OS=Oryza sativa subsp. japonica GN=SPIN1 PE=1 SV=1
Unigene60903	sp|Q8GYR4|QKIL4_ARATH	80.61	98	19	0	2	295	136	233	9.00E-42	168	KH domain-containing protein At3g08620 OS=Arabidopsis thaliana GN=At3g08620 PE=2 SV=1
Unigene60903	sp|Q9FKT4|QKIL2_ARATH	78.12	96	21	0	5	292	168	263	2.00E-39	160	KH domain-containing protein At5g56140 OS=Arabidopsis thaliana GN=At5g56140 PE=2 SV=1
Unigene60903	sp|Q0WLR1|QKIL1_ARATH	77.08	96	22	0	5	292	162	257	2.00E-39	160	KH domain-containing protein At4g26480 OS=Arabidopsis thaliana GN=At4g26480 PE=2 SV=1
Unigene60903	sp|Q8GWR3|QKIL5_ARATH	64.29	98	35	0	2	295	148	245	2.00E-35	147	KH domain-containing protein At1g09660 OS=Arabidopsis thaliana GN=At1g09660 PE=2 SV=1
Unigene60903	sp|Q91XU1|QKI_RAT	50.53	95	47	0	8	292	85	179	2.00E-24	111	Protein quaking OS=Rattus norvegicus GN=Qki PE=1 SV=2
Unigene60903	sp|Q5W9D5|QKI_PIG	50.53	95	47	0	8	292	85	179	2.00E-24	111	Protein quaking OS=Sus scrofa GN=QKI PE=2 SV=1
Unigene60903	sp|Q9QYS9|QKI_MOUSE	50.53	95	47	0	8	292	85	179	2.00E-24	111	Protein quaking OS=Mus musculus GN=Qki PE=1 SV=1
Unigene60903	sp|Q96PU8|QKI_HUMAN	50.53	95	47	0	8	292	85	179	2.00E-24	111	Protein quaking OS=Homo sapiens GN=QKI PE=1 SV=1
Unigene60903	sp|Q5W9D6|QKI_HORSE	50.53	95	47	0	8	292	85	179	2.00E-24	111	Protein quaking OS=Equus caballus GN=QKI PE=2 SV=1
Unigene60903	sp|Q7JJZ8|QKI_FELCA	50.53	95	47	0	8	292	85	179	2.00E-24	111	Protein quaking OS=Felis catus GN=QKI PE=2 SV=1
Unigene60903	sp|Q9YH18|QKI_CHICK	50.53	95	47	0	8	292	85	179	2.00E-24	111	Protein quaking OS=Gallus gallus GN=QKI PE=2 SV=2
Unigene60903	sp|Q9GMY1|QKI_CANFA	50.53	95	47	0	8	292	85	179	2.00E-24	111	Protein quaking OS=Canis familiaris GN=QKI PE=2 SV=1
Unigene60903	sp|Q5W9D7|QKI_BOVIN	50.53	95	47	0	8	292	85	179	2.00E-24	111	Protein quaking OS=Bos taurus GN=QKI PE=2 SV=1
Unigene60903	sp|Q6IRN2|QKIB_XENLA	50.53	95	47	0	8	292	86	180	2.00E-24	111	Protein quaking-B OS=Xenopus laevis GN=qki-b PE=1 SV=1
Unigene60903	sp|Q6P104|QKIB_DANRE	50.53	95	47	0	8	292	85	179	2.00E-24	111	Protein quaking-B OS=Danio rerio GN=qkib PE=2 SV=1
Unigene60903	sp|Q32NN2|QKIA_XENLA	50.53	95	47	0	8	292	86	180	2.00E-24	111	Protein quaking-A OS=Xenopus laevis GN=qki-a PE=1 SV=2
Unigene60903	sp|Q6P0D0|QKIA_DANRE	46.32	95	51	0	8	292	85	179	2.00E-22	104	Protein quaking-A OS=Danio rerio GN=qkia PE=2 SV=2
Unigene60903	sp|O01367|HOW_DROME	46.32	95	51	0	8	292	140	234	1.00E-21	101	Protein held out wings OS=Drosophila melanogaster GN=how PE=1 SV=1
Unigene60907	sp|Q9LMR5|FK126_ARATH	41.67	192	110	2	3	572	173	359	1.00E-37	155	F-box/kelch-repeat protein At1g15670 OS=Arabidopsis thaliana GN=At1g15670 PE=2 SV=1
Unigene60907	sp|Q9M8L2|FBK30_ARATH	43.65	197	104	8	3	572	169	354	6.00E-34	144	F-box/kelch-repeat protein At1g80440 OS=Arabidopsis thaliana GN=At1g80440 PE=2 SV=1
Unigene60907	sp|Q84ZL0|FH5_ORYSJ	36.67	180	114	3	582	43	998	1155	3.00E-21	102	Formin-like protein 5 OS=Oryza sativa subsp. japonica GN=FH5 PE=2 SV=2
Unigene60907	sp|Q95JC9|PRP_PIG	37.75	204	114	8	603	31	62	246	3.00E-21	101	Basic proline-rich protein OS=Sus scrofa PE=1 SV=2
Unigene60907	sp|Q6ZQP7|YV021_HUMAN	36.41	195	119	6	573	4	92	258	1.00E-19	96.7	Uncharacterized protein LOC284861 OS=Homo sapiens PE=2 SV=1
Unigene60907	sp|Q9FPQ6|GP1_CHLRE	32.83	198	111	4	567	40	174	366	4.00E-19	94.7	Vegetative cell wall protein gp1 OS=Chlamydomonas reinhardtii GN=GP1 PE=2 SV=1
Unigene60907	sp|Q9M1Y1|SKI20_ARATH	33.5	200	112	6	3	539	211	407	6.00E-18	90.9	F-box/kelch-repeat protein SKIP20 OS=Arabidopsis thaliana GN=SKIP20 PE=1 SV=1
Unigene60907	sp|Q9FLQ7|FH20_ARATH	36.31	168	107	5	567	64	1059	1212	8.00E-18	90.5	Formin-like protein 20 OS=Arabidopsis thaliana GN=FH20 PE=2 SV=3
Unigene60907	sp|Q9C6S1|FH14_ARATH	32.82	195	111	5	585	61	605	788	2.00E-17	89	Formin-like protein 14 OS=Arabidopsis thaliana GN=FH14 PE=3 SV=3
Unigene60907	sp|P05143|PRP2_MOUSE	32.66	199	116	8	585	43	30	209	4.00E-17	88.2	Proline-rich protein 2 OS=Mus musculus GN=Prp2 PE=2 SV=2
Unigene60907	sp|Q9SX31|PERK9_ARATH	35.48	186	110	6	573	46	74	230	6.00E-17	87.4	Proline-rich receptor-like protein kinase PERK9 OS=Arabidopsis thaliana GN=PERK9 PE=2 SV=1
Unigene60907	sp|P05142|PRH1_MOUSE	34.03	191	118	7	588	40	70	236	1.00E-16	86.7	Proline-rich protein HaeIII subfamily 1 OS=Mus musculus GN=Prh1 PE=2 SV=2
Unigene60907	sp|O80582|FBK46_ARATH	46.46	99	50	2	3	290	204	301	2.00E-16	85.5	F-box/kelch-repeat protein At2g44130 OS=Arabidopsis thaliana GN=At2g44130 PE=2 SV=2
Unigene60907	sp|Q5ZMJ9|SRRM1_CHICK	33.79	219	124	8	603	10	572	779	5.00E-16	84.3	Serine/arginine repetitive matrix protein 1 OS=Gallus gallus GN=SRRM1 PE=2 SV=1
Unigene60907	sp|P10165|PRPG2_RAT	35.67	171	100	7	531	49	115	275	5.00E-16	84.3	Proline-rich proteoglycan 2 OS=Rattus norvegicus GN=Prpg2 PE=1 SV=2
Unigene60907	sp|Q9LK03|PERK2_ARATH	35.71	168	104	8	534	43	42	183	9.00E-16	83.6	Proline-rich receptor-like protein kinase PERK2 OS=Arabidopsis thaliana GN=PERK2 PE=2 SV=3
Unigene60907	sp|O69740|ESPI_MYCTU	34.78	184	112	7	531	4	65	233	1.00E-15	83.2	ESX-1 secretion-associated protein EspI OS=Mycobacterium tuberculosis GN=espI PE=4 SV=1
Unigene60907	sp|Q6PEV3|WIPF2_MOUSE	31.98	222	122	9	597	19	166	383	2.00E-15	82.4	WAS/WASL-interacting protein family member 2 OS=Mus musculus GN=Wipf2 PE=2 SV=1
Unigene60907	sp|Q9T0K5|LRX3_ARATH	34.09	176	103	5	531	43	468	620	2.00E-15	82.4	Leucine-rich repeat extensin-like protein 3 OS=Arabidopsis thaliana GN=LRX3 PE=1 SV=1
Unigene60907	sp|P21997|SSGP_VOLCA	39.84	128	77	5	594	211	221	321	3.00E-15	82	Sulfated surface glycoprotein 185 OS=Volvox carteri PE=1 SV=1
Unigene60912	sp|P98088|MUC5A_HUMAN	34.43	183	111	5	72	593	3521	3694	6.00E-11	68.2	Mucin-5AC (Fragments) OS=Homo sapiens GN=MUC5AC PE=1 SV=3
Unigene60912	sp|Q02817|MUC2_HUMAN	29.89	184	123	6	72	605	1522	1690	8.00E-11	67.8	Mucin-2 OS=Homo sapiens GN=MUC2 PE=1 SV=2
Unigene60912	sp|Q9LV48|PERK1_ARATH	36.28	113	70	2	273	605	1	111	8.00E-10	64.3	Proline-rich receptor-like protein kinase PERK1 OS=Arabidopsis thaliana GN=PERK1 PE=1 SV=1
Unigene60912	sp|Q9SN46|LRX5_ARATH	31.72	186	117	7	75	602	415	578	1.00E-09	63.9	Leucine-rich repeat extensin-like protein 5 OS=Arabidopsis thaliana GN=LRX5 PE=2 SV=2
Unigene60912	sp|P08775|RPB1_MOUSE	30.56	180	117	6	78	593	1547	1724	1.00E-09	63.5	DNA-directed RNA polymerase II subunit RPB1 OS=Mus musculus GN=Polr2a PE=1 SV=3
Unigene60912	sp|P24928|RPB1_HUMAN	30.56	180	117	6	78	593	1547	1724	1.00E-09	63.5	DNA-directed RNA polymerase II subunit RPB1 OS=Homo sapiens GN=POLR2A PE=1 SV=2
Unigene60912	sp|P11414|RPB1_CRIGR	30.56	180	117	6	78	593	44	221	1.00E-09	63.5	DNA-directed RNA polymerase II subunit RPB1 (Fragment) OS=Cricetulus griseus GN=POLR2A PE=3 SV=1
Unigene60912	sp|P08640|MUC1_YEAST	29.61	179	123	3	72	599	397	572	2.00E-09	62.8	Flocculation protein FLO11 OS=Saccharomyces cerevisiae (strain ATCC 204508 / S288c) GN=MUC1 PE=1 SV=2
Unigene60912	sp|Q8UZB4|ORF3_GFKVM	35.54	166	103	6	81	566	14	161	4.00E-09	62	Uncharacterized protein ORF3 OS=Grapevine fleck virus (isolate Italy/MT48) GN=ORF3 PE=4 SV=1
Unigene60912	sp|Q8WML4|MUC1_BOVIN	32.07	184	122	4	78	620	124	297	7.00E-09	61.2	Mucin-1 OS=Bos taurus GN=MUC1 PE=1 SV=1
Unigene60912	sp|P32323|AGA1_YEAST	30.22	182	118	3	75	593	170	346	7.00E-09	61.2	A-agglutinin anchorage subunit OS=Saccharomyces cerevisiae (strain ATCC 204508 / S288c) GN=AGA1 PE=1 SV=1
Unigene60912	sp|P16356|RPB1_CAEEL	31.16	199	111	8	75	593	1654	1849	5.00E-08	58.5	DNA-directed RNA polymerase II subunit RPB1 OS=Caenorhabditis elegans GN=ama-1 PE=1 SV=3
Unigene60912	sp|Q9FFW5|PERK8_ARATH	33.85	192	118	9	57	605	5	187	5.00E-08	58.5	Proline-rich receptor-like protein kinase PERK8 OS=Arabidopsis thaliana GN=PERK8 PE=1 SV=1
Unigene60912	sp|P18302|DREB_CHICK	29.33	208	112	9	48	566	318	514	5.00E-08	58.5	Drebrin OS=Gallus gallus GN=DBN1 PE=2 SV=4
Unigene60912	sp|P36594|RPB1_SCHPO	28.89	180	124	4	66	593	1537	1715	6.00E-08	58.2	DNA-directed RNA polymerase II subunit rpb1 OS=Schizosaccharomyces pombe (strain 972 / ATCC 24843) GN=rpb1 PE=1 SV=1
Unigene60912	sp|Q92954|PRG4_HUMAN	25.27	182	131	3	72	602	384	565	8.00E-08	57.8	Proteoglycan 4 OS=Homo sapiens GN=PRG4 PE=1 SV=2
Unigene60912	sp|P47179|DAN4_YEAST	26.11	157	113	1	72	533	150	306	8.00E-08	57.8	Cell wall protein DAN4 OS=Saccharomyces cerevisiae (strain ATCC 204508 / S288c) GN=DAN4 PE=2 SV=1
Unigene60912	sp|P38739|WSC4_YEAST	29.88	164	111	4	72	551	168	312	1.00E-07	57	Cell wall integrity and stress response component 4 OS=Saccharomyces cerevisiae (strain ATCC 204508 / S288c) GN=WSC4 PE=1 SV=1
Unigene60912	sp|Q8BTI8|SRRM2_MOUSE	39.85	133	65	5	635	282	500	630	1.00E-07	57	Serine/arginine repetitive matrix protein 2 OS=Mus musculus GN=Srrm2 PE=1 SV=3
Unigene60912	sp|Q9UQ35|SRRM2_HUMAN	39.85	133	65	5	635	282	503	633	1.00E-07	57	Serine/arginine repetitive matrix protein 2 OS=Homo sapiens GN=SRRM2 PE=1 SV=2
Unigene60916	sp|P10978|POLX_TOBAC	45.35	86	47	0	8	265	314	399	3.00E-14	77	Retrovirus-related Pol polyprotein from transposon TNT 1-94 OS=Nicotiana tabacum PE=2 SV=1
Unigene60918	sp|Q8H0U8|RH42_ARATH	68.39	1028	288	14	3	2975	147	1166	0	1352	DEAD-box ATP-dependent RNA helicase 42 OS=Arabidopsis thaliana GN=RH42 PE=1 SV=2
Unigene60918	sp|Q84UQ1|RH42_ORYSJ	69.31	1020	284	20	3	2975	65	1049	0	1309	DEAD-box ATP-dependent RNA helicase 42 OS=Oryza sativa subsp. japonica GN=Os08g0159900 PE=2 SV=1
Unigene60918	sp|Q9SF41|RH45_ARATH	64.14	1001	346	16	12	2975	53	989	0	1207	DEAD-box ATP-dependent RNA helicase 45 OS=Arabidopsis thaliana GN=RH45 PE=3 SV=1
Unigene60918	sp|Q0J7Y8|RH45_ORYSJ	67.75	921	280	12	252	2963	11	887	0	1182	DEAD-box ATP-dependent RNA helicase 45 OS=Oryza sativa subsp. japonica GN=Os08g0154200 PE=3 SV=2
Unigene60918	sp|Q62780|DDX46_RAT	43.48	1058	529	22	9	2975	37	1032	0	777	Probable ATP-dependent RNA helicase DDX46 OS=Rattus norvegicus GN=Ddx46 PE=1 SV=1
Unigene60918	sp|Q569Z5|DDX46_MOUSE	43.48	1058	529	22	9	2975	37	1032	0	776	Probable ATP-dependent RNA helicase DDX46 OS=Mus musculus GN=Ddx46 PE=1 SV=2
Unigene60918	sp|Q7L014|DDX46_HUMAN	43.56	1056	529	21	9	2975	37	1031	0	776	Probable ATP-dependent RNA helicase DDX46 OS=Homo sapiens GN=DDX46 PE=1 SV=2
Unigene60918	sp|Q5R6D8|DDX46_PONAB	43.33	1057	531	20	9	2975	37	1032	0	775	Probable ATP-dependent RNA helicase DDX46 OS=Pongo abelii GN=DDX46 PE=2 SV=1
Unigene60918	sp|Q4TVV3|DDX46_DANRE	42.53	1051	541	20	12	2975	41	1018	0	754	Probable ATP-dependent RNA helicase DDX46 OS=Danio rerio GN=ddx46 PE=2 SV=1
Unigene60918	sp|Q553B1|DDX46_DICDI	42.41	962	494	17	267	2972	252	1150	0	712	ATP-dependent RNA helicase ddx46 OS=Dictyostelium discoideum GN=helB1 PE=2 SV=1
Unigene60918	sp|A2QQA8|PRP5_ASPNC	44.62	901	474	16	348	2975	321	1180	0	700	Pre-mRNA-processing ATP-dependent RNA helicase prp5 OS=Aspergillus niger (strain CBS 513.88 / FGSC A1513) GN=prp5 PE=3 SV=2
Unigene60918	sp|A1CQA9|PRP5_ASPCL	43.94	908	489	16	312	2975	331	1192	0	697	Pre-mRNA-processing ATP-dependent RNA helicase prp5 OS=Aspergillus clavatus (strain ATCC 1007 / CBS 513.65 / DSM 816 / NCTC 3887 / NRRL 1) GN=prp5 PE=3 SV=1
Unigene60918	sp|Q1DHB2|PRP5_COCIM	43.51	924	501	14	267	2975	318	1197	0	696	Pre-mRNA-processing ATP-dependent RNA helicase PRP5 OS=Coccidioides immitis (strain RS) GN=PRP5 PE=3 SV=1
Unigene60918	sp|Q2U2J6|PRP5_ASPOR	43.44	900	497	14	312	2975	332	1186	0	687	Pre-mRNA-processing ATP-dependent RNA helicase prp5 OS=Aspergillus oryzae (strain ATCC 42149 / RIB 40) GN=prp5 PE=3 SV=1
Unigene60918	sp|Q0D1K3|PRP5_ASPTN	43.66	891	487	13	348	2975	331	1181	0	686	Pre-mRNA-processing ATP-dependent RNA helicase prp5 OS=Aspergillus terreus (strain NIH 2624 / FGSC A1156) GN=prp5 PE=3 SV=1
Unigene60918	sp|A1D373|PRP5_NEOFI	42.94	913	495	15	315	2975	330	1193	0	683	Pre-mRNA-processing ATP-dependent RNA helicase prp5 OS=Neosartorya fischeri (strain ATCC 1020 / DSM 3700 / FGSC A1164 / NRRL 181) GN=prp5 PE=3 SV=1
Unigene60918	sp|Q4WT99|PRP5_ASPFU	42.11	950	532	16	180	2975	328	1211	0	682	Pre-mRNA-processing ATP-dependent RNA helicase prp5 OS=Neosartorya fumigata (strain ATCC MYA-4609 / Af293 / CBS 101355 / FGSC A1100) GN=prp5 PE=3 SV=1
Unigene60918	sp|A7ENE0|PRP5_SCLS1	42.97	903	504	13	297	2972	255	1113	0	672	Pre-mRNA-processing ATP-dependent RNA helicase prp5 OS=Sclerotinia sclerotiorum (strain ATCC 18683 / 1980 / Ss-1) GN=prp5 PE=3 SV=1
Unigene60918	sp|Q2HAD8|PRP5_CHAGB	43.67	909	501	16	279	2972	223	1063	0	672	Pre-mRNA-processing ATP-dependent RNA helicase PRP5 OS=Chaetomium globosum (strain ATCC 6205 / CBS 148.51 / DSM 1962 / NBRC 6347 / NRRL 1970) GN=PRP5 PE=3 SV=1
Unigene60918	sp|Q9P7C7|PRP11_SCHPO	40.49	1025	568	22	27	2975	75	1014	0	672	Pre-mRNA-processing ATP-dependent RNA helicase prp11 OS=Schizosaccharomyces pombe (strain 972 / ATCC 24843) GN=prp11 PE=2 SV=1
Unigene60919	sp|P23326|RK35_SPIOL	58.33	156	53	4	363	794	3	158	9.00E-35	148	50S ribosomal protein L35, chloroplastic OS=Spinacia oleracea GN=RPL35 PE=1 SV=1
Unigene60919	sp|P49756|RBM25_HUMAN	73.24	71	18	2	28	237	304	373	2.00E-20	100	RNA-binding protein 25 OS=Homo sapiens GN=RBM25 PE=1 SV=3
Unigene60919	sp|Q5T200|ZC3HD_HUMAN	68.92	74	21	2	25	240	700	773	3.00E-20	100	Zinc finger CCCH domain-containing protein 13 OS=Homo sapiens GN=ZC3H13 PE=1 SV=1
Unigene60919	sp|B2RY56|RBM25_MOUSE	70.83	72	20	2	28	240	306	376	8.00E-20	98.6	RNA-binding protein 25 OS=Mus musculus GN=Rbm25 PE=1 SV=1
Unigene60919	sp|Q86VM9|ZCH18_HUMAN	49.5	101	44	2	10	291	397	496	5.00E-17	89.4	Zinc finger CCCH domain-containing protein 18 OS=Homo sapiens GN=ZC3H18 PE=1 SV=2
Unigene60919	sp|Q1LWL6|GSE1_DANRE	74.63	67	16	3	40	237	323	387	7.00E-17	89	Genetic suppressor element 1 OS=Danio rerio GN=gse1 PE=4 SV=1
Unigene60919	sp|Q0P678|ZCH18_MOUSE	57.53	73	29	2	28	240	405	477	4.00E-16	86.3	Zinc finger CCCH domain-containing protein 18 OS=Mus musculus GN=Zc3h18 PE=1 SV=1
Unigene60919	sp|Q6TQE1|ZCH18_RAT	54.79	73	31	2	28	240	404	476	2.00E-15	84	Zinc finger CCCH domain-containing protein 18 OS=Rattus norvegicus GN=Zc3h18 PE=1 SV=1
Unigene60919	sp|Q14687|GSE1_HUMAN	64.56	79	25	4	40	267	329	406	2.00E-15	84	Genetic suppressor element 1 OS=Homo sapiens GN=GSE1 PE=1 SV=3
Unigene60919	sp|Q3U3C9|GSE1_MOUSE	65.08	63	21	1	25	210	334	396	5.00E-15	82.8	Genetic suppressor element 1 OS=Mus musculus GN=Gse1 PE=2 SV=2
Unigene60919	sp|Q8H0U8|RH42_ARATH	53.85	78	36	1	1	234	129	204	8.00E-15	82	DEAD-box ATP-dependent RNA helicase 42 OS=Arabidopsis thaliana GN=RH42 PE=1 SV=2
Unigene60919	sp|Q55AX2|DOT1L_DICDI	50.68	73	35	2	25	240	587	658	2.00E-14	80.9	Histone-lysine N-methyltransferase, H3 lysine-79 specific OS=Dictyostelium discoideum GN=dotA PE=2 SV=2
Unigene60919	sp|Q9JIX8|ACINU_MOUSE	54.93	71	30	2	31	237	1245	1315	3.00E-14	80.1	Apoptotic chromatin condensation inducer in the nucleus OS=Mus musculus GN=Acin1 PE=1 SV=3
Unigene60919	sp|Q9UKV3|ACINU_HUMAN	56.94	72	29	2	28	237	1247	1318	3.00E-14	80.1	Apoptotic chromatin condensation inducer in the nucleus OS=Homo sapiens GN=ACIN1 PE=1 SV=2
Unigene60919	sp|Q9Y520|PRC2C_HUMAN	55.41	74	27	3	37	240	502	574	2.00E-13	77.8	Protein PRRC2C OS=Homo sapiens GN=PRRC2C PE=1 SV=4
Unigene60919	sp|Q1LUE5|ZCH18_DANRE	35.29	153	83	3	28	438	531	683	2.00E-13	77.4	Zinc finger CCCH domain-containing protein 18 OS=Danio rerio GN=zc3h18 PE=1 SV=1
Unigene60919	sp|Q8WXA9|SREK1_HUMAN	45.45	77	37	3	28	243	275	351	4.00E-13	76.3	Splicing regulatory glutamine/lysine-rich protein 1 OS=Homo sapiens GN=SREK1 PE=1 SV=1
Unigene60919	sp|Q66II8|RU17_XENTR	45.33	75	38	2	25	240	240	313	6.00E-13	75.9	U1 small nuclear ribonucleoprotein 70 kDa OS=Xenopus tropicalis GN=snrnp70 PE=2 SV=1
Unigene60919	sp|P93008|RH21_ARATH	50.65	77	37	3	16	243	66	140	6.00E-13	75.9	DEAD-box ATP-dependent RNA helicase 21 OS=Arabidopsis thaliana GN=RH21 PE=2 SV=1
Unigene60919	sp|Q5R8W6|LC7L3_PONAB	52.94	85	23	3	34	237	248	332	6.00E-13	75.9	Luc7-like protein 3 OS=Pongo abelii GN=LUC7L3 PE=2 SV=1
Unigene60926	sp|P11369|POL2_MOUSE	27.32	194	139	2	71	646	476	669	3.00E-10	66.6	Retrovirus-related Pol polyprotein LINE-1 OS=Mus musculus GN=Pol PE=1 SV=2
Unigene60926	sp|P08548|LIN1_NYCCO	26.8	194	140	2	71	646	468	661	1.00E-09	64.3	LINE-1 reverse transcriptase homolog OS=Nycticebus coucang PE=1 SV=1
Unigene60926	sp|P14381|YTX2_XENLA	23.4	188	143	2	86	646	470	656	7.00E-07	55.5	Transposon TX1 uncharacterized 149 kDa protein OS=Xenopus laevis PE=4 SV=1
Unigene60928	sp|P0C2F6|RNHX1_ARATH	32.38	105	71	1	8	322	19	122	4.00E-10	63.5	Putative ribonuclease H protein At1g65750 OS=Arabidopsis thaliana GN=At1g65750 PE=3 SV=1
Unigene60963	sp|P19199|POL_COYMV	34.65	101	64	1	511	215	259	359	1.00E-13	75.9	Polyprotein P3 OS=Commelina yellow mottle virus PE=3 SV=2
Unigene60967	sp|Q06666|T2_MOUSE	33.67	98	59	1	12	287	55	152	2.00E-07	54.3	Octapeptide-repeat protein T2 OS=Mus musculus GN=Srst PE=2 SV=1
Unigene60967	sp|Q55AX2|DOT1L_DICDI	31.07	103	61	1	12	290	575	677	3.00E-07	53.9	Histone-lysine N-methyltransferase, H3 lysine-79 specific OS=Dictyostelium discoideum GN=dotA PE=2 SV=2
Unigene60967	sp|B2RY56|RBM25_MOUSE	35.29	85	51	2	6	248	365	449	4.00E-07	53.5	RNA-binding protein 25 OS=Mus musculus GN=Rbm25 PE=1 SV=1
Unigene60967	sp|P36044|MNN4_YEAST	28.72	94	67	2	12	293	1037	1123	5.00E-07	53.1	Protein MNN4 OS=Saccharomyces cerevisiae (strain ATCC 204508 / S288c) GN=MNN4 PE=2 SV=2
Unigene60967	sp|Q17336|CWC22_CAEEL	33.33	99	62	2	9	293	802	896	5.00E-07	53.1	Pre-mRNA-splicing factor CWC22 homolog OS=Caenorhabditis elegans GN=let-858 PE=2 SV=1
Unigene60967	sp|Q8STA9|Y5G8_ENCCU	28.24	85	56	1	54	293	284	368	7.00E-07	52.8	UPF0329 protein ECU05_1680/ECU11_0050 OS=Encephalitozoon cuniculi (strain GB-M1) GN=ECU05_1680 PE=3 SV=1
Unigene60967	sp|Q66II8|RU17_XENTR	35.8	81	51	1	6	245	222	302	7.00E-07	52.8	U1 small nuclear ribonucleoprotein 70 kDa OS=Xenopus tropicalis GN=snrnp70 PE=2 SV=1
Unigene60967	sp|P49756|RBM25_HUMAN	34.48	87	51	2	6	248	365	451	7.00E-07	52.8	RNA-binding protein 25 OS=Homo sapiens GN=RBM25 PE=1 SV=3
Unigene60967	sp|Q8H0U8|RH42_ARATH	31.43	105	64	2	3	293	90	189	9.00E-07	52.4	DEAD-box ATP-dependent RNA helicase 42 OS=Arabidopsis thaliana GN=RH42 PE=1 SV=2
Unigene60967	sp|P22793|TRHY_SHEEP	27.66	94	68	0	6	287	737	830	1.00E-06	52	Trichohyalin OS=Ovis aries GN=TCHH PE=2 SV=2
Unigene60967	sp|Q9TW28|MYOM_DICDI	38.67	75	42	2	15	227	941	1014	1.00E-06	52	Myosin-M heavy chain OS=Dictyostelium discoideum GN=myoM PE=1 SV=1
Unigene60967	sp|Q84UQ1|RH42_ORYSJ	33.67	98	64	2	3	293	27	121	2.00E-06	51.2	DEAD-box ATP-dependent RNA helicase 42 OS=Oryza sativa subsp. japonica GN=Os08g0159900 PE=2 SV=1
Unigene60967	sp|Q5T200|ZC3HD_HUMAN	34.02	97	63	2	6	293	709	802	3.00E-06	50.8	Zinc finger CCCH domain-containing protein 13 OS=Homo sapiens GN=ZC3H13 PE=1 SV=1
Unigene60967	sp|Q0CP15|NST1_ASPTN	30.68	88	61	1	3	266	514	600	3.00E-06	50.8	Stress response protein nst1 OS=Aspergillus terreus (strain NIH 2624 / FGSC A1156) GN=nst1 PE=3 SV=1
Unigene60967	sp|Q61X54|MED1_CAEBR	34.78	92	51	3	3	251	1146	1236	3.00E-06	50.4	Mediator of RNA polymerase II transcription subunit 1.1 OS=Caenorhabditis briggsae GN=sop-3 PE=3 SV=1
Unigene60967	sp|Q6P7Y3|PR38B_DANRE	27.36	106	69	2	3	296	329	434	5.00E-06	50.1	Pre-mRNA-splicing factor 38B OS=Danio rerio GN=prpf38b PE=2 SV=1
Unigene60967	sp|Q07283|TRHY_HUMAN	23.85	109	71	2	3	293	915	1023	8.00E-06	49.3	Trichohyalin OS=Homo sapiens GN=TCHH PE=1 SV=2
Unigene60967	sp|Q9JKL7|SREK1_RAT	33.33	81	54	3	6	248	247	320	8.00E-06	49.3	Splicing regulatory glutamine/lysine-rich protein 1 OS=Rattus norvegicus GN=Srek1 PE=1 SV=1
Unigene60967	sp|P17133|RU17_DROME	34.04	94	61	2	3	281	280	362	8.00E-06	49.3	U1 small nuclear ribonucleoprotein 70 kDa OS=Drosophila melanogaster GN=snRNP-U1-70K PE=1 SV=2
Unigene60968	sp|P36044|MNN4_YEAST	39.44	71	43	0	1	213	1044	1114	4.00E-09	60.1	Protein MNN4 OS=Saccharomyces cerevisiae (strain ATCC 204508 / S288c) GN=MNN4 PE=2 SV=2
Unigene60968	sp|Q8STA9|Y5G8_ENCCU	38.96	77	46	1	1	228	303	379	1.00E-08	58.9	UPF0329 protein ECU05_1680/ECU11_0050 OS=Encephalitozoon cuniculi (strain GB-M1) GN=ECU05_1680 PE=3 SV=1
Unigene60968	sp|Q28181|CNGB1_BOVIN	35.53	76	49	1	1	228	358	432	1.00E-08	58.5	Cyclic nucleotide-gated cation channel beta-1 OS=Bos taurus GN=CNGB1 PE=1 SV=1
Unigene60968	sp|Q55AX2|DOT1L_DICDI	32.89	76	51	0	1	228	587	662	2.00E-08	57.8	Histone-lysine N-methyltransferase, H3 lysine-79 specific OS=Dictyostelium discoideum GN=dotA PE=2 SV=2
Unigene60968	sp|Q54J55|MYBX_DICDI	41.1	73	40	2	1	210	498	567	6.00E-08	56.2	Myb-like protein X OS=Dictyostelium discoideum GN=mybX PE=3 SV=1
Unigene60968	sp|O17966|TOP1_CAEEL	37.18	78	46	2	4	228	141	214	1.00E-07	55.5	DNA topoisomerase 1 OS=Caenorhabditis elegans GN=top-1 PE=2 SV=1
Unigene60968	sp|A5E4P1|PXR1_LODEL	30.26	76	53	1	1	228	187	261	1.00E-07	55.5	Protein PXR1 OS=Lodderomyces elongisporus (strain ATCC 11503 / CBS 2605 / JCM 1781 / NBRC 1676 / NRRL YB-4239) GN=PXR1 PE=3 SV=1
Unigene60968	sp|Q8I5D2|ABRA_PLAF7	43.33	60	34	1	4	183	674	732	1.00E-07	55.1	101 kDa malaria antigen OS=Plasmodium falciparum (isolate 3D7) GN=ABRA PE=3 SV=1
Unigene60968	sp|Q6BUE3|PXR1_DEBHA	33.33	75	50	1	1	225	184	254	2.00E-07	54.7	Protein PXR1 OS=Debaryomyces hansenii (strain ATCC 36239 / CBS 767 / JCM 1990 / NBRC 0083 / IGC 2968) GN=PXR1 PE=3 SV=1
Unigene60968	sp|Q46E38|PRIL_METBF	34.72	72	47	1	1	216	341	411	2.00E-07	54.7	Probable DNA primase large subunit OS=Methanosarcina barkeri (strain Fusaro / DSM 804) GN=priB PE=3 SV=1
Unigene60968	sp|Q9EPQ2|RPGR1_MOUSE	37.31	67	42	0	1	201	923	989	2.00E-07	54.3	X-linked retinitis pigmentosa GTPase regulator-interacting protein 1 OS=Mus musculus GN=Rpgrip1 PE=1 SV=1
Unigene60968	sp|Q54F38|H3V1_DICDI	38.81	67	41	1	1	201	232	293	2.00E-07	54.3	Histone H3.v1 OS=Dictyostelium discoideum GN=H3v1 PE=3 SV=1
Unigene60968	sp|Q55FI4|NOP58_DICDI	38.2	89	42	3	1	228	511	599	3.00E-07	53.9	Nucleolar protein 58 OS=Dictyostelium discoideum GN=nop58 PE=3 SV=1
Unigene60968	sp|P13816|GARP_PLAFF	36.36	77	48	2	1	228	264	333	3.00E-07	53.9	Glutamic acid-rich protein OS=Plasmodium falciparum (isolate FC27 / Papua New Guinea) GN=GARP PE=4 SV=1
Unigene60968	sp|P38911|FKBP3_YEAST	35.06	77	49	1	1	228	220	296	3.00E-07	53.9	FK506-binding nuclear protein OS=Saccharomyces cerevisiae (strain ATCC 204508 / S288c) GN=FPR3 PE=1 SV=2
Unigene60968	sp|P22620|ABRA_PLAFC	40	60	36	0	7	186	672	731	3.00E-07	53.9	101 kDa malaria antigen OS=Plasmodium falciparum (isolate Camp / Malaysia) GN=ABRA PE=3 SV=1
Unigene60968	sp|Q7M732|RTL1_MOUSE	39.34	61	37	0	1	183	1377	1437	4.00E-07	53.5	Retrotransposon-like protein 1 OS=Mus musculus GN=Rtl1 PE=2 SV=1
Unigene60968	sp|Q6FQ21|NOP58_CANGA	31.58	76	50	1	4	225	438	513	4.00E-07	53.5	Nucleolar protein 58 OS=Candida glabrata (strain ATCC 2001 / CBS 138 / JCM 3761 / NBRC 0622 / NRRL Y-65) GN=NOP58 PE=3 SV=1
Unigene60968	sp|A2BE28|LAS1L_MOUSE	41.94	62	36	0	1	186	563	624	4.00E-07	53.5	Ribosomal biogenesis protein LAS1L OS=Mus musculus GN=Las1l PE=2 SV=1
Unigene60968	sp|A7TIF5|NOP58_VANPO	33.33	72	48	1	1	216	444	514	5.00E-07	53.1	Nucleolar protein 58 OS=Vanderwaltozyma polyspora (strain ATCC 22028 / DSM 70294) GN=NOP58 PE=3 SV=1
Unigene60972	sp|P16132|RBS4_ACECL	62.65	83	31	0	611	363	98	180	3.00E-23	108	Ribulose bisphosphate carboxylase small chain 4, chloroplastic OS=Acetabularia cliftonii GN=RBCS-4 PE=2 SV=1
Unigene60972	sp|P16135|RBS2_ACEAT	62.65	83	31	0	611	363	89	171	3.00E-23	108	Ribulose bisphosphate carboxylase small chain 2, chloroplastic (Fragment) OS=Acetabularia acetabulum GN=RBCS-2 PE=2 SV=1
Unigene60972	sp|P16129|RBS1_ACECL	62.65	83	31	0	611	363	42	124	3.00E-23	108	Ribulose bisphosphate carboxylase small chain 1 (Fragment) OS=Acetabularia cliftonii GN=RBCS-1 PE=2 SV=1
Unigene60972	sp|P16134|RBS1_ACEAT	62.65	83	31	0	611	363	98	180	3.00E-23	108	Ribulose bisphosphate carboxylase small chain 1, chloroplastic OS=Acetabularia acetabulum GN=RBCS-1 PE=2 SV=1
Unigene60972	sp|P17537|RBS_CHLMO	55.95	84	37	0	611	360	84	167	5.00E-23	107	Ribulose bisphosphate carboxylase small chain, chloroplastic OS=Chlamydomonas moewusii GN=RBCS PE=2 SV=1
Unigene60972	sp|P16136|RBS3_ACEAT	61.45	83	32	0	611	363	98	180	5.00E-23	107	Ribulose bisphosphate carboxylase small chain 3, chloroplastic OS=Acetabularia acetabulum GN=RBCS-3 PE=2 SV=1
Unigene60972	sp|P16133|RBS5_ACECL	61.45	83	32	0	611	363	100	182	6.00E-23	107	Ribulose bisphosphate carboxylase small chain 5, chloroplastic OS=Acetabularia cliftonii GN=RBCS-5 PE=2 SV=1
Unigene60972	sp|P16131|RBS3_ACECL	61.45	83	32	0	611	363	99	181	6.00E-23	107	Ribulose bisphosphate carboxylase small chain 3, chloroplastic OS=Acetabularia cliftonii GN=RBCS-3 PE=2 SV=1
Unigene60972	sp|P16130|RBS2_ACECL	61.45	83	32	0	611	363	2	84	6.00E-23	107	Ribulose bisphosphate carboxylase small chain 2 (Fragment) OS=Acetabularia cliftonii GN=RBCS-2 PE=3 SV=1
Unigene60972	sp|P00871|RBS1_WHEAT	64.71	68	24	0	602	399	98	165	8.00E-23	107	Ribulose bisphosphate carboxylase small chain PWS4.3, chloroplastic OS=Triticum aestivum PE=3 SV=2
Unigene60972	sp|Q38693|RBS7_ACECL	60.24	83	33	0	611	363	99	181	1.00E-22	106	Ribulose bisphosphate carboxylase small chain 7, chloroplastic OS=Acetabularia cliftonii GN=RBCS-7 PE=3 SV=1
Unigene60972	sp|P16138|RBS5_ACEAT	61.45	83	32	0	611	363	99	181	1.00E-22	106	Ribulose bisphosphate carboxylase small chain 5, chloroplastic OS=Acetabularia acetabulum GN=RBCS-5 PE=2 SV=1
Unigene60972	sp|P16137|RBS4_ACEAT	61.45	83	32	0	611	363	98	180	1.00E-22	106	Ribulose bisphosphate carboxylase small chain 4, chloroplastic OS=Acetabularia acetabulum GN=RBCS-4 PE=2 SV=1
Unigene60972	sp|P26667|RBS2_WHEAT	64.71	68	24	0	602	399	99	166	1.00E-22	106	Ribulose bisphosphate carboxylase small chain PW9, chloroplastic OS=Triticum aestivum PE=3 SV=1
Unigene60972	sp|P26985|RBS_BATOE	61.45	83	32	0	611	363	91	173	1.00E-22	106	Ribulose bisphosphate carboxylase small chain, chloroplastic OS=Batophora oerstedii GN=RBCS PE=2 SV=2
Unigene60972	sp|Q40004|RBS_HORVU	61.76	68	26	0	602	399	98	165	2.00E-22	105	Ribulose bisphosphate carboxylase small chain, chloroplastic OS=Hordeum vulgare PE=2 SV=1
Unigene60972	sp|Q38692|RBS6_ACECL	61.45	83	32	0	611	363	98	180	2.00E-22	105	Ribulose bisphosphate carboxylase small chain 6, chloroplastic OS=Acetabularia cliftonii GN=RBCS-6 PE=3 SV=1
Unigene60972	sp|P08474|RBS_CUCSA	60.87	69	27	0	602	396	112	180	3.00E-22	105	Ribulose bisphosphate carboxylase small chain, chloroplastic OS=Cucumis sativus GN=RBCS PE=2 SV=1
Unigene60972	sp|P07398|RBS3_WHEAT	60.29	68	27	0	602	399	37	104	3.00E-22	105	Ribulose bisphosphate carboxylase small chain clone 512 (Fragment) OS=Triticum aestivum PE=3 SV=1
Unigene60972	sp|P69249|RBS_TOBAC	60.29	68	27	0	602	399	110	177	9.00E-22	103	Ribulose bisphosphate carboxylase small chain, chloroplastic OS=Nicotiana tabacum GN=RBCS PE=1 SV=1
Unigene60973	sp|P16136|RBS3_ACEAT	63.86	83	30	0	347	99	98	180	1.00E-24	111	Ribulose bisphosphate carboxylase small chain 3, chloroplastic OS=Acetabularia acetabulum GN=RBCS-3 PE=2 SV=1
Unigene60973	sp|P16132|RBS4_ACECL	63.86	83	30	0	347	99	98	180	2.00E-24	111	Ribulose bisphosphate carboxylase small chain 4, chloroplastic OS=Acetabularia cliftonii GN=RBCS-4 PE=2 SV=1
Unigene60973	sp|P16135|RBS2_ACEAT	63.86	83	30	0	347	99	89	171	2.00E-24	111	Ribulose bisphosphate carboxylase small chain 2, chloroplastic (Fragment) OS=Acetabularia acetabulum GN=RBCS-2 PE=2 SV=1
Unigene60973	sp|P16129|RBS1_ACECL	63.86	83	30	0	347	99	42	124	2.00E-24	111	Ribulose bisphosphate carboxylase small chain 1 (Fragment) OS=Acetabularia cliftonii GN=RBCS-1 PE=2 SV=1
Unigene60973	sp|P16134|RBS1_ACEAT	63.86	83	30	0	347	99	98	180	2.00E-24	111	Ribulose bisphosphate carboxylase small chain 1, chloroplastic OS=Acetabularia acetabulum GN=RBCS-1 PE=2 SV=1
Unigene60973	sp|P16133|RBS5_ACECL	62.65	83	31	0	347	99	100	182	4.00E-24	110	Ribulose bisphosphate carboxylase small chain 5, chloroplastic OS=Acetabularia cliftonii GN=RBCS-5 PE=2 SV=1
Unigene60973	sp|P16131|RBS3_ACECL	62.65	83	31	0	347	99	99	181	4.00E-24	110	Ribulose bisphosphate carboxylase small chain 3, chloroplastic OS=Acetabularia cliftonii GN=RBCS-3 PE=2 SV=1
Unigene60973	sp|P16130|RBS2_ACECL	62.65	83	31	0	347	99	2	84	4.00E-24	110	Ribulose bisphosphate carboxylase small chain 2 (Fragment) OS=Acetabularia cliftonii GN=RBCS-2 PE=3 SV=1
Unigene60973	sp|P16138|RBS5_ACEAT	62.65	83	31	0	347	99	99	181	6.00E-24	109	Ribulose bisphosphate carboxylase small chain 5, chloroplastic OS=Acetabularia acetabulum GN=RBCS-5 PE=2 SV=1
Unigene60973	sp|P16137|RBS4_ACEAT	62.65	83	31	0	347	99	98	180	6.00E-24	109	Ribulose bisphosphate carboxylase small chain 4, chloroplastic OS=Acetabularia acetabulum GN=RBCS-4 PE=2 SV=1
Unigene60973	sp|P26985|RBS_BATOE	62.65	83	31	0	347	99	91	173	8.00E-24	108	Ribulose bisphosphate carboxylase small chain, chloroplastic OS=Batophora oerstedii GN=RBCS PE=2 SV=2
Unigene60973	sp|P17537|RBS_CHLMO	57.14	84	36	0	347	96	84	167	1.00E-23	108	Ribulose bisphosphate carboxylase small chain, chloroplastic OS=Chlamydomonas moewusii GN=RBCS PE=2 SV=1
Unigene60973	sp|Q38693|RBS7_ACECL	61.45	83	32	0	347	99	99	181	1.00E-23	108	Ribulose bisphosphate carboxylase small chain 7, chloroplastic OS=Acetabularia cliftonii GN=RBCS-7 PE=3 SV=1
Unigene60973	sp|Q38692|RBS6_ACECL	62.65	83	31	0	347	99	98	180	1.00E-23	108	Ribulose bisphosphate carboxylase small chain 6, chloroplastic OS=Acetabularia cliftonii GN=RBCS-6 PE=3 SV=1
Unigene60973	sp|P00871|RBS1_WHEAT	64.71	68	24	0	338	135	98	165	4.00E-23	106	Ribulose bisphosphate carboxylase small chain PWS4.3, chloroplastic OS=Triticum aestivum PE=3 SV=2
Unigene60973	sp|P26667|RBS2_WHEAT	64.71	68	24	0	338	135	99	166	5.00E-23	106	Ribulose bisphosphate carboxylase small chain PW9, chloroplastic OS=Triticum aestivum PE=3 SV=1
Unigene60973	sp|Q40004|RBS_HORVU	61.76	68	26	0	338	135	98	165	9.00E-23	105	Ribulose bisphosphate carboxylase small chain, chloroplastic OS=Hordeum vulgare PE=2 SV=1
Unigene60973	sp|P69249|RBS_TOBAC	63.24	68	25	0	338	135	110	177	2.00E-22	104	Ribulose bisphosphate carboxylase small chain, chloroplastic OS=Nicotiana tabacum GN=RBCS PE=1 SV=1
Unigene60973	sp|P16031|RBS_LARLA	66.67	63	21	0	323	135	124	186	2.00E-22	104	Ribulose bisphosphate carboxylase small chain, chloroplastic OS=Larix laricina GN=RBCS PE=3 SV=1
Unigene60973	sp|P26577|RBSC_SOLTU	63.24	68	25	0	338	135	110	177	2.00E-22	104	Ribulose bisphosphate carboxylase small chain 2C, chloroplastic OS=Solanum tuberosum GN=RBCS-2C PE=3 SV=1
Unigene60981	sp|A5E4P1|PXR1_LODEL	37.88	66	41	0	199	2	199	264	5.00E-06	51.2	Protein PXR1 OS=Lodderomyces elongisporus (strain ATCC 11503 / CBS 2605 / JCM 1781 / NBRC 1676 / NRRL YB-4239) GN=PXR1 PE=3 SV=1
Unigene60981	sp|Q8STA9|Y5G8_ENCCU	38.24	68	40	1	199	2	305	372	6.00E-06	50.8	UPF0329 protein ECU05_1680/ECU11_0050 OS=Encephalitozoon cuniculi (strain GB-M1) GN=ECU05_1680 PE=3 SV=1
Unigene60981	sp|Q55GP8|GACO_DICDI	32.1	81	55	2	245	3	392	469	8.00E-06	50.4	Rho GTPase-activating protein gacO OS=Dictyostelium discoideum GN=gacO PE=3 SV=1
Unigene60984	sp|Q2V3I3|EPFL4_ARATH	80.77	52	10	0	184	29	58	109	5.00E-23	106	EPIDERMAL PATTERNING FACTOR-like protein 4 OS=Arabidopsis thaliana GN=EPFL4 PE=3 SV=1
Unigene60984	sp|Q9LUH9|EPFL5_ARATH	48.98	98	49	2	319	29	19	107	5.00E-21	99.8	EPIDERMAL PATTERNING FACTOR-like protein 5 OS=Arabidopsis thaliana GN=EPFL5 PE=3 SV=1
Unigene60984	sp|Q1PEY6|EPFL6_ARATH	51.69	89	43	2	295	29	72	156	1.00E-18	91.7	EPIDERMAL PATTERNING FACTOR-like protein 6 OS=Arabidopsis thaliana GN=EPFL6 PE=2 SV=1
Unigene60984	sp|Q7M1E7|PGLR2_CHAOB	42.86	49	28	1	175	29	468	514	6.00E-08	56.2	Polygalacturonase OS=Chamaecyparis obtusa PE=1 SV=1
Unigene60984	sp|Q9FY19|PGLR2_JUNAS	42.86	49	28	1	175	29	461	507	1.00E-07	55.5	Polygalacturonase OS=Juniperus ashei GN=JNA2 PE=1 SV=1
Unigene60987	sp|A7TR75|NST1_VANPO	26.06	142	100	4	2	412	720	856	9.00E-07	52.4	Stress response protein NST1 OS=Vanderwaltozyma polyspora (strain ATCC 22028 / DSM 70294) GN=NST1 PE=3 SV=1
Unigene60987	sp|Q08170|SRSF4_HUMAN	28.87	142	98	3	8	424	284	425	2.00E-06	51.6	Serine/arginine-rich splicing factor 4 OS=Homo sapiens GN=SRSF4 PE=1 SV=2
Unigene60987	sp|Q6PGZ3|MIPT3_DANRE	24.5	151	104	3	2	424	148	297	2.00E-06	51.6	TRAF3-interacting protein 1 OS=Danio rerio GN=traf3ip1 PE=2 SV=1
Unigene60987	sp|Q06666|T2_MOUSE	25.58	129	82	3	80	424	13	139	3.00E-06	50.8	Octapeptide-repeat protein T2 OS=Mus musculus GN=Srst PE=2 SV=1
Unigene60987	sp|P49756|RBM25_HUMAN	23.08	143	108	2	2	424	294	425	4.00E-06	50.4	RNA-binding protein 25 OS=Homo sapiens GN=RBM25 PE=1 SV=3
Unigene60987	sp|Q13427|PPIG_HUMAN	23.53	136	104	2	5	412	421	547	5.00E-06	50.1	Peptidyl-prolyl cis-trans isomerase G OS=Homo sapiens GN=PPIG PE=1 SV=2
Unigene60987	sp|Q8H0U8|RH42_ARATH	24.05	158	103	2	2	424	38	195	6.00E-06	49.7	DEAD-box ATP-dependent RNA helicase 42 OS=Arabidopsis thaliana GN=RH42 PE=1 SV=2
Unigene60990	sp|Q95JC9|PRP_PIG	38.26	115	62	4	321	4	62	173	1.00E-10	65.5	Basic proline-rich protein OS=Sus scrofa PE=1 SV=2
Unigene60990	sp|Q9FPQ6|GP1_CHLRE	42.53	87	50	2	261	1	38	120	4.00E-10	63.9	Vegetative cell wall protein gp1 OS=Chlamydomonas reinhardtii GN=GP1 PE=2 SV=1
Unigene60990	sp|P23246|SFPQ_HUMAN	37.84	111	63	4	318	4	88	192	2.00E-09	61.2	Splicing factor, proline- and glutamine-rich OS=Homo sapiens GN=SFPQ PE=1 SV=2
Unigene60990	sp|Q6ZQP7|YV021_HUMAN	36.36	121	62	6	318	1	117	235	2.00E-08	58.2	Uncharacterized protein LOC284861 OS=Homo sapiens PE=2 SV=1
Unigene60990	sp|P13983|EXTN_TOBAC	35.78	109	66	3	318	4	374	481	3.00E-08	57.8	Extensin OS=Nicotiana tabacum GN=HRGPNT3 PE=2 SV=1
Unigene60990	sp|P40603|APG_BRANA	36.84	95	60	2	303	19	30	116	3.00E-08	57.4	Anther-specific proline-rich protein APG (Fragment) OS=Brassica napus GN=APG PE=2 SV=1
Unigene60990	sp|Q2GVT8|SEC31_CHAGB	38.98	118	47	7	285	7	899	1014	4.00E-08	57	Protein transport protein SEC31 OS=Chaetomium globosum (strain ATCC 6205 / CBS 148.51 / DSM 1962 / NBRC 6347 / NRRL 1970) GN=SEC31 PE=3 SV=1
Unigene60990	sp|O81765|PLRX4_ARATH	34.74	95	61	1	285	4	518	612	4.00E-08	57	Pollen-specific leucine-rich repeat extensin-like protein 4 OS=Arabidopsis thaliana GN=PEX4 PE=2 SV=1
Unigene60990	sp|Q9LK03|PERK2_ARATH	36.94	111	65	2	318	1	72	182	6.00E-08	56.6	Proline-rich receptor-like protein kinase PERK2 OS=Arabidopsis thaliana GN=PERK2 PE=2 SV=3
Unigene60990	sp|Q9XIL9|PLRX3_ARATH	35.24	105	68	2	318	4	569	669	7.00E-08	56.2	Pollen-specific leucine-rich repeat extensin-like protein 3 OS=Arabidopsis thaliana GN=PEX3 PE=2 SV=1
Unigene60990	sp|Q9LUI1|LRX6_ARATH	34.44	90	59	1	273	4	354	441	7.00E-08	56.2	Leucine-rich repeat extensin-like protein 6 OS=Arabidopsis thaliana GN=LRX6 PE=2 SV=1
Unigene60990	sp|P05142|PRH1_MOUSE	34.82	112	67	4	321	4	61	166	1.00E-07	55.8	Proline-rich protein HaeIII subfamily 1 OS=Mus musculus GN=Prh1 PE=2 SV=2
Unigene60990	sp|Q9C660|PEK10_ARATH	32.17	115	68	2	318	4	41	154	1.00E-07	55.8	Proline-rich receptor-like protein kinase PERK10 OS=Arabidopsis thaliana GN=PERK10 PE=1 SV=2
Unigene60990	sp|Q7SAT8|PAN1_NEUCR	42.11	95	52	4	279	4	1406	1492	1.00E-07	55.8	Actin cytoskeleton-regulatory complex protein pan-1 OS=Neurospora crassa (strain ATCC 24698 / 74-OR23-1A / CBS 708.71 / DSM 1257 / FGSC 987) GN=pan-1 PE=3 SV=1
Unigene60990	sp|P05143|PRP2_MOUSE	33.94	109	69	3	321	4	61	166	1.00E-07	55.5	Proline-rich protein 2 OS=Mus musculus GN=Prp2 PE=2 SV=2
Unigene60990	sp|Q9T0K5|LRX3_ARATH	33.33	99	61	1	285	4	472	570	2.00E-07	55.1	Leucine-rich repeat extensin-like protein 3 OS=Arabidopsis thaliana GN=LRX3 PE=1 SV=1
Unigene60990	sp|Q95107|WASL_BOVIN	35.09	114	59	3	300	4	274	387	2.00E-07	54.7	Neural Wiskott-Aldrich syndrome protein OS=Bos taurus GN=WASL PE=1 SV=1
Unigene60990	sp|P21997|SSGP_VOLCA	38.3	94	58	2	285	4	231	321	2.00E-07	54.7	Sulfated surface glycoprotein 185 OS=Volvox carteri PE=1 SV=1
Unigene60990	sp|Q91YD9|WASL_MOUSE	36.36	110	59	3	300	4	270	379	3.00E-07	54.3	Neural Wiskott-Aldrich syndrome protein OS=Mus musculus GN=Wasl PE=1 SV=1
Unigene60990	sp|Q5U405|TMPSD_MOUSE	42.31	78	45	2	279	46	11	85	3.00E-07	54.3	Transmembrane protease serine 13 OS=Mus musculus GN=Tmprss13 PE=2 SV=2
Unigene60996	sp|A5E4P1|PXR1_LODEL	37.5	88	55	1	300	37	193	278	1.00E-09	62	Protein PXR1 OS=Lodderomyces elongisporus (strain ATCC 11503 / CBS 2605 / JCM 1781 / NBRC 1676 / NRRL YB-4239) GN=PXR1 PE=3 SV=1
Unigene60996	sp|Q55FI4|NOP58_DICDI	34.09	88	58	1	300	37	510	595	4.00E-08	57	Nucleolar protein 58 OS=Dictyostelium discoideum GN=nop58 PE=3 SV=1
Unigene60996	sp|P36044|MNN4_YEAST	28.89	90	64	0	300	31	1086	1175	1.00E-07	55.5	Protein MNN4 OS=Saccharomyces cerevisiae (strain ATCC 204508 / S288c) GN=MNN4 PE=2 SV=2
Unigene60996	sp|Q8STA9|Y5G8_ENCCU	30.77	91	63	1	300	28	303	382	3.00E-07	53.9	UPF0329 protein ECU05_1680/ECU11_0050 OS=Encephalitozoon cuniculi (strain GB-M1) GN=ECU05_1680 PE=3 SV=1
Unigene60996	sp|Q55AX2|DOT1L_DICDI	39.33	89	53	3	300	37	528	613	4.00E-07	53.5	Histone-lysine N-methyltransferase, H3 lysine-79 specific OS=Dictyostelium discoideum GN=dotA PE=2 SV=2
Unigene60996	sp|Q63624|SFR19_RAT	28.95	76	54	0	299	72	543	618	7.00E-07	52.8	Splicing factor, arginine/serine-rich 19 OS=Rattus norvegicus GN=Scaf1 PE=1 SV=2
Unigene60996	sp|Q5U4C3|SFR19_MOUSE	28.95	76	54	0	299	72	541	616	9.00E-07	52.4	Splicing factor, arginine/serine-rich 19 OS=Mus musculus GN=Scaf1 PE=1 SV=1
Unigene60996	sp|B0Z5H1|YCF2_OENPA	32.58	89	60	1	300	34	942	1019	5.00E-06	50.1	Protein ycf2 OS=Oenothera parviflora GN=ycf2-A PE=3 SV=1
Unigene60996	sp|Q54PM6|Y8605_DICDI	32.58	89	58	1	300	40	480	568	5.00E-06	50.1	Uncharacterized protein DDB_G0284459 OS=Dictyostelium discoideum GN=DDB_G0284459 PE=4 SV=1
Unigene60996	sp|B2RY56|RBM25_MOUSE	31.11	90	60	2	300	37	311	400	6.00E-06	49.7	RNA-binding protein 25 OS=Mus musculus GN=Rbm25 PE=1 SV=1
Unigene60996	sp|Q5RDE1|IF2P_PONAB	34.04	94	55	3	301	41	315	396	6.00E-06	49.7	Eukaryotic translation initiation factor 5B OS=Pongo abelii GN=EIF5B PE=2 SV=2
Unigene60996	sp|O60841|IF2P_HUMAN	38.54	96	50	5	301	41	315	398	6.00E-06	49.7	Eukaryotic translation initiation factor 5B OS=Homo sapiens GN=EIF5B PE=1 SV=4
Unigene60996	sp|P49756|RBM25_HUMAN	31.52	92	59	2	300	37	309	400	8.00E-06	49.3	RNA-binding protein 25 OS=Homo sapiens GN=RBM25 PE=1 SV=3
Unigene60996	sp|Q6BUE3|PXR1_DEBHA	31.82	88	60	2	300	37	196	267	8.00E-06	49.3	Protein PXR1 OS=Debaryomyces hansenii (strain ATCC 36239 / CBS 767 / JCM 1990 / NBRC 0083 / IGC 2968) GN=PXR1 PE=3 SV=1
Unigene60996	sp|P13816|GARP_PLAFF	37.08	89	55	3	300	37	262	340	8.00E-06	49.3	Glutamic acid-rich protein OS=Plasmodium falciparum (isolate FC27 / Papua New Guinea) GN=GARP PE=4 SV=1
Unigene60996	sp|Q9H7N4|SFR19_HUMAN	24.51	102	74	2	299	3	573	667	8.00E-06	49.3	Splicing factor, arginine/serine-rich 19 OS=Homo sapiens GN=SCAF1 PE=1 SV=3
Unigene61003	sp|Q52KI8|SRRM1_MOUSE	28.95	152	108	2	113	568	184	331	7.00E-06	50.4	Serine/arginine repetitive matrix protein 1 OS=Mus musculus GN=Srrm1 PE=1 SV=2
Unigene61003	sp|Q5R814|PRP4B_PONAB	30	190	117	7	8	529	296	477	1.00E-05	50.1	Serine/threonine-protein kinase PRP4 homolog OS=Pongo abelii GN=PRPF4B PE=2 SV=1
Unigene61003	sp|Q13523|PRP4B_HUMAN	30	190	117	7	8	529	296	477	1.00E-05	50.1	Serine/threonine-protein kinase PRP4 homolog OS=Homo sapiens GN=PRPF4B PE=1 SV=3
Unigene61010	sp|Q9FPQ6|GP1_CHLRE	35.62	73	43	1	273	67	47	119	4.00E-06	40	Vegetative cell wall protein gp1 OS=Chlamydomonas reinhardtii GN=GP1 PE=2 SV=1
Unigene61019	sp|P04323|POL3_DROME	41.39	447	255	6	5	1324	236	666	1.00E-88	327	Retrovirus-related Pol polyprotein from transposon 17.6 OS=Drosophila melanogaster GN=pol PE=4 SV=1
Unigene61019	sp|P20825|POL2_DROME	42.5	400	222	3	5	1180	235	634	2.00E-88	327	Retrovirus-related Pol polyprotein from transposon 297 OS=Drosophila melanogaster GN=pol PE=4 SV=1
Unigene61019	sp|Q99315|YG31B_YEAST	38.03	468	264	6	14	1339	628	1092	5.00E-79	295	Transposon Ty3-G Gag-Pol polyprotein OS=Saccharomyces cerevisiae (strain ATCC 204508 / S288c) GN=TY3B-G PE=1 SV=3
Unigene61019	sp|Q7LHG5|YI31B_YEAST	37.82	468	265	6	14	1339	654	1118	1.00E-78	294	Transposon Ty3-I Gag-Pol polyprotein OS=Saccharomyces cerevisiae (strain ATCC 204508 / S288c) GN=TY3B-I PE=3 SV=2
Unigene61019	sp|Q8I7P9|POL5_DROME	40.82	392	214	4	50	1171	172	563	4.00E-76	285	Retrovirus-related Pol polyprotein from transposon opus OS=Drosophila melanogaster GN=pol PE=4 SV=1
Unigene61019	sp|Q05654|RTF21_SCHPO	40	380	218	4	41	1150	453	832	1.00E-72	274	Retrotransposable element Tf2 155 kDa protein type 1 OS=Schizosaccharomyces pombe (strain 972 / ATCC 24843) GN=Tf2-1 PE=2 SV=1
Unigene61019	sp|P10401|POLY_DROME	40.21	373	209	3	71	1147	238	610	1.00E-72	274	Retrovirus-related Pol polyprotein from transposon gypsy OS=Drosophila melanogaster GN=pol PE=4 SV=1
Unigene61019	sp|Q9UR07|RTF23_SCHPO	39.74	380	219	4	41	1150	453	832	6.00E-72	271	Retrotransposable element Tf2 155 kDa protein type 3 OS=Schizosaccharomyces pombe (strain 972 / ATCC 24843) GN=Tf2-11 PE=4 SV=1
Unigene61019	sp|Q9C0R2|RTF22_SCHPO	39.74	380	219	4	41	1150	453	832	6.00E-72	271	Retrotransposable element Tf2 155 kDa protein type 2 OS=Schizosaccharomyces pombe (strain 972 / ATCC 24843) GN=Tf2-7 PE=2 SV=1
Unigene61019	sp|P10394|POL4_DROME	38.32	381	224	3	41	1150	355	735	1.00E-67	258	Retrovirus-related Pol polyprotein from transposon 412 OS=Drosophila melanogaster GN=POL PE=4 SV=1
Unigene61019	sp|P19199|POL_COYMV	32.47	385	241	8	53	1150	1458	1838	1.00E-45	184	Polyprotein P3 OS=Commelina yellow mottle virus PE=3 SV=2
Unigene61019	sp|P03554|POL_CAMVS	32.83	396	247	8	17	1147	283	672	3.00E-45	183	Enzymatic polyprotein OS=Cauliflower mosaic virus (strain Strasbourg) GN=ORF V PE=3 SV=1
Unigene61019	sp|Q02964|POL_CAMVE	32.58	396	248	8	17	1147	283	672	4.00E-45	182	Enzymatic polyprotein OS=Cauliflower mosaic virus (strain BBC) GN=ORF V PE=3 SV=1
Unigene61019	sp|P03555|POL_CAMVC	32.58	396	248	8	17	1147	283	672	4.00E-45	182	Enzymatic polyprotein OS=Cauliflower mosaic virus (strain CM-1841) GN=ORF V PE=3 SV=1
Unigene61019	sp|P03556|POL_CAMVD	32.83	396	247	8	17	1147	278	667	1.00E-44	181	Enzymatic polyprotein OS=Cauliflower mosaic virus (strain D/H) GN=ORF V PE=3 SV=1
Unigene61019	sp|Q00962|POL_CAMVN	32.07	396	250	8	17	1147	284	673	1.00E-43	177	Enzymatic polyprotein OS=Cauliflower mosaic virus (strain NY8153) GN=ORF V PE=3 SV=1
Unigene61019	sp|P09523|POL_FMVD	29.52	393	266	6	2	1147	271	662	3.00E-39	163	Enzymatic polyprotein OS=Figwort mosaic virus (strain DxS) GN=ORF V PE=3 SV=1
Unigene61019	sp|P05400|POL_CERV	29.64	388	260	7	17	1141	265	650	1.00E-37	158	Enzymatic polyprotein OS=Carnation etched ring virus GN=ORF V PE=3 SV=1
Unigene61019	sp|Q6XKE6|POLG_PVCV2	29.87	375	250	8	62	1147	1438	1805	7.00E-36	152	Genome polyprotein OS=Petunia vein clearing virus (isolate Hohn) PE=3 SV=1
Unigene61019	sp|Q91DM0|POLG_PVCV1	29.87	375	250	8	62	1147	1437	1804	7.00E-36	152	Genome polyprotein OS=Petunia vein clearing virus (isolate Shepherd) PE=3 SV=1
Unigene61031	sp|Q0RDS4|IF2_FRAAA	27.66	423	274	16	1177	5	67	419	7.00E-17	89	Translation initiation factor IF-2 OS=Frankia alni (strain ACN14a) GN=infB PE=3 SV=1
Unigene61031	sp|Q8IYB3|SRRM1_HUMAN	28.69	352	206	12	1213	293	375	711	8.00E-15	82	Serine/arginine repetitive matrix protein 1 OS=Homo sapiens GN=SRRM1 PE=1 SV=2
Unigene61031	sp|A8L6F4|IF2_FRASN	27.8	428	278	17	1195	5	75	444	3.00E-14	80.1	Translation initiation factor IF-2 OS=Frankia sp. (strain EAN1pec) GN=infB PE=3 SV=1
Unigene61031	sp|Q2J728|IF2_FRASC	26.67	435	287	16	1213	5	69	460	4.00E-14	79.7	Translation initiation factor IF-2 OS=Frankia sp. (strain CcI3) GN=infB PE=3 SV=1
Unigene61031	sp|Q5R5Q2|SRRM1_PONAB	28.65	363	203	14	1213	293	375	724	7.00E-14	79	Serine/arginine repetitive matrix protein 1 OS=Pongo abelii GN=SRRM1 PE=2 SV=1
Unigene61031	sp|Q8BTI8|SRRM2_MOUSE	27.91	412	266	13	59	1201	346	731	2.00E-12	74.3	Serine/arginine repetitive matrix protein 2 OS=Mus musculus GN=Srrm2 PE=1 SV=3
Unigene61031	sp|Q9FPQ6|GP1_CHLRE	29.85	268	183	8	1213	425	134	356	3.00E-12	73.6	Vegetative cell wall protein gp1 OS=Chlamydomonas reinhardtii GN=GP1 PE=2 SV=1
Unigene61031	sp|Q52KI8|SRRM1_MOUSE	27.42	361	203	12	1213	308	373	724	5.00E-12	72.8	Serine/arginine repetitive matrix protein 1 OS=Mus musculus GN=Srrm1 PE=1 SV=2
Unigene61031	sp|Q5ZMJ9|SRRM1_CHICK	27.22	360	185	13	1180	332	313	669	6.00E-12	72.4	Serine/arginine repetitive matrix protein 1 OS=Gallus gallus GN=SRRM1 PE=2 SV=1
Unigene61031	sp|Q8CJQ8|IF2_STRCO	27.39	398	267	14	1135	8	71	438	8.00E-12	72	Translation initiation factor IF-2 OS=Streptomyces coelicolor (strain ATCC BAA-471 / A3(2) / M145) GN=infB PE=3 SV=1
Unigene61031	sp|A4X4N7|IF2_SALTO	27.15	361	235	13	1210	212	58	365	8.00E-12	72	Translation initiation factor IF-2 OS=Salinispora tropica (strain ATCC BAA-916 / DSM 44818 / CNB-440) GN=infB PE=3 SV=1
Unigene61031	sp|Q1BA94|IF2_MYCSS	30.58	242	156	8	694	5	92	322	8.00E-12	72	Translation initiation factor IF-2 OS=Mycobacterium sp. (strain MCS) GN=infB PE=3 SV=1
Unigene61031	sp|A1UER8|IF2_MYCSK	30.58	242	156	8	694	5	92	322	8.00E-12	72	Translation initiation factor IF-2 OS=Mycobacterium sp. (strain KMS) GN=infB PE=3 SV=1
Unigene61031	sp|A3PY75|IF2_MYCSJ	30.58	242	156	8	694	5	92	322	8.00E-12	72	Translation initiation factor IF-2 OS=Mycobacterium sp. (strain JLS) GN=infB PE=3 SV=1
Unigene61031	sp|A4TCF8|IF2_MYCGI	32.64	242	135	12	667	26	118	328	1.00E-11	71.2	Translation initiation factor IF-2 OS=Mycobacterium gilvum (strain PYR-GCK) GN=infB PE=3 SV=1
Unigene61031	sp|C1B313|IF2_RHOOB	30.91	165	112	3	742	254	98	253	2.00E-11	70.9	Translation initiation factor IF-2 OS=Rhodococcus opacus (strain B4) GN=infB PE=3 SV=1
Unigene61031	sp|A6W7Z2|IF2_KINRD	27.25	334	222	10	1210	272	84	394	2.00E-11	70.5	Translation initiation factor IF-2 OS=Kineococcus radiotolerans (strain ATCC BAA-149 / DSM 14245 / SRS30216) GN=infB PE=3 SV=1
Unigene61031	sp|A8M746|IF2_SALAI	25.06	411	286	16	1210	44	58	379	3.00E-11	70.1	Translation initiation factor IF-2 OS=Salinispora arenicola (strain CNS-205) GN=infB PE=3 SV=1
Unigene61031	sp|A1T7H8|IF2_MYCVP	29.49	295	164	10	778	26	45	328	3.00E-11	70.1	Translation initiation factor IF-2 OS=Mycobacterium vanbaalenii (strain DSM 7251 / PYR-1) GN=infB PE=3 SV=1
Unigene61031	sp|Q9UQ35|SRRM2_HUMAN	28.65	363	251	13	137	1201	403	733	4.00E-11	69.7	Serine/arginine repetitive matrix protein 2 OS=Homo sapiens GN=SRRM2 PE=1 SV=2
Unigene61045	sp|P0C2F6|RNHX1_ARATH	36.56	93	59	1	541	263	38	129	2.00E-10	65.1	Putative ribonuclease H protein At1g65750 OS=Arabidopsis thaliana GN=At1g65750 PE=3 SV=1
Unigene61048	sp|O48822|Y2794_ARATH	35.86	198	122	3	584	6	2	193	8.00E-26	117	WEB family protein At2g17940 OS=Arabidopsis thaliana GN=At2g17940 PE=2 SV=1
Unigene61048	sp|F4I0N3|Y1572_ARATH	40	185	111	3	557	3	7	179	3.00E-24	112	WEB family protein At1g75720 OS=Arabidopsis thaliana GN=At1g75720 PE=2 SV=1
Unigene61048	sp|Q9SD24|Y3122_ARATH	38.1	189	112	4	557	6	3	168	1.00E-21	103	WEB family protein At3g51220 OS=Arabidopsis thaliana GN=At3g51220 PE=2 SV=1
Unigene61056	sp|P50699|TLPH_ARATH	59.66	119	46	1	2	352	120	238	8.00E-38	155	Thaumatin-like protein OS=Arabidopsis thaliana GN=At1g18250 PE=2 SV=2
Unigene61056	sp|P28493|PR5_ARATH	57.26	117	50	0	2	352	122	238	8.00E-37	152	Pathogenesis-related protein 5 OS=Arabidopsis thaliana GN=At1g75040 PE=1 SV=1
Unigene61056	sp|P83336|TP1B_MALDO	51.26	119	56	2	2	352	93	211	2.00E-31	134	Thaumatin-like protein 1b (Fragment) OS=Malus domestica PE=2 SV=1
Unigene61056	sp|Q9FSG7|TP1A_MALDO	51.26	119	56	2	2	352	127	245	2.00E-31	134	Thaumatin-like protein 1a OS=Malus domestica GN=TL1 PE=1 SV=1
Unigene61056	sp|O80327|TLP1_PYRPY	49.58	119	58	2	2	352	125	243	2.00E-30	131	Thaumatin-like protein 1 OS=Pyrus pyrifolia GN=TL1 PE=1 SV=1
Unigene61056	sp|Q9SMH2|TLP1_CASSA	51.26	119	56	2	2	352	124	242	2.00E-30	131	Thaumatin-like protein 1 OS=Castanea sativa GN=TL1 PE=2 SV=1
Unigene61056	sp|P50694|TLP_PRUAV	51.26	119	56	2	2	352	126	244	1.00E-29	128	Glucan endo-1,3-beta-glucosidase OS=Prunus avium PE=1 SV=1
Unigene61056	sp|P83332|TLP1_PRUPE	51.26	119	56	2	2	352	127	245	1.00E-29	128	Thaumatin-like protein 1 OS=Prunus persica PE=2 SV=1
Unigene61056	sp|Q41350|OLP1_SOLLC	50	110	52	1	5	325	132	241	7.00E-28	122	Osmotin-like protein OS=Solanum lycopersicum PE=1 SV=1
Unigene61056	sp|Q53MB8|TLPH_ORYSJ	49.15	118	59	1	2	352	131	248	9.00E-28	122	Thaumatin-like protein OS=Oryza sativa subsp. japonica GN=Os11g0706600 PE=2 SV=1
Unigene61056	sp|P83335|TLP2_PRUPE	47.06	119	61	2	2	352	123	241	6.00E-27	119	Thaumatin-like protein 2 OS=Prunus persica PE=2 SV=1
Unigene61056	sp|P81295|PRR3_JUNAS	47.01	117	62	3	2	352	117	224	5.00E-26	116	Pathogenesis-related protein OS=Juniperus ashei PE=1 SV=1
Unigene61056	sp|P13046|PRR1_TOBAC	46.61	118	62	4	2	352	118	225	2.00E-23	107	Pathogenesis-related protein R major form OS=Nicotiana tabacum PE=1 SV=1
Unigene61056	sp|P50700|OSL3_ARATH	46.15	117	63	3	2	352	116	222	2.00E-23	107	Osmotin-like protein OSM34 OS=Arabidopsis thaliana GN=OSM34 PE=2 SV=2
Unigene61056	sp|P25096|P21_SOYBN	45.76	118	63	4	2	352	95	201	5.00E-23	106	Protein P21 OS=Glycine max PE=1 SV=1
Unigene61056	sp|G5DC91|TLP1_MANZA	44.92	118	64	4	2	352	87	195	3.00E-22	103	Thaumatin-like protein 1 (Fragment) OS=Manilkara zapota GN=TLP PE=3 SV=1
Unigene61056	sp|P33679|ZEAM_MAIZE	45.76	118	63	3	2	352	116	226	1.00E-21	101	Zeamatin OS=Zea mays GN=Zlp PE=1 SV=2
Unigene61056	sp|P07052|PRR2_TOBAC	44.07	118	65	4	2	352	118	225	2.00E-21	101	Pathogenesis-related protein R minor form OS=Nicotiana tabacum PE=2 SV=1
Unigene61056	sp|P14170|OSMO_TOBAC	41.67	120	67	4	2	352	116	225	6.00E-21	99.4	Osmotin OS=Nicotiana tabacum GN=AP24 PE=1 SV=2
Unigene61056	sp|P13867|IAAT_MAIZE	44.92	118	64	3	2	352	95	205	6.00E-21	99.4	Alpha-amylase/trypsin inhibitor OS=Zea mays PE=1 SV=1
Unigene61058	sp|P11369|POL2_MOUSE	36.96	46	28	1	136	2	521	566	3.00E-06	35.4	Retrovirus-related Pol polyprotein LINE-1 OS=Mus musculus GN=Pol PE=1 SV=2
Unigene61058	sp|P08548|LIN1_NYCCO	41.18	34	20	0	273	172	467	500	3.00E-06	36.6	LINE-1 reverse transcriptase homolog OS=Nycticebus coucang PE=1 SV=1
Unigene61059	sp|P92555|M1250_ARATH	40	50	30	0	232	381	7	56	5.00E-06	46.6	Uncharacterized mitochondrial protein AtMg01250 OS=Arabidopsis thaliana GN=AtMg01250 PE=4 SV=1
Unigene61069	sp|A6NNA2|SRRM3_HUMAN	28.73	268	168	10	1302	568	282	507	5.00E-11	69.7	Serine/arginine repetitive matrix protein 3 OS=Homo sapiens GN=SRRM3 PE=2 SV=4
Unigene61069	sp|Q80WV7|SRRM3_MOUSE	26.46	223	143	5	1302	697	282	474	1.00E-09	65.1	Serine/arginine repetitive matrix protein 3 OS=Mus musculus GN=Srrm3 PE=2 SV=1
Unigene61069	sp|Q5ZMJ9|SRRM1_CHICK	29.23	325	202	16	1332	442	502	782	1.00E-08	62	Serine/arginine repetitive matrix protein 1 OS=Gallus gallus GN=SRRM1 PE=2 SV=1
Unigene61069	sp|Q52KI8|SRRM1_MOUSE	26.96	319	211	12	1284	394	519	786	4.00E-08	60.1	Serine/arginine repetitive matrix protein 1 OS=Mus musculus GN=Srrm1 PE=1 SV=2
Unigene61069	sp|Q8IYB3|SRRM1_HUMAN	31.37	204	124	9	1296	733	531	716	8.00E-08	58.9	Serine/arginine repetitive matrix protein 1 OS=Homo sapiens GN=SRRM1 PE=1 SV=2
Unigene61069	sp|Q5R5Q2|SRRM1_PONAB	31.09	193	121	7	1275	733	555	729	1.00E-07	58.5	Serine/arginine repetitive matrix protein 1 OS=Pongo abelii GN=SRRM1 PE=2 SV=1
Unigene61069	sp|Q01397|DYNA_NEUCR	31.69	243	131	12	1326	703	97	319	2.00E-07	57.8	Dynactin, 150 kDa isoform OS=Neurospora crassa (strain ATCC 24698 / 74-OR23-1A / CBS 708.71 / DSM 1257 / FGSC 987) GN=ro-3 PE=3 SV=3
Unigene61069	sp|Q6ZQP7|YV021_HUMAN	28.57	301	209	14	1338	454	26	268	2.00E-07	57.4	Uncharacterized protein LOC284861 OS=Homo sapiens PE=2 SV=1
Unigene61069	sp|Q3AZB7|IF2_SYNS9	28.73	275	164	12	1326	598	229	454	2.00E-07	57.4	Translation initiation factor IF-2 OS=Synechococcus sp. (strain CC9902) GN=infB PE=3 SV=1
Unigene61069	sp|Q8WXE0|CSKI2_HUMAN	25.07	339	235	11	1296	337	870	1179	2.00E-07	57.4	Caskin-2 OS=Homo sapiens GN=CASKIN2 PE=1 SV=2
Unigene61069	sp|Q9FLQ7|FH20_ARATH	26.05	261	188	8	1272	505	1010	1239	3.00E-07	57	Formin-like protein 20 OS=Arabidopsis thaliana GN=FH20 PE=2 SV=3
Unigene61069	sp|Q9UF83|YM012_HUMAN	26.18	382	260	16	1296	217	80	422	4.00E-07	56.6	Uncharacterized protein DKFZp434B061 OS=Homo sapiens PE=2 SV=2
Unigene61069	sp|A4FM34|IF2_SACEN	25.95	289	191	11	1296	499	93	333	5.00E-07	48.9	Translation initiation factor IF-2 OS=Saccharopolyspora erythraea (strain NRRL 23338) GN=infB PE=3 SV=1
Unigene61069	sp|Q9UQ35|SRRM2_HUMAN	27.03	344	239	14	1335	340	412	700	7.00E-07	55.8	Serine/arginine repetitive matrix protein 2 OS=Homo sapiens GN=SRRM2 PE=1 SV=2
Unigene61069	sp|Q9SEE9|SR45_ARATH	30.37	191	126	6	1284	733	242	410	2.00E-06	54.7	Arginine/serine-rich protein 45 OS=Arabidopsis thaliana GN=SR45 PE=1 SV=1
Unigene61069	sp|Q4JV51|IF2_CORJK	27.4	219	140	10	1296	697	73	277	3.00E-06	53.9	Translation initiation factor IF-2 OS=Corynebacterium jeikeium (strain K411) GN=infB PE=3 SV=1
Unigene61069	sp|Q8BTI8|SRRM2_MOUSE	26.25	381	249	15	1338	292	381	736	5.00E-06	53.1	Serine/arginine repetitive matrix protein 2 OS=Mus musculus GN=Srrm2 PE=1 SV=3
Unigene61070	sp|Q9SA52|CP41B_ARATH	74.48	145	37	0	49	483	20	164	7.00E-56	216	Chloroplast stem-loop binding protein of 41 kDa b, chloroplastic OS=Arabidopsis thaliana GN=CSP41B PE=1 SV=1
Unigene61071	sp|Q9SA52|CP41B_ARATH	85.59	222	32	0	919	254	157	378	1.00E-113	409	Chloroplast stem-loop binding protein of 41 kDa b, chloroplastic OS=Arabidopsis thaliana GN=CSP41B PE=1 SV=1
Unigene61071	sp|Q9LYA9|CP41A_ARATH	38.43	216	132	3	919	275	186	397	8.00E-35	147	Chloroplast stem-loop binding protein of 41 kDa a, chloroplastic OS=Arabidopsis thaliana GN=CSP41A PE=1 SV=1
Unigene61077	sp|Q55CU8|RSC5_DICDI	30.8	250	164	5	1251	529	39	288	3.00E-32	140	Random slug protein 5 OS=Dictyostelium discoideum GN=rsc5 PE=2 SV=1
Unigene61077	sp|Q9UU99|YJX4_SCHPO	33.8	213	140	3	1152	517	636	839	3.00E-24	114	CRAL-TRIO domain-containing protein C23B6.04c OS=Schizosaccharomyces pombe (strain 972 / ATCC 24843) GN=SPCC23B6.04c PE=1 SV=1
Unigene61077	sp|P53860|PDR16_YEAST	30.83	253	156	9	1242	541	55	296	1.00E-20	101	Phosphatidylinositol transfer protein PDR16 OS=Saccharomyces cerevisiae (strain ATCC 204508 / S288c) GN=PDR16 PE=1 SV=1
Unigene61077	sp|P53844|PDR17_YEAST	33.64	217	131	5	1188	577	81	291	9.00E-20	99	Phosphatidylinositol transfer protein PDR17 OS=Saccharomyces cerevisiae (strain ATCC 204508 / S288c) GN=PDR17 PE=1 SV=1
Unigene61077	sp|Q29JQ0|RETM_DROPS	26.25	240	159	8	1233	568	217	453	8.00E-16	85.9	Protein real-time OS=Drosophila pseudoobscura pseudoobscura GN=retm PE=3 SV=1
Unigene61077	sp|Q9VMD6|RETM_DROME	26.34	243	158	8	1233	568	219	455	8.00E-16	85.9	Protein real-time OS=Drosophila melanogaster GN=retm PE=1 SV=2
Unigene61077	sp|Q7PWB1|RETM_ANOGA	28.4	250	151	10	1233	568	230	468	7.00E-15	82.8	Protein real-time OS=Anopheles gambiae GN=retm PE=3 SV=4
Unigene61077	sp|Q10138|YAS2_SCHPO	24.91	265	178	6	1269	538	76	334	9.00E-15	82.4	CRAL-TRIO domain-containing protein C3H8.02 OS=Schizosaccharomyces pombe (strain 972 / ATCC 24843) GN=SPAC3H8.02 PE=1 SV=1
Unigene61077	sp|Q16KN5|RETM_AEDAE	27.6	250	153	10	1233	568	227	465	4.00E-14	80.1	Protein real-time OS=Aedes aegypti GN=retm PE=3 SV=1
Unigene61077	sp|P24859|SEC14_KLULA	28.69	251	153	10	1230	556	30	268	1.00E-13	78.6	SEC14 cytosolic factor OS=Kluyveromyces lactis (strain ATCC 8585 / CBS 2359 / DSM 70799 / NBRC 1267 / NRRL Y-1140 / WM37) GN=SEC14 PE=3 SV=2
Unigene61077	sp|Q0V9N0|S14L5_XENTR	28.87	194	118	8	1155	634	273	462	1.00E-13	78.6	SEC14-like protein 5 OS=Xenopus tropicalis GN=sec14l1 PE=2 SV=1
Unigene61077	sp|O43304|S14L5_HUMAN	24.77	218	144	6	1155	562	264	478	1.00E-13	78.6	SEC14-like protein 5 OS=Homo sapiens GN=SEC14L5 PE=2 SV=3
Unigene61077	sp|Q92503|S14L1_HUMAN	27.32	194	121	6	1155	634	277	466	3.00E-13	77.4	SEC14-like protein 1 OS=Homo sapiens GN=SEC14L1 PE=1 SV=2
Unigene61077	sp|Q757H2|CSR1_ASHGO	25.81	217	147	5	1155	547	138	348	1.00E-12	75.1	Phosphatidylinositol transfer protein CSR1 OS=Ashbya gossypii (strain ATCC 10895 / CBS 109.51 / FGSC 9923 / NRRL Y-1056) GN=CSR1 PE=3 SV=1
Unigene61077	sp|P24280|SEC14_YEAST	27.73	220	139	7	1155	556	55	270	2.00E-12	74.3	SEC14 cytosolic factor OS=Saccharomyces cerevisiae (strain ATCC 204508 / S288c) GN=SEC14 PE=1 SV=3
Unigene61077	sp|P45816|SEC14_YARLI	27.06	218	140	7	1230	634	31	245	3.00E-12	73.9	SEC14 cytosolic factor OS=Yarrowia lipolytica (strain CLIB 122 / E 150) GN=SEC14 PE=3 SV=2
Unigene61077	sp|Q03606|YN02_CAEEL	25.88	255	159	9	1233	559	253	503	1.00E-11	72	CRAL-TRIO domain-containing protein T23G5.2 OS=Caenorhabditis elegans GN=T23G5.2 PE=2 SV=3
Unigene61077	sp|P53989|SEC14_CANGA	27.27	220	140	8	1155	556	53	268	1.00E-11	72	SEC14 cytosolic factor OS=Candida glabrata (strain ATCC 2001 / CBS 138 / JCM 3761 / NBRC 0622 / NRRL Y-65) GN=SEC14 PE=3 SV=1
Unigene61077	sp|Q9SCU1|PATL6_ARATH	23.48	247	164	6	1233	568	46	288	1.00E-11	72	Patellin-6 OS=Arabidopsis thaliana GN=PATL6 PE=2 SV=1
Unigene61077	sp|P33324|YKJ1_YEAST	25.29	261	165	8	1230	538	28	283	3.00E-11	70.9	CRAL-TRIO domain-containing protein YKL091C OS=Saccharomyces cerevisiae (strain ATCC 204508 / S288c) GN=YKL091C PE=1 SV=2
Unigene61078	sp|Q55CU8|RSC5_DICDI	30.73	192	127	4	816	259	39	230	3.00E-23	109	Random slug protein 5 OS=Dictyostelium discoideum GN=rsc5 PE=2 SV=1
Unigene61078	sp|Q9UU99|YJX4_SCHPO	40	145	86	2	717	286	636	779	3.00E-18	93.2	CRAL-TRIO domain-containing protein C23B6.04c OS=Schizosaccharomyces pombe (strain 972 / ATCC 24843) GN=SPCC23B6.04c PE=1 SV=1
Unigene61078	sp|P53844|PDR17_YEAST	33.88	183	108	3	753	244	81	262	7.00E-18	92	Phosphatidylinositol transfer protein PDR17 OS=Saccharomyces cerevisiae (strain ATCC 204508 / S288c) GN=PDR17 PE=1 SV=1
[truncated: 629,225 more rows]
