# Supplementary material for: Comparative transcriptomic analysis reveals key components controlling spathe color in Anthurium andraeanum (Hort.)
Source: PLoS One. 2021 Dec 10;16(12):e0261364. doi: 10.1371/journal.pone.0261364 (PMC8664202; doi:10.1371/journal.pone.0261364)
Supplement: S3 Table — (XLSX) [file pone.0261364.s005.xlsx]

## Sheet: Table_S3
Table S3. Cluster of genes according to module colors performed with the weighted correlation network analysis of expression across all samples.
Gene	Module color		Gene	Module color		Gene	Module color
Unigene75827	black		Unigene85215	grey		Unigene87157	purple
Unigene109499	black		Unigene101699	grey		Unigene102260	purple
Unigene75071	black		Unigene2289	grey		Unigene121864	purple
Unigene75825	black		Unigene71404	grey		Unigene51155	purple
Unigene95208	black		Unigene90037	grey		Unigene75442	purple
Unigene83192	black		Unigene3360	grey		Unigene95531	purple
Unigene71521	black		Unigene78589	grey		Unigene63623	purple
Unigene117406	black		Unigene78927	grey		Unigene111388	purple
Unigene92120	black		Unigene3937	grey		Unigene98535	purple
Unigene83193	black		Unigene83519	grey		Unigene63549	purple
Unigene120952	black		Unigene111234	grey		Unigene109927	purple
Unigene112705	black		Unigene72735	grey		Unigene37090	purple
Unigene117399	black		Unigene107515	grey		Unigene78594	purple
Unigene116682	black		Unigene1739	grey		Unigene59028	purple
Unigene116502	black		Unigene69329	grey		Unigene83003	purple
Unigene116688	black		Unigene58866	grey		Unigene7314	purple
Unigene111307	black		Unigene96656	grey		Unigene32724	purple
Unigene99020	black		Unigene91987	grey		Unigene100757	purple
Unigene85504	black		Unigene74768	grey		Unigene98785	purple
Unigene51762	black		Unigene105719	grey		Unigene87001	purple
Unigene126265	black		Unigene53922	grey		Unigene78521	purple
Unigene110421	black		Unigene119036	grey		Unigene64962	purple
Unigene88808	black		Unigene118945	grey		Unigene79245	purple
Unigene66987	black		Unigene105533	grey		Unigene79231	purple
Unigene1869	black		Unigene91866	grey		Unigene105043	purple
Unigene3375	black		Unigene106899	grey		Unigene88882	purple
Unigene91117	black		Unigene51603	grey		Unigene104495	purple
Unigene77315	black		Unigene82903	grey		Unigene88236	purple
Unigene71520	black		Unigene71275	grey		Unigene68049	purple
Unigene9791	black		Unigene109896	grey		Unigene46162	purple
Unigene24744	black		Unigene116554	grey		Unigene86569	purple
Unigene47344	black		Unigene117699	grey		Unigene92817	purple
Unigene51729	black		Unigene121871	grey		Unigene73567	purple
Unigene119245	black		Unigene59159	grey		Unigene2996	purple
Unigene82308	black		Unigene88489	grey		Unigene122641	purple
Unigene75047	black		Unigene112606	grey		Unigene109732	purple
Unigene85555	black		Unigene5926	grey		Unigene61768	purple
Unigene115786	black		Unigene103238	grey		Unigene120961	purple
Unigene117397	black		Unigene1305	grey		Unigene93656	purple
Unigene92053	black		Unigene84075	grey		Unigene100571	purple
Unigene97357	black		Unigene88698	grey		Unigene76735	purple
Unigene77318	black		Unigene122117	grey		Unigene90673	purple
Unigene68647	black		Unigene104619	grey		Unigene75446	purple
Unigene91528	black		Unigene84079	grey		Unigene113163	purple
Unigene79647	black		Unigene121909	grey		Unigene21842	purple
Unigene30181	black		Unigene68957	grey		Unigene94236	purple
Unigene112143	black		Unigene76933	grey		Unigene107334	purple
Unigene65703	black		Unigene63661	grey		Unigene120379	purple
Unigene67753	black		Unigene113844	grey		Unigene70749	purple
Unigene99223	black		Unigene65930	grey		Unigene113362	purple
Unigene47342	black		Unigene73620	grey		Unigene114515	purple
Unigene83596	black		Unigene103603	grey		Unigene117243	purple
Unigene99329	black		Unigene107501	grey		Unigene79911	purple
Unigene71399	black		Unigene9799	grey		Unigene6149	purple
Unigene98555	black		Unigene107131	grey		Unigene3292	purple
Unigene81072	black		Unigene3238	grey		Unigene81520	purple
Unigene83488	black		Unigene89209	grey		Unigene6156	purple
Unigene122580	black		Unigene117517	grey		Unigene76753	purple
Unigene107061	black		Unigene91276	grey		Unigene1537	purple
Unigene25118	black		Unigene112139	grey		Unigene5697	purple
Unigene65476	black		Unigene2850	grey		Unigene89976	purple
Unigene54220	black		Unigene110615	grey		Unigene72594	purple
Unigene80704	black		Unigene9205	grey		Unigene77301	purple
Unigene111657	black		Unigene107948	grey		Unigene66977	purple
Unigene23194	black		Unigene3507	grey		Unigene97745	purple
Unigene67928	black		Unigene96711	grey		Unigene64780	purple
Unigene114830	black		Unigene105700	grey		Unigene5239	purple
Unigene90283	black		Unigene108744	grey		Unigene69269	purple
Unigene91953	black		Unigene63090	grey		Unigene77801	purple
Unigene100191	black		Unigene118043	grey		Unigene76847	purple
Unigene119286	black		Unigene84961	grey		Unigene82625	purple
Unigene68138	black		Unigene5019	grey		Unigene78392	purple
Unigene118790	black		Unigene120375	grey		Unigene91548	purple
Unigene80520	black		Unigene90084	grey		Unigene68116	purple
Unigene90695	black		Unigene5330	grey		Unigene6939	purple
Unigene66986	black		Unigene4071	grey		Unigene8285	purple
Unigene94382	black		Unigene97698	grey		Unigene87919	purple
Unigene119363	black		Unigene116425	grey		Unigene102298	purple
Unigene71674	black		Unigene7215	grey		Unigene108445	purple
Unigene120954	black		Unigene102419	grey		Unigene67696	purple
Unigene122570	black		Unigene75666	grey		Unigene102420	purple
Unigene112446	black		Unigene38300	grey		Unigene101524	purple
Unigene84333	black		Unigene96620	grey		Unigene65333	purple
Unigene120499	black		Unigene97846	grey		Unigene101331	purple
Unigene88421	black		Unigene71436	grey		Unigene82850	purple
Unigene82170	black		Unigene2542	grey		Unigene33739	purple
Unigene102802	black		Unigene51198	grey		Unigene74345	purple
Unigene83116	black		Unigene2797	grey		Unigene86200	purple
Unigene51145	black		Unigene3288	grey		Unigene97595	purple
Unigene89070	black		Unigene91853	grey		Unigene104995	purple
Unigene105491	black		Unigene5986	grey		Unigene57352	purple
Unigene33323	black		Unigene107396	grey		Unigene65061	purple
Unigene51157	black		Unigene103733	grey		Unigene79281	purple
Unigene63597	black		Unigene81004	grey		Unigene66667	purple
Unigene98812	black		Unigene79205	grey		Unigene93300	purple
Unigene65474	black		Unigene113113	grey		Unigene64235	purple
Unigene81564	black		Unigene3654	grey		Unigene91188	purple
Unigene90779	black		Unigene116117	grey		Unigene81477	purple
Unigene91531	black		Unigene51141	grey		Unigene6012	purple
Unigene79363	black		Unigene111133	grey		Unigene90205	purple
Unigene97995	black		Unigene27902	grey		Unigene88241	purple
Unigene1401	black		Unigene9692	grey		Unigene63277	purple
Unigene667	black		Unigene117429	grey		Unigene105639	purple
Unigene87696	black		Unigene81807	grey		Unigene9482	purple
Unigene91739	black		Unigene103876	grey		Unigene97453	purple
Unigene111452	black		Unigene8449	grey		Unigene35315	purple
Unigene111627	black		Unigene105176	grey		Unigene77148	purple
Unigene109874	black		Unigene116717	grey		Unigene6495	purple
Unigene68211	black		Unigene92014	grey		Unigene65007	purple
Unigene116819	black		Unigene87771	grey		Unigene86261	purple
Unigene77279	black		Unigene122368	grey		Unigene110729	purple
Unigene77307	black		Unigene120331	grey		Unigene6253	purple
Unigene29667	black		Unigene82425	grey		Unigene93204	purple
Unigene83556	black		Unigene5639	grey		Unigene69062	purple
Unigene70552	black		Unigene122369	grey		Unigene61099	purple
Unigene83061	black		Unigene51667	grey		Unigene63960	purple
Unigene28985	black		Unigene100638	grey		Unigene35615	purple
Unigene89578	black		Unigene5742	grey		Unigene87210	purple
Unigene4621	black		Unigene115524	grey		Unigene68854	purple
Unigene31975	black		Unigene105184	grey		Unigene76210	purple
Unigene34553	black		Unigene51827	grey		Unigene123102	purple
Unigene99638	black		Unigene4381	grey		Unigene113230	purple
Unigene92115	black		Unigene116624	grey		Unigene100612	purple
Unigene66381	black		Unigene92807	grey		Unigene93549	purple
Unigene72949	black		Unigene103903	grey		Unigene78549	purple
Unigene51160	black		Unigene59693	grey		Unigene110750	purple
Unigene112442	black		Unigene67832	grey		Unigene75117	purple
Unigene89378	black		Unigene51741	grey		Unigene92242	purple
Unigene105493	black		Unigene112895	grey		Unigene63621	purple
Unigene75082	black		Unigene108263	grey		Unigene85613	purple
Unigene122016	black		Unigene113208	grey		Unigene80307	purple
Unigene71434	black		Unigene95797	grey		Unigene97677	purple
Unigene4160	black		Unigene112573	grey		Unigene70694	purple
Unigene114502	black		Unigene6884	grey		Unigene71679	purple
Unigene51413	black		Unigene7230	grey		Unigene146548	purple
Unigene122630	black		Unigene8946	grey		Unigene4749	purple
Unigene75146	black		Unigene118540	grey		Unigene81647	purple
Unigene23738	black		Unigene78472	grey		Unigene82734	purple
Unigene72117	black		Unigene105844	grey		Unigene71337	purple
Unigene122572	black		Unigene95909	grey		Unigene81802	purple
Unigene122676	black		Unigene35567	grey		Unigene85701	purple
Unigene102131	black		Unigene112085	grey		Unigene73382	purple
Unigene85102	black		Unigene95003	grey		Unigene100810	purple
Unigene114507	black		Unigene68227	grey		Unigene83417	purple
Unigene99215	black		Unigene4542	grey		Unigene88682	purple
Unigene101744	black		Unigene84671	grey		Unigene98753	purple
Unigene44923	black		Unigene111347	grey		Unigene73968	purple
Unigene83698	black		Unigene118400	grey		Unigene110693	purple
Unigene75697	black		Unigene78830	grey		Unigene85444	purple
Unigene84875	black		Unigene99585	grey		Unigene51802	purple
Unigene101019	black		Unigene87199	grey		Unigene80380	purple
Unigene82419	black		Unigene122736	grey		Unigene89056	purple
Unigene2071	black		Unigene51100	grey		Unigene8957	purple
Unigene78862	black		Unigene98538	grey		Unigene98984	purple
Unigene100390	black		Unigene67414	grey		Unigene88675	purple
Unigene82414	black		Unigene92683	grey		Unigene8807	purple
Unigene67829	black		Unigene4142	grey		Unigene25182	purple
Unigene25955	black		Unigene102609	grey		Unigene52920	purple
Unigene94775	black		Unigene119644	grey		Unigene7461	purple
Unigene65307	black		Unigene97259	grey		Unigene66123	purple
Unigene104815	black		Unigene79612	grey		Unigene73423	purple
Unigene3035	black		Unigene381	grey		Unigene111346	purple
Unigene80037	black		Unigene71916	grey		Unigene74821	purple
Unigene30761	black		Unigene107128	grey		Unigene63173	purple
Unigene1624	black		Unigene104211	grey		Unigene78071	purple
Unigene75581	black		Unigene96216	grey		Unigene2435	purple
Unigene121327	black		Unigene100097	grey		Unigene77843	purple
Unigene117426	black		Unigene85005	grey		Unigene65181	purple
Unigene6020	black		Unigene105800	grey		Unigene112076	purple
Unigene67058	black		Unigene90187	grey		Unigene60227	purple
Unigene110688	black		Unigene911	grey		Unigene101321	purple
Unigene91748	black		Unigene98792	grey		Unigene51653	purple
Unigene107583	black		Unigene792	grey		Unigene78973	purple
Unigene69799	black		Unigene76378	grey		Unigene106986	purple
Unigene9919	black		Unigene74592	grey		Unigene104485	purple
Unigene122080	black		Unigene89355	grey		Unigene50428	purple
Unigene81225	black		Unigene103906	grey		Unigene2682	purple
Unigene75737	black		Unigene97446	grey		Unigene106907	purple
Unigene67193	black		Unigene117555	grey		Unigene103130	purple
Unigene122689	black		Unigene71737	grey		Unigene51449	purple
Unigene72211	black		Unigene100534	grey		Unigene100825	purple
Unigene107713	black		Unigene121126	grey		Unigene64470	purple
Unigene116415	black		Unigene121082	grey		Unigene88830	purple
Unigene90282	black		Unigene3661	grey		Unigene74368	purple
Unigene114428	black		Unigene3268	grey		Unigene73811	purple
Unigene116647	black		Unigene81945	grey		Unigene72654	purple
Unigene115803	black		Unigene90004	grey		Unigene121629	purple
Unigene116170	black		Unigene96316	grey		Unigene6198	purple
Unigene101132	black		Unigene78318	grey		Unigene86596	purple
Unigene111799	black		Unigene86083	grey		Unigene76710	purple
Unigene103737	black		Unigene90925	grey		Unigene62132	purple
Unigene88048	black		Unigene7440	grey		Unigene113237	purple
Unigene51131	black		Unigene95292	grey		Unigene91019	purple
Unigene3448	black		Unigene113133	grey		Unigene113363	purple
Unigene82270	black		Unigene121158	grey		Unigene77216	purple
Unigene77983	black		Unigene2636	grey		Unigene66668	purple
Unigene7328	black		Unigene75284	grey		Unigene79678	purple
Unigene95480	black		Unigene105247	grey		Unigene80104	purple
Unigene102482	black		Unigene100908	grey		Unigene82638	purple
Unigene68136	black		Unigene99535	grey		Unigene86291	purple
Unigene76364	black		Unigene108006	grey		Unigene69071	purple
Unigene97769	black		Unigene87204	grey		Unigene52664	purple
Unigene107821	black		Unigene104377	grey		Unigene86188	purple
Unigene98947	black		Unigene105741	grey		Unigene118125	purple
Unigene106921	black		Unigene77455	grey		Unigene113873	purple
Unigene7933	black		Unigene2686	grey		Unigene38329	purple
Unigene69973	black		Unigene51467	grey		Unigene80371	purple
Unigene71127	black		Unigene39811	grey		Unigene2307	purple
Unigene92837	black		Unigene110113	grey		Unigene81944	purple
Unigene7560	black		Unigene112627	grey		Unigene113377	purple
Unigene78533	black		Unigene83771	grey		Unigene100153	purple
Unigene104238	black		Unigene86532	grey		Unigene44440	purple
Unigene93850	black		Unigene3906	grey		Unigene67341	purple
Unigene89286	black		Unigene110754	grey		Unigene6932	purple
Unigene79760	black		Unigene120621	grey		Unigene82471	purple
Unigene112234	black		Unigene1238	grey		Unigene87836	purple
Unigene72192	black		Unigene105913	grey		Unigene129226	purple
Unigene111216	black		Unigene107697	grey		Unigene110410	purple
Unigene98432	black		Unigene9168	grey		Unigene55268	purple
Unigene97372	black		Unigene51420	grey		Unigene49216	purple
Unigene75632	black		Unigene97507	grey		Unigene51074	purple
Unigene117048	black		Unigene80874	grey		Unigene66633	purple
Unigene6878	black		Unigene130208	grey		Unigene46891	purple
Unigene114070	black		Unigene104287	grey		Unigene76538	purple
Unigene122589	black		Unigene110614	grey		Unigene80809	purple
Unigene95491	black		Unigene2388	grey		Unigene66634	purple
Unigene88231	black		Unigene106377	grey		Unigene82475	purple
Unigene59806	black		Unigene2274	grey		Unigene64471	purple
Unigene107296	black		Unigene74581	grey		Unigene85692	purple
Unigene95844	black		Unigene92432	grey		Unigene61450	purple
Unigene106799	black		Unigene5498	grey		Unigene85878	purple
Unigene117754	black		Unigene121227	grey		Unigene9882	purple
Unigene7277	black		Unigene8100	grey		Unigene74707	purple
Unigene79890	black		Unigene2036	grey		Unigene78072	purple
Unigene71472	black		Unigene86910	grey		Unigene72471	purple
Unigene90776	black		Unigene9841	grey		Unigene68508	purple
Unigene69196	black		Unigene100990	grey		Unigene110908	purple
Unigene114842	black		Unigene71309	grey		Unigene102678	purple
Unigene67869	black		Unigene113110	grey		Unigene75118	purple
Unigene109603	black		Unigene92224	grey		Unigene71470	purple
Unigene83131	black		Unigene16621	grey		Unigene93339	purple
Unigene113351	black		Unigene109766	grey		Unigene60602	purple
Unigene115788	black		Unigene90694	grey		Unigene85705	purple
Unigene60876	black		Unigene117845	grey		Unigene63210	purple
Unigene96168	black		Unigene78530	grey		Unigene78375	purple
Unigene64594	black		Unigene9403	grey		Unigene3117	purple
Unigene101917	black		Unigene105560	grey		Unigene8788	purple
Unigene75767	black		Unigene94496	grey		Unigene73746	purple
Unigene71346	black		Unigene86603	grey		Unigene97954	purple
Unigene94561	black		Unigene94985	grey		Unigene79417	purple
Unigene71742	black		Unigene80859	grey		Unigene50037	purple
Unigene62150	black		Unigene48293	grey		Unigene19619	purple
Unigene2231	black		Unigene106498	grey		Unigene89243	purple
Unigene98173	black		Unigene108803	grey		Unigene111733	purple
Unigene77697	black		Unigene81627	grey		Unigene127441	purple
Unigene25548	black		Unigene75148	grey		Unigene100758	purple
Unigene93915	black		Unigene72155	grey		Unigene97983	purple
Unigene89669	black		Unigene78443	grey		Unigene9766	purple
Unigene108604	black		Unigene85682	grey		Unigene21766	purple
Unigene102129	black		Unigene89577	grey		Unigene36413	purple
Unigene1064	black		Unigene101698	grey		Unigene91290	purple
Unigene63709	black		Unigene68788	grey		Unigene95627	purple
Unigene69248	black		Unigene108804	grey		Unigene69315	purple
Unigene101136	black		Unigene70255	grey		Unigene75003	purple
Unigene70919	black		Unigene89824	grey		Unigene96802	purple
Unigene98375	black		Unigene105139	grey		Unigene30536	purple
Unigene57247	black		Unigene119737	grey		Unigene33437	purple
Unigene113450	black		Unigene114864	grey		Unigene20647	purple
Unigene70194	black		Unigene67856	grey		Unigene40821	purple
Unigene67191	black		Unigene66640	grey		Unigene69865	purple
Unigene94902	black		Unigene93956	grey		Unigene115798	purple
Unigene99532	black		Unigene65992	grey		Unigene105416	purple
Unigene70314	black		Unigene91223	grey		Unigene21863	purple
Unigene97947	black		Unigene6403	grey		Unigene64606	purple
Unigene107778	black		Unigene2414	grey		Unigene83949	purple
Unigene109407	black		Unigene91835	grey		Unigene19360	purple
Unigene65300	black		Unigene4291	grey		Unigene52089	purple
Unigene72133	black		Unigene82058	grey		Unigene72819	purple
Unigene90333	black		Unigene4070	grey		Unigene16997	purple
Unigene32446	black		Unigene93240	grey		Unigene24351	purple
Unigene101162	black		Unigene87267	grey		Unigene59755	purple
Unigene32438	black		Unigene102953	grey		Unigene29768	purple
Unigene114886	black		Unigene87879	grey		Unigene75413	purple
Unigene106801	black		Unigene106146	grey		Unigene86480	purple
Unigene100352	black		Unigene99035	grey		Unigene49844	purple
Unigene63596	black		Unigene76877	grey		Unigene108678	purple
Unigene5837	black		Unigene84453	grey		Unigene126350	purple
Unigene82072	black		Unigene64068	grey		Unigene29925	purple
Unigene63773	black		Unigene68247	grey		Unigene74703	purple
Unigene118791	black		Unigene94483	grey		Unigene74100	purple
Unigene7131	black		Unigene105632	grey		Unigene63438	purple
Unigene108282	black		Unigene91056	grey		Unigene74333	purple
Unigene122578	black		Unigene92580	grey		Unigene124689	purple
Unigene83479	black		Unigene76302	grey		Unigene99392	purple
Unigene81061	black		Unigene74097	grey		Unigene60816	purple
Unigene92130	black		Unigene112403	grey		Unigene57797	purple
Unigene92079	black		Unigene101027	grey		Unigene120677	purple
Unigene101131	black		Unigene84078	grey		Unigene31287	purple
Unigene95735	black		Unigene119756	grey		Unigene44543	purple
Unigene82	black		Unigene122922	grey		Unigene128005	purple
Unigene116694	black		Unigene61897	grey		Unigene106307	purple
Unigene121144	black		Unigene95796	grey		Unigene104203	purple
Unigene70766	black		Unigene89427	grey		Unigene29622	purple
Unigene7408	black		Unigene6843	grey		Unigene37562	purple
Unigene32824	black		Unigene115867	grey		Unigene66884	purple
Unigene87262	black		Unigene118473	grey		Unigene41250	purple
Unigene106962	black		Unigene84574	grey		Unigene44988	purple
Unigene89036	black		Unigene82301	grey		Unigene85154	purple
Unigene8433	black		Unigene109267	grey		Unigene99568	purple
Unigene30290	black		Unigene43549	grey		Unigene59494	purple
Unigene98376	black		Unigene104046	grey		Unigene102446	purple
Unigene116463	black		Unigene111428	grey		Unigene113916	purple
Unigene87902	black		Unigene7214	grey		Unigene107746	purple
Unigene51594	black		Unigene84200	grey		Unigene73986	purple
Unigene27379	black		Unigene2515	grey		Unigene50600	purple
Unigene9226	black		Unigene75673	grey		Unigene41100	purple
Unigene4740	black		Unigene84736	grey		Unigene85073	purple
Unigene79070	black		Unigene119983	grey		Unigene14473	purple
Unigene2894	black		Unigene110217	grey		Unigene63673	purple
Unigene81062	black		Unigene2272	grey		Unigene124290	purple
Unigene76663	black		Unigene2853	grey		Unigene121150	purple
Unigene23422	black		Unigene116841	grey		Unigene90967	purple
Unigene94415	black		Unigene7883	grey		Unigene135865	purple
Unigene109287	black		Unigene3747	grey		Unigene127668	purple
Unigene43993	black		Unigene72242	grey		Unigene115465	purple
Unigene2892	black		Unigene9255	grey		Unigene118889	red
Unigene113002	black		Unigene103998	grey		Unigene88936	red
Unigene102234	black		Unigene1094	grey		Unigene89134	red
Unigene108580	black		Unigene94622	grey		Unigene76090	red
Unigene51727	black		Unigene84027	grey		Unigene119568	red
Unigene102972	black		Unigene7090	grey		Unigene64710	red
Unigene97184	black		Unigene116459	grey		Unigene114508	red
Unigene120498	black		Unigene90272	grey		Unigene71782	red
Unigene68955	black		Unigene121224	grey		Unigene53939	red
Unigene88152	black		Unigene105044	grey		Unigene99218	red
Unigene104028	black		Unigene96748	grey		Unigene27975	red
Unigene97106	black		Unigene6749	grey		Unigene109497	red
Unigene103743	black		Unigene96370	grey		Unigene83404	red
Unigene92664	black		Unigene96860	grey		Unigene109264	red
Unigene117039	black		Unigene80390	grey		Unigene53940	red
Unigene101513	black		Unigene77838	grey		Unigene114280	red
Unigene114004	black		Unigene101385	grey		Unigene22362	red
Unigene24618	black		Unigene2338	grey		Unigene71789	red
Unigene25332	black		Unigene107437	grey		Unigene75823	red
Unigene78995	black		Unigene9248	grey		Unigene85812	red
Unigene108003	black		Unigene75220	grey		Unigene103241	red
Unigene96787	black		Unigene76228	grey		Unigene4086	red
Unigene86573	black		Unigene75980	grey		Unigene83407	red
Unigene105346	black		Unigene4279	grey		Unigene9188	red
Unigene115259	black		Unigene52882	grey		Unigene122561	red
Unigene106033	black		Unigene121621	grey		Unigene37093	red
Unigene76567	black		Unigene96111	grey		Unigene114865	red
Unigene93584	black		Unigene75954	grey		Unigene98306	red
Unigene79754	black		Unigene76596	grey		Unigene80856	red
Unigene23306	black		Unigene78956	grey		Unigene92069	red
Unigene69699	black		Unigene63327	grey		Unigene112144	red
Unigene115696	black		Unigene101505	grey		Unigene118954	red
Unigene116521	black		Unigene72826	grey		Unigene78031	red
Unigene117374	black		Unigene413	grey		Unigene107097	red
Unigene38614	black		Unigene93091	grey		Unigene9614	red
Unigene87777	black		Unigene23435	grey		Unigene82821	red
Unigene86561	black		Unigene115119	grey		Unigene4736	red
Unigene76995	black		Unigene102778	grey		Unigene7730	red
Unigene86574	black		Unigene69529	grey		Unigene103872	red
Unigene69322	black		Unigene105690	grey		Unigene72193	red
Unigene85859	black		Unigene46321	grey		Unigene43310	red
Unigene2353	black		Unigene77002	grey		Unigene116171	red
Unigene4308	black		Unigene109306	grey		Unigene109356	red
Unigene102942	black		Unigene1628	grey		Unigene65230	red
Unigene92859	black		Unigene65073	grey		Unigene90693	red
Unigene80987	black		Unigene8259	grey		Unigene122640	red
Unigene94254	black		Unigene116270	grey		Unigene108737	red
Unigene63340	black		Unigene105735	grey		Unigene110595	red
Unigene111659	black		Unigene103591	grey		Unigene64592	red
Unigene71636	black		Unigene70208	grey		Unigene94255	red
Unigene105801	black		Unigene85422	grey		Unigene77408	red
Unigene109629	black		Unigene109827	grey		Unigene102491	red
Unigene97179	black		Unigene119047	grey		Unigene104388	red
Unigene87610	black		Unigene629	grey		Unigene72241	red
Unigene88841	black		Unigene94730	grey		Unigene4159	red
Unigene105523	black		Unigene100783	grey		Unigene105189	red
Unigene89169	black		Unigene115694	grey		Unigene27615	red
Unigene108809	black		Unigene100274	grey		Unigene116850	red
Unigene1271	black		Unigene2793	grey		Unigene105434	red
Unigene75271	black		Unigene97288	grey		Unigene122588	red
Unigene9276	black		Unigene113555	grey		Unigene3969	red
Unigene115185	black		Unigene85327	grey		Unigene113543	red
Unigene97852	black		Unigene119655	grey		Unigene82536	red
Unigene5598	black		Unigene101544	grey		Unigene118901	red
Unigene113426	black		Unigene6018	grey		Unigene79275	red
Unigene104011	black		Unigene97426	grey		Unigene87679	red
Unigene109408	black		Unigene120607	grey		Unigene51490	red
Unigene102663	black		Unigene65993	grey		Unigene100209	red
Unigene102160	black		Unigene87476	grey		Unigene102923	red
Unigene76344	black		Unigene123230	grey		Unigene5959	red
Unigene78567	black		Unigene121139	grey		Unigene119282	red
Unigene5826	black		Unigene92385	grey		Unigene6056	red
Unigene110489	black		Unigene93912	grey		Unigene90121	red
Unigene103883	black		Unigene110161	grey		Unigene101148	red
Unigene89769	black		Unigene115513	grey		Unigene75150	red
Unigene74904	black		Unigene116367	grey		Unigene91733	red
Unigene9125	black		Unigene93488	grey		Unigene85910	red
Unigene122784	black		Unigene394	grey		Unigene3401	red
Unigene1161	black		Unigene96891	grey		Unigene67643	red
Unigene72171	black		Unigene117106	grey		Unigene48257	red
Unigene107777	black		Unigene110427	grey		Unigene79369	red
Unigene79622	black		Unigene107050	grey		Unigene109494	red
Unigene64800	black		Unigene47160	grey		Unigene63198	red
Unigene97006	black		Unigene100382	grey		Unigene1473	red
Unigene70415	black		Unigene85947	grey		Unigene106764	red
Unigene67211	black		Unigene102608	grey		Unigene108878	red
Unigene22995	black		Unigene90958	grey		Unigene107022	red
Unigene122303	black		Unigene114779	grey		Unigene104999	red
Unigene9467	black		Unigene7234	grey		Unigene94179	red
Unigene71847	black		Unigene109070	grey		Unigene89862	red
Unigene69551	black		Unigene92865	grey		Unigene81060	red
Unigene29754	black		Unigene1771	grey		Unigene34609	red
Unigene70701	black		Unigene93175	grey		Unigene83555	red
Unigene51251	black		Unigene5402	grey		Unigene116233	red
Unigene97104	black		Unigene93347	grey		Unigene68874	red
Unigene97339	black		Unigene1187	grey		Unigene102941	red
Unigene118401	black		Unigene120983	grey		Unigene72175	red
Unigene115173	black		Unigene106005	grey		Unigene92275	red
Unigene67792	black		Unigene110212	grey		Unigene116922	red
Unigene86413	black		Unigene9717	grey		Unigene72124	red
Unigene84389	black		Unigene81106	grey		Unigene2161	red
Unigene67107	black		Unigene68730	grey		Unigene6163	red
Unigene75510	black		Unigene76682	grey		Unigene5745	red
Unigene89827	black		Unigene9278	grey		Unigene116487	red
Unigene71476	black		Unigene99372	grey		Unigene94373	red
Unigene75447	black		Unigene89773	grey		Unigene71416	red
Unigene83425	black		Unigene101163	grey		Unigene113750	red
Unigene61153	black		Unigene82085	grey		Unigene104901	red
Unigene9772	black		Unigene100602	grey		Unigene4939	red
Unigene85985	black		Unigene111488	grey		Unigene78398	red
Unigene84862	black		Unigene100163	grey		Unigene96324	red
Unigene96164	black		Unigene3135	grey		Unigene65475	red
Unigene121370	black		Unigene110511	grey		Unigene101413	red
Unigene5825	black		Unigene94146	grey		Unigene98543	red
Unigene51237	black		Unigene121159	grey		Unigene91510	red
Unigene83524	black		Unigene7652	grey		Unigene88093	red
Unigene8925	black		Unigene9014	grey		Unigene95345	red
Unigene70197	black		Unigene100038	grey		Unigene103641	red
Unigene72785	black		Unigene4053	grey		Unigene116567	red
Unigene93180	black		Unigene7278	grey		Unigene112414	red
Unigene87776	black		Unigene107093	grey		Unigene97009	red
Unigene107946	black		Unigene119654	grey		Unigene95663	red
Unigene84337	black		Unigene30410	grey		Unigene104255	red
Unigene92595	black		Unigene116244	grey		Unigene28096	red
Unigene97378	black		Unigene96282	grey		Unigene63739	red
Unigene108955	black		Unigene111755	grey		Unigene88952	red
Unigene3743	black		Unigene99399	grey		Unigene97046	red
Unigene80087	black		Unigene7432	grey		Unigene113592	red
Unigene103485	black		Unigene87338	grey		Unigene68	red
Unigene71723	black		Unigene3040	grey		Unigene92695	red
Unigene68174	black		Unigene6910	grey		Unigene90697	red
Unigene75233	black		Unigene84467	grey		Unigene107802	red
Unigene85970	black		Unigene110028	grey		Unigene96336	red
Unigene106961	black		Unigene4513	grey		Unigene91932	red
Unigene91788	black		Unigene85942	grey		Unigene85609	red
Unigene78845	black		Unigene87545	grey		Unigene98499	red
Unigene75790	black		Unigene101448	grey		Unigene118821	red
Unigene34649	black		Unigene85534	grey		Unigene103644	red
Unigene92760	black		Unigene66020	grey		Unigene88314	red
Unigene84662	black		Unigene72539	grey		Unigene104294	red
Unigene100353	black		Unigene2642	grey		Unigene78953	red
Unigene88007	black		Unigene97019	grey		Unigene104373	red
Unigene97399	black		Unigene81509	grey		Unigene106620	red
Unigene3703	black		Unigene104787	grey		Unigene110162	red
Unigene109865	black		Unigene99525	grey		Unigene117463	red
Unigene86027	black		Unigene97691	grey		Unigene86516	red
Unigene33048	black		Unigene121865	grey		Unigene98454	red
Unigene69040	black		Unigene84874	grey		Unigene65057	red
Unigene72405	black		Unigene107560	grey		Unigene84017	red
Unigene31143	black		Unigene70864	grey		Unigene80151	red
Unigene113263	black		Unigene84185	grey		Unigene101409	red
Unigene88660	black		Unigene9191	grey		Unigene114349	red
Unigene103145	black		Unigene96115	grey		Unigene122375	red
Unigene100149	black		Unigene114370	grey		Unigene114342	red
Unigene54803	black		Unigene5256	grey		Unigene111098	red
Unigene106744	black		Unigene113942	grey		Unigene94241	red
Unigene95024	black		Unigene121122	grey		Unigene115443	red
Unigene95633	black		Unigene107656	grey		Unigene64863	red
Unigene99026	black		Unigene107968	grey		Unigene109130	red
Unigene94190	black		Unigene108284	grey		Unigene51417	red
Unigene96338	black		Unigene8186	grey		Unigene111630	red
Unigene92617	black		Unigene82730	grey		Unigene71495	red
Unigene114732	black		Unigene37518	grey		Unigene103181	red
Unigene3951	black		Unigene67353	grey		Unigene82417	red
Unigene104964	black		Unigene82019	grey		Unigene88838	red
Unigene93100	black		Unigene80806	grey		Unigene92078	red
Unigene82273	black		Unigene96833	grey		Unigene111215	red
Unigene96866	black		Unigene107949	grey		Unigene122330	red
Unigene118338	black		Unigene121110	grey		Unigene122739	red
Unigene96421	black		Unigene6077	grey		Unigene89168	red
Unigene89774	black		Unigene98916	grey		Unigene82218	red
Unigene87990	black		Unigene106526	grey		Unigene99196	red
Unigene25922	black		Unigene83119	grey		Unigene8734	red
Unigene93977	black		Unigene111052	grey		Unigene115447	red
Unigene72177	black		Unigene99733	grey		Unigene89815	red
Unigene55753	black		Unigene51657	grey		Unigene111059	red
Unigene22227	black		Unigene67733	grey		Unigene96288	red
Unigene113223	black		Unigene80530	grey		Unigene97930	red
Unigene86925	black		Unigene1728	grey		Unigene117049	red
Unigene115184	black		Unigene48294	grey		Unigene5713	red
Unigene81486	black		Unigene9399	grey		Unigene83914	red
Unigene108115	black		Unigene121825	grey		Unigene112512	red
Unigene81302	black		Unigene72269	grey		Unigene89217	red
Unigene90289	black		Unigene51738	grey		Unigene117745	red
Unigene86957	black		Unigene6011	grey		Unigene112896	red
Unigene101259	black		Unigene101608	grey		Unigene9489	red
Unigene95199	black		Unigene4812	grey		Unigene88470	red
Unigene99900	black		Unigene103303	grey		Unigene377	red
Unigene122625	black		Unigene94404	grey		Unigene68723	red
Unigene101253	black		Unigene69366	grey		Unigene107820	red
Unigene48227	black		Unigene76054	grey		Unigene3399	red
Unigene5548	black		Unigene71420	grey		Unigene14	red
Unigene119898	black		Unigene86924	grey		Unigene72162	red
Unigene122766	black		Unigene100073	grey		Unigene100368	red
Unigene94551	black		Unigene83944	grey		Unigene112242	red
Unigene107174	black		Unigene78590	grey		Unigene101688	red
Unigene107134	black		Unigene64320	grey		Unigene112131	red
Unigene79899	black		Unigene105723	grey		Unigene75565	red
Unigene7303	black		Unigene116345	grey		Unigene121984	red
Unigene90773	black		Unigene113198	grey		Unigene7390	red
Unigene67159	black		Unigene70722	grey		Unigene3296	red
Unigene107957	black		Unigene104468	grey		Unigene41075	red
Unigene71792	black		Unigene95848	grey		Unigene122101	red
Unigene112820	black		Unigene100460	grey		Unigene74625	red
Unigene79909	black		Unigene89735	grey		Unigene121894	red
Unigene82544	black		Unigene85728	grey		Unigene99889	red
Unigene31544	black		Unigene84107	grey		Unigene102664	red
Unigene130001	black		Unigene4855	grey		Unigene67089	red
Unigene118062	black		Unigene74917	grey		Unigene4084	red
Unigene4450	black		Unigene85926	grey		Unigene96404	red
Unigene76006	black		Unigene76273	grey		Unigene97593	red
Unigene64697	black		Unigene104254	grey		Unigene101663	red
Unigene90520	black		Unigene114028	grey		Unigene102416	red
Unigene4724	black		Unigene51697	grey		Unigene51085	red
Unigene35316	black		Unigene118409	grey		Unigene120333	red
Unigene68190	black		Unigene8701	grey		Unigene5626	red
Unigene5747	black		Unigene3910	grey		Unigene92681	red
Unigene2459	black		Unigene100781	grey		Unigene104612	red
Unigene91140	black		Unigene74138	grey		Unigene572	red
Unigene83157	black		Unigene3499	grey		Unigene86108	red
Unigene74135	black		Unigene9526	grey		Unigene114923	red
Unigene112591	black		Unigene115102	grey		Unigene97200	red
Unigene124788	black		Unigene102774	grey		Unigene90094	red
Unigene75869	black		Unigene81108	grey		Unigene76286	red
Unigene74995	black		Unigene85591	grey		Unigene106568	red
Unigene75278	black		Unigene93201	grey		Unigene92386	red
Unigene75247	black		Unigene101517	grey		Unigene2450	red
Unigene111483	black		Unigene117698	grey		Unigene5982	red
Unigene5509	black		Unigene121306	grey		Unigene76813	red
Unigene134705	black		Unigene8130	grey		Unigene82630	red
Unigene6827	black		Unigene95535	grey		Unigene42895	red
Unigene111224	black		Unigene92094	grey		Unigene98460	red
Unigene90627	black		Unigene55790	grey		Unigene87675	red
Unigene108471	black		Unigene76436	grey		Unigene61086	red
Unigene78342	black		Unigene68281	grey		Unigene105636	red
Unigene83046	black		Unigene90918	grey		Unigene22953	red
Unigene99503	black		Unigene87238	grey		Unigene63566	red
Unigene4301	black		Unigene113100	grey		Unigene120845	red
Unigene80511	black		Unigene106940	grey		Unigene63477	red
Unigene51104	black		Unigene94645	grey		Unigene5677	red
Unigene122558	black		Unigene94203	grey		Unigene51500	red
Unigene29937	black		Unigene61572	grey		Unigene87290	red
Unigene42448	black		Unigene102348	grey		Unigene98545	red
Unigene73336	black		Unigene71985	grey		Unigene31426	red
Unigene68550	black		Unigene47025	grey		Unigene111998	red
Unigene114726	black		Unigene76204	grey		Unigene101743	red
Unigene100094	black		Unigene61987	grey		Unigene4944	red
Unigene6358	black		Unigene110017	grey		Unigene8960	red
Unigene85986	black		Unigene94838	grey		Unigene70316	red
Unigene7130	black		Unigene120027	grey		Unigene102133	red
Unigene81421	black		Unigene71128	grey		Unigene6784	red
Unigene79841	black		Unigene69209	grey		Unigene83183	red
Unigene105248	black		Unigene117084	grey		Unigene99292	red
Unigene42076	black		Unigene3563	grey		Unigene88585	red
Unigene106294	black		Unigene75857	grey		Unigene34652	red
Unigene72006	black		Unigene116874	grey		Unigene87291	red
Unigene112961	black		Unigene105699	grey		Unigene80153	red
Unigene95287	black		Unigene84416	grey		Unigene89913	red
Unigene105936	black		Unigene97071	grey		Unigene100162	red
Unigene5879	black		Unigene1464	grey		Unigene34530	red
Unigene103149	black		Unigene111016	grey		Unigene77721	red
Unigene89051	black		Unigene90290	grey		Unigene99424	red
Unigene64826	black		Unigene95137	grey		Unigene51578	red
Unigene97066	black		Unigene84738	grey		Unigene84235	red
Unigene6575	black		Unigene9101	grey		Unigene110508	red
Unigene98775	black		Unigene2584	grey		Unigene97873	red
Unigene82494	black		Unigene117278	grey		Unigene69622	red
Unigene110544	black		Unigene112523	grey		Unigene26476	red
Unigene94909	black		Unigene22363	grey		Unigene34552	red
Unigene105978	black		Unigene87801	grey		Unigene121480	red
Unigene108053	black		Unigene90298	grey		Unigene92587	red
Unigene51364	black		Unigene48291	grey		Unigene7632	red
Unigene97186	black		Unigene107400	grey		Unigene101549	red
Unigene111326	black		Unigene34738	grey		Unigene100047	red
Unigene3704	black		Unigene122056	grey		Unigene69562	red
Unigene68727	black		Unigene121462	grey		Unigene80229	red
Unigene2074	black		Unigene122793	grey		Unigene70363	red
Unigene95637	black		Unigene112039	grey		Unigene113221	red
Unigene112598	black		Unigene149869	grey		Unigene147036	red
Unigene91389	black		Unigene121285	grey		Unigene104997	red
Unigene104422	black		Unigene109681	grey		Unigene32892	red
Unigene121129	black		Unigene116013	grey		Unigene79802	red
Unigene37681	black		Unigene113216	grey		Unigene6092	red
Unigene65971	black		Unigene73602	grey		Unigene51469	red
Unigene833	black		Unigene120671	grey		Unigene70435	red
Unigene91734	black		Unigene114034	grey		Unigene98546	red
Unigene109434	black		Unigene94956	grey		Unigene83770	red
Unigene39974	black		Unigene114424	grey		Unigene61087	red
Unigene74268	black		Unigene89458	grey		Unigene7866	red
Unigene115828	black		Unigene101836	grey		Unigene89176	red
Unigene109187	black		Unigene92263	grey		Unigene3574	red
Unigene85718	black		Unigene9019	grey		Unigene613	red
Unigene93959	black		Unigene78559	grey		Unigene6015	red
Unigene671	black		Unigene108897	grey		Unigene91059	red
Unigene75243	black		Unigene64434	grey		Unigene37936	red
Unigene99277	black		Unigene78591	grey		Unigene85156	red
Unigene89145	black		Unigene6008	grey		Unigene98869	red
Unigene83111	black		Unigene70887	grey		Unigene119754	red
Unigene74872	black		Unigene77472	grey		Unigene88394	red
Unigene85500	black		Unigene118807	grey		Unigene95938	red
Unigene79258	black		Unigene71950	grey		Unigene3816	red
Unigene89395	black		Unigene74	grey		Unigene78952	red
Unigene51359	black		Unigene49934	grey		Unigene76581	red
Unigene104982	black		Unigene69300	grey		Unigene3469	red
Unigene94148	black		Unigene51675	grey		Unigene33853	red
Unigene807	black		Unigene80711	grey		Unigene75246	red
Unigene1082	black		Unigene104340	grey		Unigene49183	red
Unigene71724	black		Unigene101319	grey		Unigene84042	red
Unigene68402	black		Unigene100626	grey		Unigene104151	red
Unigene107017	black		Unigene69785	grey		Unigene67059	red
Unigene93298	black		Unigene112240	grey		Unigene82908	red
Unigene64937	black		Unigene67879	grey		Unigene103877	red
Unigene104167	black		Unigene83209	grey		Unigene119544	red
Unigene115688	black		Unigene79548	grey		Unigene112871	red
Unigene92615	black		Unigene83945	grey		Unigene117245	red
Unigene77293	black		Unigene86116	grey		Unigene98455	red
Unigene73206	black		Unigene96727	grey		Unigene3285	red
Unigene90611	black		Unigene815	grey		Unigene117218	red
Unigene93986	black		Unigene85225	grey		Unigene121682	red
Unigene82259	black		Unigene83311	grey		Unigene3888	red
Unigene83036	black		Unigene91908	grey		Unigene7823	red
Unigene72182	black		Unigene116625	grey		Unigene17	red
Unigene94999	black		Unigene72473	grey		Unigene80154	red
Unigene107429	black		Unigene118879	grey		Unigene70684	red
Unigene7850	black		Unigene495	grey		Unigene98657	red
Unigene76675	black		Unigene80731	grey		Unigene101782	red
Unigene51334	black		Unigene1824	grey		Unigene8859	red
Unigene11	black		Unigene83083	grey		Unigene63195	red
Unigene114876	black		Unigene89984	grey		Unigene95218	red
Unigene90917	black		Unigene104535	grey		Unigene110689	red
Unigene92375	black		Unigene114426	grey		Unigene116432	red
Unigene107600	black		Unigene62183	grey		Unigene140074	red
Unigene7257	black		Unigene84035	grey		Unigene82280	red
Unigene115397	black		Unigene122127	grey		Unigene70825	red
Unigene99720	black		Unigene110466	grey		Unigene111228	red
Unigene77367	black		Unigene75240	grey		Unigene104549	red
Unigene76584	black		Unigene93295	grey		Unigene104799	red
Unigene69294	black		Unigene105732	grey		Unigene87288	red
Unigene79016	black		Unigene92001	grey		Unigene87293	red
Unigene116456	black		Unigene91958	grey		Unigene98383	red
Unigene107674	black		Unigene67741	grey		Unigene99891	red
Unigene85798	black		Unigene116649	grey		Unigene84622	red
Unigene62531	black		Unigene120310	grey		Unigene11691	red
Unigene35700	black		Unigene88256	grey		Unigene101655	red
Unigene88705	black		Unigene68716	grey		Unigene80282	red
Unigene102554	black		Unigene103880	grey		Unigene118334	red
Unigene62371	black		Unigene104393	grey		Unigene117846	red
Unigene6261	black		Unigene3382	grey		Unigene102662	red
Unigene101682	black		Unigene85730	grey		Unigene88876	red
Unigene106438	black		Unigene88450	grey		Unigene101034	red
Unigene121861	black		Unigene78817	grey		Unigene131078	red
Unigene85673	black		Unigene83273	grey		Unigene121832	red
Unigene97964	black		Unigene94720	grey		Unigene106577	red
Unigene78076	black		Unigene105418	grey		Unigene67708	red
Unigene6071	black		Unigene5007	grey		Unigene5880	red
Unigene77025	black		Unigene112601	grey		Unigene51153	red
Unigene93797	black		Unigene108429	grey		Unigene89767	red
Unigene7005	black		Unigene107799	grey		Unigene8160	red
Unigene122847	black		Unigene109835	grey		Unigene79237	red
Unigene51229	black		Unigene114903	grey		Unigene131301	red
Unigene71895	black		Unigene99214	grey		Unigene75147	red
Unigene51380	black		Unigene44665	grey		Unigene94984	red
Unigene71392	black		Unigene85890	grey		Unigene2590	red
Unigene111453	black		Unigene86689	grey		Unigene81402	red
Unigene97952	black		Unigene103371	grey		Unigene7867	red
Unigene104398	black		Unigene90041	grey		Unigene2265	red
Unigene96653	black		Unigene73871	grey		Unigene7239	red
Unigene99406	black		Unigene41074	grey		Unigene119118	red
Unigene87093	black		Unigene95221	grey		Unigene22376	red
Unigene75512	black		Unigene98283	grey		Unigene110451	red
Unigene108072	black		Unigene91467	grey		Unigene88453	red
Unigene68317	black		Unigene106081	grey		Unigene78937	red
Unigene116361	black		Unigene112201	grey		Unigene63863	red
Unigene21954	black		Unigene106058	grey		Unigene113111	red
Unigene99565	black		Unigene98074	grey		Unigene65405	red
Unigene90626	black		Unigene70763	grey		Unigene102661	red
Unigene32362	black		Unigene82325	grey		Unigene2706	red
Unigene94427	black		Unigene105588	grey		Unigene97261	red
Unigene64995	black		Unigene66835	grey		Unigene3454	red
Unigene81874	black		Unigene120710	grey		Unigene86956	red
Unigene83674	black		Unigene95842	grey		Unigene78196	red
Unigene97463	black		Unigene80883	grey		Unigene105787	red
Unigene85490	black		Unigene6703	grey		Unigene6115	red
Unigene97415	black		Unigene5804	grey		Unigene120520	red
Unigene4100	black		Unigene53680	grey		Unigene91610	red
Unigene101314	black		Unigene113752	grey		Unigene88341	red
Unigene8269	black		Unigene77134	grey		Unigene32891	red
Unigene97169	black		Unigene73586	grey		Unigene9679	red
Unigene76881	black		Unigene84705	grey		Unigene117145	red
Unigene115796	black		Unigene72265	grey		Unigene129480	red
Unigene117382	black		Unigene89295	grey		Unigene103193	red
Unigene7480	black		Unigene93291	grey		Unigene70267	red
Unigene117144	black		Unigene62947	grey		Unigene9872	red
Unigene91017	black		Unigene96790	grey		Unigene79113	red
Unigene19617	black		Unigene104402	grey		Unigene3153	red
Unigene97844	black		Unigene70254	grey		Unigene83028	red
Unigene109643	black		Unigene100490	grey		Unigene6845	red
Unigene89556	black		Unigene104252	grey		Unigene109037	red
Unigene100774	black		Unigene78477	grey		Unigene100059	red
Unigene9742	black		Unigene113358	grey		Unigene91906	red
Unigene91526	black		Unigene7873	grey		Unigene89345	red
Unigene105935	black		Unigene119010	grey		Unigene1668	red
Unigene91685	black		Unigene25923	grey		Unigene71922	red
Unigene68892	black		Unigene95849	grey		Unigene122206	red
Unigene77744	black		Unigene95690	grey		Unigene100109	red
Unigene47383	black		Unigene90152	grey		Unigene117971	red
Unigene84577	black		Unigene115142	grey		Unigene94958	red
Unigene95213	black		Unigene98199	grey		Unigene3883	red
Unigene89121	black		Unigene99550	grey		Unigene4567	red
Unigene92438	black		Unigene116765	grey		Unigene90122	red
Unigene7386	black		Unigene110350	grey		Unigene125624	red
Unigene54221	black		Unigene88120	grey		Unigene88362	red
Unigene9914	black		Unigene72742	grey		Unigene117728	red
Unigene81579	black		Unigene2548	grey		Unigene179	red
Unigene95338	black		Unigene101262	grey		Unigene79208	red
Unigene42936	black		Unigene51077	grey		Unigene64994	red
Unigene77800	black		Unigene56176	grey		Unigene41868	red
Unigene96118	black		Unigene115253	grey		Unigene98194	red
Unigene61154	black		Unigene107892	grey		Unigene86	red
Unigene97793	black		Unigene103311	grey		Unigene91443	red
Unigene45789	black		Unigene87318	grey		Unigene121023	red
Unigene73937	black		Unigene92187	grey		Unigene3294	red
Unigene7050	black		Unigene97401	grey		Unigene116418	red
Unigene38018	black		Unigene116230	grey		Unigene122366	red
Unigene51458	black		Unigene97980	grey		Unigene119610	red
Unigene81094	black		Unigene111556	grey		Unigene34608	red
Unigene95223	black		Unigene120831	grey		Unigene90928	red
Unigene106563	black		Unigene114696	grey		Unigene85949	red
Unigene80466	black		Unigene112077	grey		Unigene79424	red
Unigene51124	black		Unigene122539	grey		Unigene71952	red
Unigene108600	black		Unigene95776	grey		Unigene77922	red
Unigene68851	black		Unigene101260	grey		Unigene87843	red
Unigene860	black		Unigene93913	grey		Unigene95886	red
Unigene31570	black		Unigene107140	grey		Unigene76367	red
Unigene87824	black		Unigene95932	grey		Unigene93687	red
Unigene77731	black		Unigene95009	grey		Unigene2305	red
Unigene103845	black		Unigene80891	grey		Unigene117387	red
Unigene96225	black		Unigene86986	grey		Unigene101323	red
Unigene102540	black		Unigene118314	grey		Unigene6949	red
Unigene98210	black		Unigene122878	grey		Unigene116359	red
Unigene68285	black		Unigene82166	grey		Unigene70364	red
Unigene82538	black		Unigene9131	grey		Unigene98192	red
Unigene79989	black		Unigene117723	grey		Unigene2519	red
Unigene66622	black		Unigene4068	grey		Unigene103750	red
Unigene65426	black		Unigene5993	grey		Unigene84141	red
Unigene22313	black		Unigene77587	grey		Unigene121367	red
Unigene103884	black		Unigene36561	grey		Unigene116891	red
Unigene79423	black		Unigene114291	grey		Unigene17131	red
Unigene91706	black		Unigene98930	grey		Unigene103239	red
Unigene79218	black		Unigene6475	grey		Unigene7550	red
Unigene92592	black		Unigene63299	grey		Unigene51246	red
Unigene84657	black		Unigene87337	grey		Unigene69938	red
Unigene102061	black		Unigene6669	grey		Unigene105007	red
Unigene75163	black		Unigene103550	grey		Unigene101313	red
Unigene107970	black		Unigene77751	grey		Unigene121902	red
Unigene3637	black		Unigene105143	grey		Unigene118193	red
Unigene74519	black		Unigene88335	grey		Unigene81387	red
Unigene78981	black		Unigene693	grey		Unigene108052	red
Unigene83718	black		Unigene112413	grey		Unigene7202	red
Unigene5500	black		Unigene81898	grey		Unigene122800	red
Unigene20873	black		Unigene79620	grey		Unigene106971	red
Unigene105375	black		Unigene95998	grey		Unigene77272	red
Unigene104269	black		Unigene88798	grey		Unigene74068	red
Unigene77650	black		Unigene63845	grey		Unigene91882	red
Unigene106583	black		Unigene113632	grey		Unigene122254	red
Unigene96248	black		Unigene88817	grey		Unigene90274	red
Unigene82539	black		Unigene2267	grey		Unigene120701	red
Unigene105647	black		Unigene66978	grey		Unigene101786	red
Unigene95214	black		Unigene103132	grey		Unigene107899	red
Unigene115585	black		Unigene3950	grey		Unigene113435	red
Unigene107563	black		Unigene86018	grey		Unigene78741	red
Unigene72430	black		Unigene105347	grey		Unigene76923	red
Unigene92767	black		Unigene89211	grey		Unigene148816	red
Unigene76568	black		Unigene120600	grey		Unigene120523	red
Unigene89747	black		Unigene115093	grey		Unigene78085	red
Unigene9166	black		Unigene52347	grey		Unigene98571	red
Unigene74133	black		Unigene92250	grey		Unigene14271	red
Unigene140112	black		Unigene9186	grey		Unigene120303	red
Unigene118394	black		Unigene83686	grey		Unigene98083	red
Unigene91055	black		Unigene82862	grey		Unigene885	red
Unigene2667	black		Unigene96033	grey		Unigene102525	red
Unigene9100	black		Unigene74191	grey		Unigene104742	red
Unigene3850	black		Unigene50356	grey		Unigene108462	red
Unigene84727	black		Unigene7493	grey		Unigene100998	red
Unigene78926	black		Unigene118315	grey		Unigene110016	red
Unigene64302	black		Unigene108479	grey		Unigene32511	red
Unigene89453	black		Unigene31	grey		Unigene118352	red
Unigene4501	black		Unigene110953	grey		Unigene81247	red
Unigene77215	black		Unigene4456	grey		Unigene6603	red
Unigene87141	black		Unigene109014	grey		Unigene108306	red
Unigene61114	black		Unigene73484	grey		Unigene46718	red
Unigene84001	black		Unigene99982	grey		Unigene51619	red
Unigene117969	black		Unigene9558	grey		Unigene116503	red
Unigene81227	black		Unigene83818	grey		Unigene109724	red
Unigene45790	black		Unigene82657	grey		Unigene66235	red
Unigene105503	black		Unigene68356	grey		Unigene102536	red
Unigene114015	black		Unigene90733	grey		Unigene82281	red
Unigene8273	black		Unigene70525	grey		Unigene5922	red
Unigene6889	black		Unigene111357	grey		Unigene83263	red
Unigene2280	black		Unigene110351	grey		Unigene70454	red
Unigene107092	black		Unigene121544	grey		Unigene85808	red
Unigene2400	black		Unigene116262	grey		Unigene104463	red
Unigene36609	black		Unigene75771	grey		Unigene118099	red
Unigene3114	black		Unigene83550	grey		Unigene12037	red
Unigene67710	black		Unigene78305	grey		Unigene115345	red
Unigene93599	black		Unigene102060	grey		Unigene116168	red
Unigene103196	black		Unigene104470	grey		Unigene74417	red
Unigene112427	black		Unigene93375	grey		Unigene84362	red
Unigene1625	black		Unigene122034	grey		Unigene70666	red
Unigene101934	black		Unigene87178	grey		Unigene90929	red
Unigene78555	black		Unigene82519	grey		Unigene28879	red
Unigene3001	black		Unigene87501	grey		Unigene94773	red
Unigene86914	black		Unigene1128	grey		Unigene95511	red
Unigene95506	black		Unigene121719	grey		Unigene9453	red
Unigene122792	black		Unigene115658	grey		Unigene116389	red
Unigene111883	black		Unigene195	grey		Unigene121232	red
Unigene103742	black		Unigene119614	grey		Unigene118773	red
Unigene9947	black		Unigene75382	grey		Unigene89054	red
Unigene103335	black		Unigene122124	grey		Unigene94794	red
Unigene103964	black		Unigene85860	grey		Unigene95632	red
Unigene97175	black		Unigene72214	grey		Unigene128685	red
Unigene9873	black		Unigene82383	grey		Unigene111064	red
Unigene87851	black		Unigene113337	grey		Unigene121395	red
Unigene110027	black		Unigene78141	grey		Unigene79178	red
Unigene105030	black		Unigene96191	grey		Unigene83509	red
Unigene69623	black		Unigene2484	grey		Unigene94232	red
Unigene39089	black		Unigene113531	grey		Unigene97719	red
Unigene19404	black		Unigene69036	grey		Unigene107775	red
Unigene99025	black		Unigene96712	grey		Unigene4337	red
Unigene109925	black		Unigene117853	grey		Unigene89586	red
Unigene96924	black		Unigene102407	grey		Unigene68438	red
Unigene70171	black		Unigene101651	grey		Unigene115339	red
Unigene68793	black		Unigene98816	grey		Unigene101733	red
Unigene73168	black		Unigene93327	grey		Unigene122373	red
Unigene99387	black		Unigene83172	grey		Unigene138	red
Unigene88637	black		Unigene54350	grey		Unigene87289	red
Unigene62398	black		Unigene77518	grey		Unigene57476	red
Unigene72736	black		Unigene88175	grey		Unigene107405	red
Unigene93822	black		Unigene72274	grey		Unigene81575	red
Unigene104396	black		Unigene39772	grey		Unigene118424	red
Unigene111968	black		Unigene121745	grey		Unigene97479	red
Unigene97692	black		Unigene84033	grey		Unigene119609	red
Unigene77214	black		Unigene69416	grey		Unigene90774	red
Unigene65781	black		Unigene3670	grey		Unigene3782	red
Unigene85462	black		Unigene9116	grey		Unigene1967	red
Unigene98532	black		Unigene89573	grey		Unigene49274	red
Unigene2374	black		Unigene106584	grey		Unigene84364	red
Unigene51056	black		Unigene23737	grey		Unigene103898	red
Unigene106983	black		Unigene96082	grey		Unigene97197	red
Unigene97017	black		Unigene3949	grey		Unigene98370	red
Unigene105693	black		Unigene109235	grey		Unigene5307	red
Unigene85044	black		Unigene121471	grey		Unigene71398	red
Unigene38866	black		Unigene99183	grey		Unigene116396	red
Unigene88011	black		Unigene98028	grey		Unigene97786	red
Unigene109073	black		Unigene107497	grey		Unigene48185	red
Unigene78677	black		Unigene107124	grey		Unigene119072	red
Unigene83371	black		Unigene76892	grey		Unigene85637	red
Unigene100879	black		Unigene94948	grey		Unigene71273	red
Unigene76253	black		Unigene108059	grey		Unigene117076	red
Unigene5259	black		Unigene94712	grey		Unigene33615	red
Unigene103651	black		Unigene75381	grey		Unigene104631	red
Unigene112669	black		Unigene101775	grey		Unigene51134	red
Unigene75286	black		Unigene7491	grey		Unigene110117	red
Unigene81249	black		Unigene90769	grey		Unigene4295	red
Unigene85460	black		Unigene96363	grey		Unigene29185	red
Unigene97953	black		Unigene92107	grey		Unigene112316	red
Unigene43241	black		Unigene5699	grey		Unigene84579	red
Unigene4906	black		Unigene1534	grey		Unigene1219	red
Unigene98888	black		Unigene86847	grey		Unigene71348	red
Unigene99689	black		Unigene95124	grey		Unigene1150	red
Unigene43833	black		Unigene112648	grey		Unigene79950	red
Unigene103052	black		Unigene105099	grey		Unigene3503	red
Unigene115316	black		Unigene94259	grey		Unigene6867	red
Unigene66304	black		Unigene88481	grey		Unigene117897	red
Unigene106606	black		Unigene7768	grey		Unigene7734	red
Unigene6855	black		Unigene92061	grey		Unigene111485	red
Unigene76864	black		Unigene71951	grey		Unigene7999	red
Unigene102386	black		Unigene75182	grey		Unigene121397	red
Unigene72153	black		Unigene79654	grey		Unigene75917	red
Unigene80634	black		Unigene9497	grey		Unigene110522	red
Unigene71247	black		Unigene4868	grey		Unigene83659	red
Unigene71269	black		Unigene5130	grey		Unigene1531	red
Unigene21628	black		Unigene88414	grey		Unigene117842	red
Unigene89746	black		Unigene4827	grey		Unigene98156	red
Unigene106925	black		Unigene74977	grey		Unigene120859	red
Unigene94877	black		Unigene6633	grey		Unigene110873	red
Unigene35612	black		Unigene82138	grey		Unigene3587	red
Unigene94565	black		Unigene107702	grey		Unigene104722	red
Unigene5862	black		Unigene118877	grey		Unigene114329	red
Unigene50962	black		Unigene7133	grey		Unigene90711	red
Unigene79394	black		Unigene74081	grey		Unigene99507	red
Unigene94885	black		Unigene115808	grey		Unigene121625	red
Unigene91390	black		Unigene89359	grey		Unigene813	red
Unigene32417	black		Unigene87542	grey		Unigene7384	red
Unigene68329	black		Unigene86614	grey		Unigene124477	red
Unigene92574	black		Unigene53190	grey		Unigene102924	red
Unigene78095	black		Unigene85848	grey		Unigene71292	red
Unigene72873	black		Unigene95645	grey		Unigene114775	red
Unigene97187	black		Unigene109207	grey		Unigene69911	red
Unigene42077	black		Unigene83905	grey		Unigene89437	red
Unigene122761	black		Unigene105002	grey		Unigene111229	red
Unigene94843	black		Unigene4371	grey		Unigene105286	red
Unigene83968	black		Unigene84782	grey		Unigene5719	red
Unigene39580	black		Unigene95374	grey		Unigene98716	red
Unigene39590	black		Unigene92207	grey		Unigene72375	red
Unigene97166	black		Unigene114870	grey		Unigene83906	red
Unigene116098	black		Unigene78958	grey		Unigene74847	red
Unigene51454	black		Unigene87274	grey		Unigene122548	red
Unigene93539	black		Unigene122808	grey		Unigene92443	red
Unigene103309	black		Unigene82644	grey		Unigene118021	red
Unigene89347	black		Unigene107758	grey		Unigene83904	red
Unigene100704	black		Unigene121841	grey		Unigene100048	red
Unigene82452	black		Unigene2437	grey		Unigene3573	red
Unigene97537	black		Unigene4717	grey		Unigene73144	red
Unigene85941	black		Unigene79014	grey		Unigene111416	red
Unigene86796	black		Unigene84488	grey		Unigene112654	red
Unigene97618	black		Unigene105725	grey		Unigene121677	red
Unigene92132	black		Unigene76851	grey		Unigene22329	red
Unigene109734	black		Unigene104180	grey		Unigene122513	red
Unigene66110	black		Unigene117872	grey		Unigene71762	red
Unigene117643	black		Unigene91721	grey		Unigene111547	red
Unigene128453	black		Unigene84545	grey		Unigene104948	red
Unigene109330	black		Unigene80623	grey		Unigene51079	red
Unigene105429	black		Unigene8361	grey		Unigene110932	red
Unigene72398	black		Unigene115730	grey		Unigene2814	red
Unigene77391	black		Unigene118405	grey		Unigene2950	red
Unigene108104	black		Unigene94606	grey		Unigene118360	red
Unigene67305	black		Unigene80518	grey		Unigene101504	red
Unigene110983	black		Unigene107921	grey		Unigene99790	red
Unigene35793	black		Unigene108056	grey		Unigene95331	red
Unigene81871	black		Unigene93985	grey		Unigene87098	red
Unigene76932	black		Unigene7551	grey		Unigene72056	red
Unigene122748	black		Unigene8258	grey		Unigene79276	red
Unigene117035	black		Unigene96376	grey		Unigene63864	red
Unigene83325	black		Unigene8131	grey		Unigene51333	red
Unigene52301	black		Unigene75637	grey		Unigene115639	red
Unigene93975	black		Unigene9124	grey		Unigene57947	red
Unigene102137	black		Unigene118717	grey		Unigene117113	red
Unigene109299	black		Unigene86834	grey		Unigene82856	red
Unigene5871	black		Unigene108415	grey		Unigene8690	red
Unigene7305	black		Unigene8457	grey		Unigene102965	red
Unigene35650	black		Unigene47685	grey		Unigene99371	red
Unigene45791	black		Unigene118549	grey		Unigene87800	red
Unigene84402	black		Unigene85521	grey		Unigene9279	red
Unigene8569	black		Unigene105807	grey		Unigene115780	red
Unigene121375	black		Unigene3264	grey		Unigene841	red
Unigene95559	black		Unigene21577	grey		Unigene112846	red
Unigene82541	black		Unigene101550	grey		Unigene67549	red
Unigene66382	black		Unigene51173	grey		Unigene20920	red
Unigene63339	black		Unigene3762	grey		Unigene118070	red
Unigene106600	black		Unigene78377	grey		Unigene79753	red
Unigene3616	black		Unigene64557	grey		Unigene112237	red
Unigene114976	black		Unigene117675	grey		Unigene77284	red
Unigene111468	black		Unigene84608	grey		Unigene51809	red
Unigene90179	black		Unigene84069	grey		Unigene86575	red
Unigene1149	black		Unigene95519	grey		Unigene72441	red
Unigene81321	black		Unigene101151	grey		Unigene31427	red
Unigene930	black		Unigene108627	grey		Unigene87761	red
Unigene104404	black		Unigene107657	grey		Unigene113451	red
Unigene1047	black		Unigene9235	grey		Unigene68910	red
Unigene36779	black		Unigene9495	grey		Unigene95158	red
Unigene85518	black		Unigene85284	grey		Unigene114651	red
Unigene78690	black		Unigene116172	grey		Unigene9157	red
Unigene47621	black		Unigene104000	grey		Unigene2867	red
Unigene73808	black		Unigene108805	grey		Unigene9158	red
Unigene28356	black		Unigene79930	grey		Unigene101690	red
Unigene69345	black		Unigene79	grey		Unigene621	red
Unigene6361	black		Unigene115920	grey		Unigene3934	red
Unigene111046	black		Unigene82155	grey		Unigene121022	red
Unigene70169	black		Unigene76244	grey		Unigene63622	red
Unigene99242	black		Unigene51516	grey		Unigene81058	red
Unigene105148	black		Unigene2513	grey		Unigene898	red
Unigene54805	black		Unigene88797	grey		Unigene38204	red
Unigene92223	black		Unigene71002	grey		Unigene99690	red
Unigene105534	black		Unigene6598	grey		Unigene3752	red
Unigene120106	black		Unigene75937	grey		Unigene49272	red
Unigene111924	black		Unigene105731	grey		Unigene91693	red
Unigene90831	black		Unigene1221	grey		Unigene9339	red
Unigene4097	black		Unigene5760	grey		Unigene98213	red
Unigene83832	black		Unigene103128	grey		Unigene102153	red
Unigene110112	black		Unigene83126	grey		Unigene75456	red
Unigene2565	black		Unigene72263	grey		Unigene97522	red
Unigene83869	black		Unigene530	grey		Unigene78994	red
Unigene42755	black		Unigene67727	grey		Unigene2485	red
Unigene97866	black		Unigene80118	grey		Unigene106809	red
Unigene113918	black		Unigene34411	grey		Unigene92237	red
Unigene75566	black		Unigene108240	grey		Unigene69302	red
Unigene56476	black		Unigene91942	grey		Unigene117226	red
Unigene89122	black		Unigene77820	grey		Unigene104659	red
Unigene74466	black		Unigene120697	grey		Unigene107361	red
Unigene77624	black		Unigene109359	grey		Unigene113944	red
Unigene82942	black		Unigene105360	grey		Unigene88063	red
Unigene115036	black		Unigene78228	grey		Unigene114060	red
Unigene68192	black		Unigene87540	grey		Unigene7648	red
Unigene88630	black		Unigene113598	grey		Unigene97282	red
Unigene7598	black		Unigene106805	grey		Unigene72650	red
Unigene114689	black		Unigene94207	grey		Unigene105841	red
Unigene84296	black		Unigene71574	grey		Unigene3947	red
Unigene55925	black		Unigene88117	grey		Unigene115936	red
Unigene83946	black		Unigene85344	grey		Unigene11718	red
Unigene96229	black		Unigene113129	grey		Unigene120517	red
Unigene51347	black		Unigene91741	grey		Unigene79758	red
Unigene83831	black		Unigene81084	grey		Unigene98987	red
Unigene109307	black		Unigene79397	grey		Unigene115973	red
Unigene109188	black		Unigene116628	grey		Unigene78230	red
Unigene4045	black		Unigene87716	grey		Unigene93580	red
Unigene36524	black		Unigene88101	grey		Unigene79153	red
Unigene55884	black		Unigene110889	grey		Unigene3954	red
Unigene39588	black		Unigene100076	grey		Unigene9361	red
Unigene93579	black		Unigene116705	grey		Unigene67908	red
Unigene80133	black		Unigene72989	grey		Unigene3565	red
Unigene67385	black		Unigene86854	grey		Unigene102921	red
Unigene65780	black		Unigene5791	grey		Unigene114050	red
Unigene75526	black		Unigene82083	grey		Unigene6058	red
Unigene102513	black		Unigene115300	grey		Unigene70436	red
Unigene87604	black		Unigene117706	grey		Unigene3827	red
Unigene65611	black		Unigene85235	grey		Unigene98292	red
Unigene76725	black		Unigene103852	grey		Unigene2390	red
Unigene80366	black		Unigene59416	grey		Unigene5748	red
Unigene9620	black		Unigene92560	grey		Unigene114761	red
Unigene1228	black		Unigene67407	grey		Unigene103310	red
Unigene117028	black		Unigene3832	grey		Unigene7191	red
Unigene87678	black		Unigene110702	grey		Unigene117700	red
Unigene70688	black		Unigene103126	grey		Unigene89257	red
Unigene72888	black		Unigene109180	grey		Unigene80114	red
Unigene112636	black		Unigene95369	grey		Unigene78238	red
Unigene6758	black		Unigene80236	grey		Unigene51572	red
Unigene97513	black		Unigene57146	grey		Unigene3373	red
Unigene4002	black		Unigene106869	grey		Unigene151232	red
Unigene119193	black		Unigene106442	grey		Unigene97777	red
Unigene51745	black		Unigene105392	grey		Unigene100072	red
Unigene87252	black		Unigene80237	grey		Unigene21567	red
Unigene112458	black		Unigene50119	grey		Unigene104458	red
Unigene83414	black		Unigene2864	grey		Unigene8877	red
Unigene6936	black		Unigene111753	grey		Unigene38173	red
Unigene79289	black		Unigene120594	grey		Unigene6611	red
Unigene98695	black		Unigene95520	grey		Unigene103468	red
Unigene51057	black		Unigene85908	grey		Unigene12038	red
Unigene51429	black		Unigene116416	grey		Unigene9725	red
Unigene5297	black		Unigene6559	grey		Unigene1508	red
Unigene117146	black		Unigene71721	grey		Unigene81193	red
Unigene115347	black		Unigene117225	grey		Unigene903	red
Unigene35211	black		Unigene120835	grey		Unigene71929	red
Unigene72005	black		Unigene97749	grey		Unigene1334	red
Unigene8750	black		Unigene111849	grey		Unigene63350	red
Unigene44284	black		Unigene9310	grey		Unigene121989	red
Unigene61774	black		Unigene92197	grey		Unigene494	red
Unigene22150	black		Unigene51676	grey		Unigene3730	red
Unigene81925	black		Unigene101932	grey		Unigene85894	red
Unigene51706	black		Unigene87581	grey		Unigene85506	red
Unigene7806	black		Unigene92577	grey		Unigene81512	red
Unigene96200	black		Unigene108264	grey		Unigene113159	red
Unigene2901	black		Unigene38512	grey		Unigene89394	red
Unigene24193	black		Unigene7299	grey		Unigene1572	red
Unigene5033	black		Unigene112631	grey		Unigene8908	red
Unigene80102	black		Unigene75485	grey		Unigene92821	red
Unigene71639	black		Unigene98616	grey		Unigene21786	red
Unigene72771	black		Unigene8830	grey		Unigene78816	red
Unigene106634	black		Unigene5488	grey		Unigene7538	red
Unigene81075	black		Unigene86972	grey		Unigene107354	red
Unigene74267	black		Unigene109140	grey		Unigene12082	red
Unigene102238	black		Unigene878	grey		Unigene69232	red
Unigene81500	black		Unigene92309	grey		Unigene110575	red
Unigene84720	black		Unigene8884	grey		Unigene2085	red
Unigene96101	black		Unigene3103	grey		Unigene119337	red
Unigene115578	black		Unigene121468	grey		Unigene618	red
Unigene62372	black		Unigene101351	grey		Unigene77768	red
Unigene63230	black		Unigene79060	grey		Unigene101353	red
Unigene112724	black		Unigene9383	grey		Unigene86229	red
Unigene83164	black		Unigene42937	grey		Unigene877	red
Unigene43893	black		Unigene99626	grey		Unigene74290	red
Unigene109991	black		Unigene9493	grey		Unigene102898	red
Unigene31522	black		Unigene112239	grey		Unigene6828	red
Unigene26242	black		Unigene98196	grey		Unigene65745	red
Unigene6010	black		Unigene89852	grey		Unigene6130	red
Unigene69999	black		Unigene79808	grey		Unigene81174	red
Unigene7347	black		Unigene240	grey		Unigene92758	red
Unigene112308	black		Unigene64331	grey		Unigene9079	red
Unigene116610	black		Unigene86505	grey		Unigene51820	red
Unigene140566	black		Unigene104670	grey		Unigene97128	red
Unigene51622	black		Unigene87524	grey		Unigene79918	red
Unigene92178	black		Unigene167	grey		Unigene80494	red
Unigene108718	black		Unigene117938	grey		Unigene4382	red
Unigene95259	black		Unigene117469	grey		Unigene84559	red
Unigene91653	black		Unigene76795	grey		Unigene33168	red
Unigene77590	black		Unigene107233	grey		Unigene112849	red
Unigene122685	black		Unigene8065	grey		Unigene103229	red
Unigene83210	black		Unigene114631	grey		Unigene116782	red
Unigene87786	black		Unigene72061	grey		Unigene76013	red
Unigene75671	black		Unigene8955	grey		Unigene2537	red
Unigene75464	black		Unigene51540	grey		Unigene9273	red
Unigene82123	black		Unigene114528	grey		Unigene99174	red
Unigene3101	black		Unigene82290	grey		Unigene650	red
Unigene119265	black		Unigene68676	grey		Unigene31413	red
Unigene84831	black		Unigene101664	grey		Unigene6369	red
Unigene89254	black		Unigene100358	grey		Unigene108461	red
Unigene99744	black		Unigene99342	grey		Unigene65535	red
Unigene79421	black		Unigene112756	grey		Unigene107357	red
Unigene97876	black		Unigene96801	grey		Unigene3000	red
Unigene114460	black		Unigene86201	grey		Unigene98808	red
Unigene95289	black		Unigene95894	grey		Unigene957	red
Unigene83801	black		Unigene66907	grey		Unigene4473	red
Unigene131120	black		Unigene107151	grey		Unigene121603	red
Unigene111966	black		Unigene3221	grey		Unigene108714	red
Unigene103200	black		Unigene64933	grey		Unigene111085	red
Unigene27380	black		Unigene103697	grey		Unigene119698	red
Unigene62476	black		Unigene68549	grey		Unigene114700	red
Unigene21641	black		Unigene109032	grey		Unigene84244	red
Unigene8824	black		Unigene84330	grey		Unigene5433	red
Unigene121835	black		Unigene112386	grey		Unigene82794	red
Unigene111114	black		Unigene98606	grey		Unigene81657	red
Unigene99807	black		Unigene89358	grey		Unigene122730	red
Unigene79311	black		Unigene72290	grey		Unigene121067	red
Unigene105645	black		Unigene71649	grey		Unigene3021	red
Unigene75281	black		Unigene85447	grey		Unigene8147	red
Unigene78600	black		Unigene6138	grey		Unigene88735	red
Unigene3879	black		Unigene110891	grey		Unigene89414	red
Unigene64196	black		Unigene94463	grey		Unigene116152	red
Unigene104623	black		Unigene53401	grey		Unigene88728	red
Unigene2721	black		Unigene77526	grey		Unigene74974	red
Unigene107006	black		Unigene51636	grey		Unigene111345	red
Unigene9161	black		Unigene80421	grey		Unigene117743	red
Unigene82642	black		Unigene83773	grey		Unigene70051	red
Unigene80949	black		Unigene97280	grey		Unigene74077	red
Unigene9011	black		Unigene87315	grey		Unigene113924	red
Unigene60098	black		Unigene22195	grey		Unigene5962	red
Unigene36759	black		Unigene84922	grey		Unigene103315	red
Unigene5567	black		Unigene82297	grey		Unigene108550	red
Unigene63743	black		Unigene86205	grey		Unigene121539	red
Unigene18539	black		Unigene73356	grey		Unigene29150	red
Unigene105828	black		Unigene88904	grey		Unigene79809	red
Unigene120815	black		Unigene101528	grey		Unigene110520	red
Unigene2819	black		Unigene121103	grey		Unigene60842	red
Unigene104749	black		Unigene82232	grey		Unigene68590	red
Unigene83779	black		Unigene51781	grey		Unigene84359	red
Unigene70240	black		Unigene104029	grey		Unigene115067	red
Unigene101040	black		Unigene112263	grey		Unigene21793	red
Unigene70389	black		Unigene7210	grey		Unigene101920	red
Unigene122677	black		Unigene99555	grey		Unigene106790	red
Unigene7441	black		Unigene9613	grey		Unigene72157	red
Unigene105345	black		Unigene65160	grey		Unigene3092	red
Unigene106169	black		Unigene70026	grey		Unigene21637	red
Unigene58729	black		Unigene115118	grey		Unigene23629	red
Unigene77458	black		Unigene103586	grey		Unigene51777	red
Unigene2461	black		Unigene79512	grey		Unigene82357	red
Unigene59678	black		Unigene69072	grey		Unigene120443	red
Unigene98121	black		Unigene94626	grey		Unigene78311	red
Unigene3199	black		Unigene84965	grey		Unigene5321	red
Unigene98533	black		Unigene82153	grey		Unigene3108	red
Unigene51746	black		Unigene105962	grey		Unigene116797	red
Unigene21810	black		Unigene82381	grey		Unigene2695	red
Unigene9447	black		Unigene100296	grey		Unigene107624	red
Unigene82583	black		Unigene79801	grey		Unigene92687	red
Unigene122734	black		Unigene83224	grey		Unigene78136	red
Unigene100294	black		Unigene8124	grey		Unigene76366	red
Unigene107750	black		Unigene99839	grey		Unigene5592	red
Unigene65853	black		Unigene66856	grey		Unigene67644	red
Unigene75533	black		Unigene99160	grey		Unigene121706	red
Unigene112635	black		Unigene92816	grey		Unigene3054	red
Unigene72565	black		Unigene104669	grey		Unigene88041	red
Unigene135693	black		Unigene82635	grey		Unigene5590	red
Unigene46329	black		Unigene108945	grey		Unigene116947	red
Unigene80537	black		Unigene7916	grey		Unigene82944	red
Unigene994	black		Unigene112083	grey		Unigene77016	red
Unigene44283	black		Unigene88214	grey		Unigene88530	red
Unigene74207	black		Unigene95391	grey		Unigene113669	red
Unigene85032	black		Unigene87817	grey		Unigene82751	red
Unigene4613	black		Unigene98265	grey		Unigene106628	red
Unigene110973	black		Unigene87963	grey		Unigene75273	red
Unigene103973	black		Unigene99176	grey		Unigene111580	red
Unigene42075	black		Unigene110110	grey		Unigene358	red
Unigene72732	black		Unigene25087	grey		Unigene73145	red
Unigene89348	black		Unigene84854	grey		Unigene99588	red
Unigene82791	black		Unigene99322	grey		Unigene91189	red
Unigene7159	black		Unigene69760	grey		Unigene6881	red
Unigene118297	black		Unigene84123	grey		Unigene67831	red
Unigene71432	black		Unigene6538	grey		Unigene94593	red
Unigene84957	black		Unigene83093	grey		Unigene9254	red
Unigene51058	black		Unigene88309	grey		Unigene63292	red
Unigene93282	black		Unigene117891	grey		Unigene70022	red
Unigene74454	black		Unigene2712	grey		Unigene116599	red
Unigene46087	black		Unigene73432	grey		Unigene79720	red
Unigene118372	black		Unigene79553	grey		Unigene124001	red
Unigene86908	black		Unigene68719	grey		Unigene38372	red
Unigene126089	black		Unigene72209	grey		Unigene66984	red
Unigene110131	black		Unigene97780	grey		Unigene81270	red
Unigene115641	black		Unigene3668	grey		Unigene75772	red
Unigene98908	black		Unigene103403	grey		Unigene9449	red
Unigene69140	black		Unigene97541	grey		Unigene120868	red
Unigene90488	black		Unigene91336	grey		Unigene119421	red
Unigene105872	black		Unigene5287	grey		Unigene118341	red
Unigene95197	black		Unigene78475	grey		Unigene122055	red
Unigene9332	black		Unigene84728	grey		Unigene104640	red
Unigene98017	black		Unigene97862	grey		Unigene87985	red
Unigene93162	black		Unigene93950	grey		Unigene6088	red
Unigene75343	black		Unigene117159	grey		Unigene104390	red
Unigene103657	black		Unigene77569	grey		Unigene118196	red
Unigene58568	black		Unigene121725	grey		Unigene75056	red
Unigene87588	black		Unigene82132	grey		Unigene94839	red
Unigene120101	black		Unigene96538	grey		Unigene86987	red
Unigene113261	black		Unigene104930	grey		Unigene8846	red
Unigene85699	black		Unigene3577	grey		Unigene102309	red
Unigene131188	black		Unigene107706	grey		Unigene83728	red
Unigene102302	black		Unigene91725	grey		Unigene111835	red
Unigene72389	black		Unigene64604	grey		Unigene102979	red
Unigene6966	black		Unigene78868	grey		Unigene69933	red
Unigene71242	black		Unigene97437	grey		Unigene9616	red
Unigene578	black		Unigene711	grey		Unigene76461	red
Unigene108774	black		Unigene6744	grey		Unigene1135	red
Unigene87665	black		Unigene117380	grey		Unigene109929	red
Unigene3155	black		Unigene51606	grey		Unigene102274	red
Unigene88211	black		Unigene81511	grey		Unigene91162	red
Unigene9025	black		Unigene74649	grey		Unigene63264	red
Unigene81819	black		Unigene7700	grey		Unigene71278	red
Unigene100054	black		Unigene102241	grey		Unigene82488	red
Unigene92365	black		Unigene90957	grey		Unigene83468	red
Unigene83198	black		Unigene82025	grey		Unigene3127	red
Unigene80613	black		Unigene5642	grey		Unigene9757	red
Unigene89144	black		Unigene6983	grey		Unigene82870	red
Unigene96786	black		Unigene101320	grey		Unigene47017	red
Unigene75079	black		Unigene95795	grey		Unigene106738	red
Unigene80834	black		Unigene51223	grey		Unigene118348	red
Unigene5858	black		Unigene114499	grey		Unigene71465	red
Unigene77871	black		Unigene114526	grey		Unigene110513	red
Unigene116613	black		Unigene118805	grey		Unigene90329	red
Unigene39090	black		Unigene3692	grey		Unigene112577	red
Unigene7993	black		Unigene4129	grey		Unigene78664	red
Unigene126561	black		Unigene5695	grey		Unigene82021	red
Unigene101022	black		Unigene89828	grey		Unigene3353	red
Unigene70670	black		Unigene7286	grey		Unigene85578	red
Unigene114654	black		Unigene112404	grey		Unigene4096	red
Unigene9701	black		Unigene121120	grey		Unigene85282	red
Unigene80516	black		Unigene79603	grey		Unigene5688	red
Unigene80103	black		Unigene106561	grey		Unigene118777	red
Unigene22238	black		Unigene72443	grey		Unigene21807	red
Unigene120353	black		Unigene58780	grey		Unigene21964	red
Unigene73580	black		Unigene73917	grey		Unigene107511	red
Unigene95608	black		Unigene64112	grey		Unigene76256	red
Unigene80396	black		Unigene115421	grey		Unigene124901	red
Unigene92775	black		Unigene42211	grey		Unigene6969	red
Unigene1641	black		Unigene83791	grey		Unigene5843	red
Unigene2704	black		Unigene64961	grey		Unigene85906	red
Unigene107816	black		Unigene76431	grey		Unigene87968	red
Unigene91374	black		Unigene108170	grey		Unigene3779	red
Unigene89107	black		Unigene85381	grey		Unigene119267	red
Unigene136873	black		Unigene6992	grey		Unigene2428	red
Unigene73200	black		Unigene84036	grey		Unigene90604	red
Unigene110783	black		Unigene115753	grey		Unigene63109	red
Unigene113264	black		Unigene110617	grey		Unigene97608	red
Unigene8	black		Unigene111692	grey		Unigene118683	red
Unigene3524	black		Unigene3224	grey		Unigene99161	red
Unigene112371	black		Unigene105532	grey		Unigene106720	red
Unigene781	black		Unigene108561	grey		Unigene114481	red
Unigene76526	black		Unigene90188	grey		Unigene93775	red
Unigene51828	black		Unigene91143	grey		Unigene64232	red
Unigene89830	black		Unigene118575	grey		Unigene77114	red
Unigene123425	black		Unigene110821	grey		Unigene81554	red
Unigene119583	black		Unigene122241	grey		Unigene8891	red
Unigene73578	black		Unigene101515	grey		Unigene96539	red
Unigene38812	black		Unigene89557	grey		Unigene101612	red
Unigene105161	black		Unigene107342	grey		Unigene9170	red
Unigene56975	black		Unigene79378	grey		Unigene6978	red
Unigene58728	black		Unigene90606	grey		Unigene120578	red
Unigene100221	black		Unigene98877	grey		Unigene67707	red
Unigene97196	black		Unigene64865	grey		Unigene74754	red
Unigene74236	black		Unigene67520	grey		Unigene105016	red
Unigene110308	black		Unigene116882	grey		Unigene49273	red
Unigene57600	black		Unigene78857	grey		Unigene79027	red
Unigene74608	black		Unigene95883	grey		Unigene110904	red
Unigene82823	black		Unigene88082	grey		Unigene3441	red
Unigene67179	black		Unigene3631	grey		Unigene103228	red
Unigene72400	black		Unigene112011	grey		Unigene91147	red
Unigene108722	black		Unigene64597	grey		Unigene123401	red
Unigene100320	black		Unigene97931	grey		Unigene98718	red
Unigene83855	black		Unigene114069	grey		Unigene109880	red
Unigene95386	black		Unigene79082	grey		Unigene101418	red
Unigene72886	black		Unigene85128	grey		Unigene72985	red
Unigene4023	black		Unigene51266	grey		Unigene122005	red
Unigene103941	black		Unigene90919	grey		Unigene70967	red
Unigene59350	black		Unigene115019	grey		Unigene105920	red
Unigene120045	black		Unigene110450	grey		Unigene68345	red
Unigene66581	black		Unigene103114	grey		Unigene2880	red
Unigene112507	black		Unigene81908	grey		Unigene88823	red
Unigene39589	black		Unigene21750	grey		Unigene98224	red
Unigene55550	black		Unigene73281	grey		Unigene9287	red
Unigene60097	black		Unigene68390	grey		Unigene9706	red
Unigene96002	black		Unigene94592	grey		Unigene7649	red
Unigene93643	black		Unigene9380	grey		Unigene84205	red
Unigene85563	black		Unigene110074	grey		Unigene108703	red
Unigene9852	black		Unigene72067	grey		Unigene76723	red
Unigene54455	black		Unigene13011	grey		Unigene84025	red
Unigene7073	black		Unigene106298	grey		Unigene95759	red
Unigene486	black		Unigene53651	grey		Unigene113565	red
Unigene73901	black		Unigene86801	grey		Unigene49154	red
Unigene87798	black		Unigene75905	grey		Unigene91102	red
Unigene51316	black		Unigene81297	grey		Unigene86937	red
Unigene42220	black		Unigene5820	grey		Unigene7786	red
Unigene80228	black		Unigene98854	grey		Unigene85348	red
Unigene50210	black		Unigene75132	grey		Unigene99427	red
Unigene103889	black		Unigene43939	grey		Unigene88747	red
Unigene6131	black		Unigene109923	grey		Unigene97548	red
Unigene81104	black		Unigene112824	grey		Unigene3266	red
Unigene113413	black		Unigene104193	grey		Unigene64614	red
Unigene76398	black		Unigene90755	grey		Unigene115689	red
Unigene415	black		Unigene76755	grey		Unigene88431	red
Unigene117512	black		Unigene81175	grey		Unigene118645	red
Unigene61932	black		Unigene88099	grey		Unigene112340	red
Unigene95527	black		Unigene113130	grey		Unigene62850	red
Unigene4781	black		Unigene52088	grey		Unigene104804	red
Unigene139456	black		Unigene106057	grey		Unigene117123	red
Unigene114744	black		Unigene84406	grey		Unigene74120	red
Unigene65494	black		Unigene122321	grey		Unigene90705	red
Unigene124067	black		Unigene72538	grey		Unigene3456	red
Unigene117770	black		Unigene7042	grey		Unigene33522	red
Unigene67175	black		Unigene119338	grey		Unigene7001	red
Unigene97667	black		Unigene99821	grey		Unigene98263	red
Unigene105756	black		Unigene122750	grey		Unigene9007	red
Unigene69660	black		Unigene115263	grey		Unigene630	red
Unigene99676	black		Unigene92186	grey		Unigene73146	red
Unigene87496	black		Unigene2555	grey		Unigene84772	red
Unigene86259	black		Unigene112005	grey		Unigene78239	red
Unigene116708	black		Unigene95754	grey		Unigene63865	red
Unigene115191	black		Unigene88629	grey		Unigene3262	red
Unigene19427	black		Unigene6448	grey		Unigene103711	red
Unigene75739	black		Unigene110432	grey		Unigene5377	red
Unigene72839	black		Unigene66879	grey		Unigene3530	red
Unigene84327	black		Unigene108055	grey		Unigene84000	red
Unigene79284	black		Unigene111205	grey		Unigene96226	red
Unigene115096	black		Unigene7472	grey		Unigene5889	red
Unigene88391	black		Unigene65173	grey		Unigene6809	red
Unigene108308	black		Unigene82669	grey		Unigene120758	red
Unigene63229	black		Unigene114834	grey		Unigene80440	red
Unigene18237	black		Unigene87523	grey		Unigene94325	red
Unigene49952	black		Unigene43545	grey		Unigene991	red
Unigene54671	black		Unigene112385	grey		Unigene409	red
Unigene69448	black		Unigene97611	grey		Unigene112768	red
Unigene19375	black		Unigene3473	grey		Unigene9221	red
Unigene43175	black		Unigene5159	grey		Unigene63588	red
Unigene89868	black		Unigene115438	grey		Unigene95163	red
Unigene115502	black		Unigene6634	grey		Unigene123184	red
Unigene111289	black		Unigene118126	grey		Unigene64499	red
Unigene85245	black		Unigene93406	grey		Unigene53566	red
Unigene19443	black		Unigene111418	grey		Unigene121667	red
Unigene17754	black		Unigene121297	grey		Unigene6856	red
Unigene125235	black		Unigene71700	grey		Unigene36315	red
Unigene90839	black		Unigene76520	grey		Unigene103343	red
Unigene104809	black		Unigene92841	grey		Unigene5869	red
Unigene114895	black		Unigene2751	grey		Unigene73692	red
Unigene95458	black		Unigene70333	grey		Unigene98898	red
Unigene69139	black		Unigene52495	grey		Unigene98802	red
Unigene82565	black		Unigene115919	grey		Unigene105382	red
Unigene18021	black		Unigene78935	grey		Unigene64551	red
Unigene84886	black		Unigene117618	grey		Unigene3900	red
Unigene22327	black		Unigene46360	grey		Unigene8608	red
Unigene108928	black		Unigene100077	grey		Unigene90192	red
Unigene76802	black		Unigene116368	grey		Unigene86862	red
Unigene73014	black		Unigene69105	grey		Unigene3181	red
Unigene34701	black		Unigene99538	grey		Unigene70160	red
Unigene2852	black		Unigene64769	grey		Unigene106189	red
Unigene136689	black		Unigene404	grey		Unigene107	red
Unigene43257	black		Unigene90279	grey		Unigene106792	red
Unigene68552	black		Unigene9942	grey		Unigene96063	red
Unigene54460	black		Unigene79527	grey		Unigene72647	red
Unigene81483	black		Unigene82282	grey		Unigene754	red
Unigene69586	black		Unigene98549	grey		Unigene63043	red
Unigene122227	black		Unigene78009	grey		Unigene105836	red
Unigene127390	black		Unigene100782	grey		Unigene99382	red
Unigene85691	black		Unigene74595	grey		Unigene2932	red
Unigene115251	black		Unigene74569	grey		Unigene106082	red
Unigene71046	black		Unigene105284	grey		Unigene107392	red
Unigene74101	black		Unigene77232	grey		Unigene90180	red
Unigene115353	black		Unigene44287	grey		Unigene2699	red
Unigene73413	black		Unigene98285	grey		Unigene84226	red
Unigene77793	black		Unigene116960	grey		Unigene95105	red
Unigene52778	black		Unigene97440	grey		Unigene75506	red
Unigene126210	black		Unigene108547	grey		Unigene112600	red
Unigene47661	black		Unigene64907	grey		Unigene6197	red
Unigene87725	black		Unigene66	grey		Unigene64953	red
Unigene79290	black		Unigene3019	grey		Unigene2560	red
Unigene78538	black		Unigene79923	grey		Unigene116791	red
Unigene42221	black		Unigene87452	grey		Unigene74373	red
Unigene92376	black		Unigene83907	grey		Unigene2678	red
Unigene81469	black		Unigene87961	grey		Unigene8754	red
Unigene113376	black		Unigene87775	grey		Unigene83853	red
Unigene85269	black		Unigene113210	grey		Unigene2453	red
Unigene123890	black		Unigene104823	grey		Unigene84369	red
Unigene91961	black		Unigene122032	grey		Unigene98020	red
Unigene67780	black		Unigene64522	grey		Unigene95666	red
Unigene103072	black		Unigene94566	grey		Unigene86768	red
Unigene8465	black		Unigene72935	grey		Unigene98218	red
Unigene72887	black		Unigene63710	grey		Unigene80668	red
Unigene4281	black		Unigene116147	grey		Unigene4952	red
Unigene104186	black		Unigene83868	grey		Unigene73693	red
Unigene101137	black		Unigene117074	grey		Unigene112390	red
Unigene6336	black		Unigene4141	grey		Unigene21757	red
Unigene86767	black		Unigene120221	grey		Unigene80946	red
Unigene65090	black		Unigene107835	grey		Unigene5980	red
Unigene8102	black		Unigene76198	grey		Unigene327	red
Unigene72772	black		Unigene111549	grey		Unigene77698	red
Unigene95215	black		Unigene7617	grey		Unigene59733	red
Unigene93755	black		Unigene122192	grey		Unigene112344	red
Unigene76846	black		Unigene103777	grey		Unigene54760	red
Unigene4896	black		Unigene120764	grey		Unigene121015	red
Unigene5405	black		Unigene3354	grey		Unigene73745	red
Unigene1247	black		Unigene110213	grey		Unigene35780	red
Unigene21612	black		Unigene81318	grey		Unigene94964	red
Unigene115015	black		Unigene3494	grey		Unigene104145	red
Unigene67248	black		Unigene102684	grey		Unigene101451	red
Unigene54461	black		Unigene3774	grey		Unigene39639	red
Unigene104173	black		Unigene110490	grey		Unigene79242	red
Unigene63986	black		Unigene117105	grey		Unigene89559	red
Unigene101291	black		Unigene106279	grey		Unigene40755	red
Unigene74188	black		Unigene86098	grey		Unigene74070	red
Unigene2965	black		Unigene91557	grey		Unigene36123	red
Unigene18111	black		Unigene95647	grey		Unigene80614	red
Unigene57949	black		Unigene102754	grey		Unigene119685	red
Unigene45241	black		Unigene76096	grey		Unigene107424	red
Unigene65092	black		Unigene94390	grey		Unigene121484	red
Unigene43585	black		Unigene92209	grey		Unigene111701	red
Unigene95108	black		Unigene76092	grey		Unigene24379	red
Unigene72770	black		Unigene51639	grey		Unigene96704	red
Unigene36186	black		Unigene35648	grey		Unigene36715	red
Unigene92680	black		Unigene9085	grey		Unigene107495	red
Unigene27674	black		Unigene86161	grey		Unigene120865	red
Unigene1921	black		Unigene114363	grey		Unigene69932	red
Unigene105642	black		Unigene102126	grey		Unigene2249	red
Unigene108041	black		Unigene71170	grey		Unigene5454	red
Unigene106536	black		Unigene94973	grey		Unigene2656	red
Unigene686	black		Unigene76794	grey		Unigene9396	red
Unigene62191	black		Unigene97439	grey		Unigene109960	red
Unigene123682	black		Unigene79419	grey		Unigene74031	red
Unigene6032	black		Unigene1078	grey		Unigene23914	red
Unigene89120	black		Unigene69965	grey		Unigene61351	red
Unigene22092	black		Unigene78880	grey		Unigene108	red
Unigene123023	black		Unigene114963	grey		Unigene8307	red
Unigene38655	black		Unigene89477	grey		Unigene73899	red
Unigene70968	black		Unigene104743	grey		Unigene73905	red
Unigene58497	black		Unigene3814	grey		Unigene7585	red
Unigene55403	black		Unigene78340	grey		Unigene54557	red
Unigene106021	black		Unigene110062	grey		Unigene87509	red
Unigene1582	black		Unigene86362	grey		Unigene83988	red
Unigene74731	black		Unigene96108	grey		Unigene11228	red
Unigene73197	black		Unigene118880	grey		Unigene51783	red
Unigene72916	black		Unigene101573	grey		Unigene5574	red
Unigene123277	black		Unigene96696	grey		Unigene63557	red
Unigene51479	black		Unigene4121	grey		Unigene2511	red
Unigene74619	black		Unigene112330	grey		Unigene65427	red
Unigene48900	black		Unigene5807	grey		Unigene9662	red
Unigene72140	black		Unigene92318	grey		Unigene113561	red
Unigene22354	black		Unigene21614	grey		Unigene97210	red
Unigene114991	black		Unigene72170	grey		Unigene6761	red
Unigene89105	black		Unigene103170	grey		Unigene7759	red
Unigene102375	black		Unigene80513	grey		Unigene4486	red
Unigene65952	black		Unigene83730	grey		Unigene3116	red
Unigene40585	black		Unigene82872	grey		Unigene51829	red
Unigene48424	black		Unigene120765	grey		Unigene105004	red
Unigene99328	black		Unigene9096	grey		Unigene108492	red
Unigene72889	black		Unigene105417	grey		Unigene67368	red
Unigene69654	black		Unigene55485	grey		Unigene76591	red
Unigene42222	black		Unigene92971	grey		Unigene114245	red
Unigene100322	black		Unigene7684	grey		Unigene94705	red
Unigene72741	black		Unigene3031	grey		Unigene101407	red
Unigene83780	black		Unigene87241	grey		Unigene50389	red
Unigene59957	black		Unigene109868	grey		Unigene8652	red
Unigene60945	black		Unigene9061	grey		Unigene98084	red
Unigene119601	black		Unigene1390	grey		Unigene134686	red
Unigene9839	black		Unigene97678	grey		Unigene106737	red
Unigene2984	black		Unigene121979	grey		Unigene70046	red
Unigene83105	black		Unigene117865	grey		Unigene26200	red
Unigene124252	black		Unigene98160	grey		Unigene86880	red
Unigene77880	black		Unigene4140	grey		Unigene81610	red
Unigene74733	black		Unigene105353	grey		Unigene78798	red
Unigene119042	black		Unigene113148	grey		Unigene120579	red
Unigene3840	black		Unigene95313	grey		Unigene119540	red
Unigene127813	black		Unigene73724	grey		Unigene6518	red
Unigene13438	black		Unigene88610	grey		Unigene2964	red
Unigene83107	black		Unigene82467	grey		Unigene85903	red
Unigene124333	black		Unigene1512	grey		Unigene87279	red
Unigene68722	black		Unigene104450	grey		Unigene119147	red
Unigene46139	black		Unigene119831	grey		Unigene77231	red
Unigene78950	black		Unigene115924	grey		Unigene23261	red
Unigene116399	black		Unigene106806	grey		Unigene6532	red
Unigene52533	black		Unigene107898	grey		Unigene19856	red
Unigene67700	black		Unigene100880	grey		Unigene6522	red
Unigene126394	black		Unigene9388	grey		Unigene77607	red
Unigene99451	black		Unigene88194	grey		Unigene1569	red
Unigene53104	black		Unigene57474	grey		Unigene109166	red
Unigene125696	black		Unigene6422	grey		Unigene73861	red
Unigene47356	black		Unigene104091	grey		Unigene307	red
Unigene65441	black		Unigene101980	grey		Unigene9486	red
Unigene73337	black		Unigene113140	grey		Unigene106824	red
Unigene79741	black		Unigene3893	grey		Unigene123044	red
Unigene72915	black		Unigene5766	grey		Unigene1644	red
Unigene38347	black		Unigene105421	grey		Unigene73777	red
Unigene24329	black		Unigene72023	grey		Unigene67666	red
Unigene24755	black		Unigene80409	grey		Unigene85373	red
Unigene91049	black		Unigene114946	grey		Unigene79040	red
Unigene114495	black		Unigene88405	grey		Unigene105304	red
Unigene31645	black		Unigene103041	grey		Unigene90834	red
Unigene120786	black		Unigene86849	grey		Unigene61574	red
Unigene38918	black		Unigene4684	grey		Unigene104459	red
Unigene29358	black		Unigene8036	grey		Unigene34084	red
Unigene50211	black		Unigene119538	grey		Unigene114026	red
Unigene110930	black		Unigene119188	grey		Unigene61305	red
Unigene60515	black		Unigene21981	grey		Unigene84334	red
Unigene127556	black		Unigene3057	grey		Unigene82283	red
Unigene64240	black		Unigene75586	grey		Unigene111324	red
Unigene4922	black		Unigene54852	grey		Unigene70913	red
Unigene13488	black		Unigene111947	grey		Unigene59041	red
Unigene81145	black		Unigene56670	grey		Unigene82946	red
Unigene21776	black		Unigene65767	grey		Unigene72884	red
Unigene41402	black		Unigene82513	grey		Unigene68818	red
Unigene68936	black		Unigene95068	grey		Unigene68899	red
Unigene27578	black		Unigene143229	grey		Unigene92422	red
Unigene4782	black		Unigene121718	grey		Unigene91849	red
Unigene80884	black		Unigene24393	grey		Unigene3243	red
Unigene123161	black		Unigene89381	grey		Unigene105268	red
Unigene123006	black		Unigene2518	grey		Unigene126952	red
Unigene65894	black		Unigene111049	grey		Unigene126779	red
Unigene69335	black		Unigene69000	grey		Unigene9367	red
Unigene130363	black		Unigene8856	grey		Unigene93116	red
Unigene50437	black		Unigene72431	grey		Unigene7870	red
Unigene11407	black		Unigene120870	grey		Unigene77228	red
Unigene137071	black		Unigene75503	grey		Unigene59046	red
Unigene123297	black		Unigene84384	grey		Unigene68981	red
Unigene57094	black		Unigene96186	grey		Unigene85190	red
Unigene58538	black		Unigene118335	grey		Unigene41308	red
Unigene68333	black		Unigene47611	grey		Unigene100605	red
Unigene85108	black		Unigene113654	grey		Unigene91375	red
Unigene122843	black		Unigene114612	grey		Unigene2800	red
Unigene41133	black		Unigene72953	grey		Unigene94038	red
Unigene85850	black		Unigene72657	grey		Unigene42208	red
Unigene124784	black		Unigene105370	grey		Unigene120687	red
Unigene130838	black		Unigene93111	grey		Unigene120950	red
Unigene125843	black		Unigene78269	grey		Unigene98544	red
Unigene134356	black		Unigene7576	grey		Unigene72572	red
Unigene32480	black		Unigene34845	grey		Unigene104147	red
Unigene29557	black		Unigene110753	grey		Unigene117068	red
Unigene23564	black		Unigene78987	grey		Unigene113348	red
Unigene16567	black		Unigene59754	grey		Unigene86825	red
Unigene60130	black		Unigene21758	grey		Unigene115302	red
Unigene67457	black		Unigene52806	grey		Unigene101354	red
Unigene71268	blue		Unigene108816	grey		Unigene112051	red
Unigene75828	blue		Unigene71525	grey		Unigene51770	red
Unigene71179	blue		Unigene112766	grey		Unigene108490	red
Unigene99051	blue		Unigene98614	grey		Unigene79031	red
Unigene89831	blue		Unigene116559	grey		Unigene67793	red
Unigene78032	blue		Unigene2614	grey		Unigene90838	red
Unigene99050	blue		Unigene428	grey		Unigene95060	red
Unigene9869	blue		Unigene117005	grey		Unigene1133	red
Unigene47658	blue		Unigene119984	grey		Unigene100826	red
Unigene97131	blue		Unigene117086	grey		Unigene1065	red
Unigene97868	blue		Unigene70219	grey		Unigene101500	red
Unigene82313	blue		Unigene79652	grey		Unigene6417	red
Unigene92035	blue		Unigene113187	grey		Unigene99798	red
Unigene81005	blue		Unigene73012	grey		Unigene76580	red
Unigene71587	blue		Unigene123054	grey		Unigene101419	red
Unigene5452	blue		Unigene83644	grey		Unigene73773	red
Unigene88502	blue		Unigene111814	grey		Unigene111871	red
Unigene82338	blue		Unigene68370	grey		Unigene46127	red
Unigene71393	blue		Unigene5970	grey		Unigene96647	red
Unigene121877	blue		Unigene21982	grey		Unigene51325	red
Unigene111619	blue		Unigene92963	grey		Unigene100168	red
Unigene95988	blue		Unigene97566	grey		Unigene111311	red
Unigene5865	blue		Unigene65138	grey		Unigene124197	red
Unigene78967	blue		Unigene116010	grey		Unigene7838	red
Unigene7698	blue		Unigene111073	grey		Unigene2343	red
Unigene51212	blue		Unigene110585	grey		Unigene79380	red
Unigene82311	blue		Unigene117367	grey		Unigene109501	red
Unigene117798	blue		Unigene90291	grey		Unigene84335	red
Unigene9737	blue		Unigene58264	grey		Unigene34266	red
Unigene113122	blue		Unigene82375	grey		Unigene60963	red
Unigene79348	blue		Unigene104924	grey		Unigene1996	red
Unigene38011	blue		Unigene81654	grey		Unigene125370	red
Unigene98977	blue		Unigene95534	grey		Unigene122805	red
Unigene85134	blue		Unigene98308	grey		Unigene103244	red
Unigene77360	blue		Unigene85252	grey		Unigene69703	red
Unigene3138	blue		Unigene71417	grey		Unigene79033	red
Unigene111863	blue		Unigene105420	grey		Unigene30623	red
Unigene91544	blue		Unigene91648	grey		Unigene29309	red
Unigene91975	blue		Unigene99542	grey		Unigene68772	red
Unigene91878	blue		Unigene117024	grey		Unigene86879	red
Unigene77420	blue		Unigene112933	grey		Unigene100055	red
Unigene68748	blue		Unigene2309	grey		Unigene61075	red
Unigene111308	blue		Unigene2477	grey		Unigene55299	red
Unigene88019	blue		Unigene91896	grey		Unigene61815	red
Unigene77359	blue		Unigene91033	grey		Unigene113539	red
Unigene38334	blue		Unigene121119	grey		Unigene2769	red
Unigene64871	blue		Unigene120446	grey		Unigene72281	red
Unigene122564	blue		Unigene102147	grey		Unigene96161	red
Unigene4538	blue		Unigene85351	grey		Unigene97373	red
Unigene38013	blue		Unigene2245	grey		Unigene72588	red
Unigene98184	blue		Unigene8857	grey		Unigene87690	red
Unigene90353	blue		Unigene91168	grey		Unigene21947	red
Unigene64743	blue		Unigene21650	grey		Unigene76029	red
Unigene266	blue		Unigene93101	grey		Unigene68586	red
Unigene80654	blue		Unigene108118	grey		Unigene69284	red
Unigene117805	blue		Unigene116410	grey		Unigene79834	red
Unigene106032	blue		Unigene8032	grey		Unigene2206	red
Unigene67759	blue		Unigene91382	grey		Unigene103150	red
Unigene8207	blue		Unigene113475	grey		Unigene82122	red
Unigene87330	blue		Unigene67599	grey		Unigene97934	red
Unigene72053	blue		Unigene111455	grey		Unigene35834	red
Unigene36903	blue		Unigene120967	grey		Unigene149597	red
Unigene111309	blue		Unigene97587	grey		Unigene123158	red
Unigene112675	blue		Unigene94576	grey		Unigene65536	red
Unigene116080	blue		Unigene103736	grey		Unigene102613	red
Unigene105103	blue		Unigene69705	grey		Unigene81064	red
Unigene72102	blue		Unigene74006	grey		Unigene121766	red
Unigene117506	blue		Unigene97968	grey		Unigene77355	red
Unigene87475	blue		Unigene81097	grey		Unigene73622	red
Unigene98796	blue		Unigene101177	grey		Unigene22271	red
Unigene91658	blue		Unigene48366	grey		Unigene86358	red
Unigene83979	blue		Unigene112620	grey		Unigene101355	red
Unigene111027	blue		Unigene85745	grey		Unigene6021	red
Unigene87216	blue		Unigene117149	grey		Unigene44677	red
Unigene77410	blue		Unigene100452	grey		Unigene72880	red
Unigene85653	blue		Unigene49482	grey		Unigene96284	red
Unigene102715	blue		Unigene39687	grey		Unigene83590	red
Unigene110042	blue		Unigene63662	grey		Unigene38575	red
Unigene80940	blue		Unigene113947	grey		Unigene125495	red
Unigene79349	blue		Unigene116105	grey		Unigene84212	red
Unigene86000	blue		Unigene61072	grey		Unigene20779	red
Unigene98120	blue		Unigene89225	grey		Unigene70374	red
Unigene109877	blue		Unigene51324	grey		Unigene122409	red
Unigene104816	blue		Unigene58779	grey		Unigene63789	red
Unigene64811	blue		Unigene87180	grey		Unigene95911	red
Unigene113106	blue		Unigene2827	grey		Unigene24485	red
Unigene71937	blue		Unigene87920	grey		Unigene6136	red
Unigene81090	blue		Unigene93711	grey		Unigene75055	red
Unigene104237	blue		Unigene844	grey		Unigene80491	red
Unigene103423	blue		Unigene77441	grey		Unigene121890	red
Unigene78058	blue		Unigene85071	grey		Unigene21709	red
Unigene2009	blue		Unigene110836	grey		Unigene1720	red
Unigene86065	blue		Unigene107355	grey		Unigene65604	red
Unigene89768	blue		Unigene22067	grey		Unigene8866	red
Unigene100196	blue		Unigene105717	grey		Unigene60386	red
Unigene64909	blue		Unigene88187	grey		Unigene118091	red
Unigene6017	blue		Unigene34300	grey		Unigene76420	red
Unigene51340	blue		Unigene118063	grey		Unigene52397	red
Unigene117118	blue		Unigene70438	grey		Unigene114335	red
Unigene2988	blue		Unigene75806	grey		Unigene115601	red
Unigene3497	blue		Unigene82574	grey		Unigene114685	red
Unigene51631	blue		Unigene86663	grey		Unigene22201	red
Unigene107451	blue		Unigene115830	grey		Unigene3992	red
Unigene26892	blue		Unigene84679	grey		Unigene119582	red
Unigene71385	blue		Unigene80398	grey		Unigene3219	red
Unigene35477	blue		Unigene104483	grey		Unigene21292	red
Unigene112806	blue		Unigene2854	grey		Unigene39641	red
Unigene122591	blue		Unigene76990	grey		Unigene113205	red
Unigene92227	blue		Unigene87778	grey		Unigene123693	red
Unigene91910	blue		Unigene72118	grey		Unigene89244	red
Unigene114510	blue		Unigene97464	grey		Unigene27922	red
Unigene96839	blue		Unigene94024	grey		Unigene49117	red
Unigene106397	blue		Unigene8952	grey		Unigene83660	red
Unigene7172	blue		Unigene109536	grey		Unigene118583	red
Unigene3099	blue		Unigene109593	grey		Unigene105775	red
Unigene96599	blue		Unigene105681	grey		Unigene8542	red
Unigene81582	blue		Unigene64070	grey		Unigene51415	red
Unigene1008	blue		Unigene94970	grey		Unigene53555	red
Unigene99170	blue		Unigene112745	grey		Unigene87200	red
Unigene87718	blue		Unigene116508	grey		Unigene72257	red
Unigene97937	blue		Unigene87375	grey		Unigene81606	red
Unigene87368	blue		Unigene78867	grey		Unigene3766	red
Unigene91986	blue		Unigene3526	grey		Unigene8887	red
Unigene68005	blue		Unigene19882	grey		Unigene89988	red
Unigene5633	blue		Unigene102135	grey		Unigene53295	red
Unigene67453	blue		Unigene82514	grey		Unigene109793	red
Unigene92008	blue		Unigene94464	grey		Unigene53728	red
Unigene86353	blue		Unigene88176	grey		Unigene125419	red
Unigene78905	blue		Unigene67699	grey		Unigene65675	red
Unigene68456	blue		Unigene37990	grey		Unigene114351	red
Unigene96596	blue		Unigene96595	grey		Unigene63823	red
Unigene94541	blue		Unigene4079	grey		Unigene75908	red
Unigene64676	blue		Unigene79651	grey		Unigene70028	red
Unigene2403	blue		Unigene120345	grey		Unigene62810	red
Unigene64737	blue		Unigene122211	grey		Unigene36893	red
Unigene122551	blue		Unigene78134	grey		Unigene1942	red
Unigene77991	blue		Unigene100910	grey		Unigene109650	red
Unigene267	blue		Unigene108054	grey		Unigene77036	red
Unigene103938	blue		Unigene101944	grey		Unigene123616	red
Unigene3487	blue		Unigene61921	grey		Unigene109727	red
Unigene118792	blue		Unigene5638	grey		Unigene60729	red
Unigene9475	blue		Unigene79028	grey		Unigene119365	red
Unigene82337	blue		Unigene85178	grey		Unigene101939	red
Unigene89436	blue		Unigene104083	grey		Unigene76616	red
Unigene117808	blue		Unigene111015	grey		Unigene20766	red
Unigene7054	blue		Unigene109328	grey		Unigene97888	red
Unigene115953	blue		Unigene91196	grey		Unigene60962	red
Unigene6908	blue		Unigene109064	grey		Unigene75629	red
Unigene84238	blue		Unigene102824	grey		Unigene100698	red
Unigene118793	blue		Unigene90762	grey		Unigene110398	red
Unigene7844	blue		Unigene78371	grey		Unigene68675	red
Unigene77054	blue		Unigene102321	grey		Unigene59548	red
Unigene119605	blue		Unigene66844	grey		Unigene101017	red
Unigene116595	blue		Unigene105287	grey		Unigene42273	red
Unigene87016	blue		Unigene116351	grey		Unigene5478	red
Unigene86608	blue		Unigene61265	grey		Unigene8755	red
Unigene89082	blue		Unigene97829	grey		Unigene36535	red
Unigene117802	blue		Unigene86136	grey		Unigene115949	red
Unigene112703	blue		Unigene129273	grey		Unigene98844	red
Unigene81542	blue		Unigene69992	grey		Unigene2176	red
Unigene78720	blue		Unigene3865	grey		Unigene112469	red
Unigene84050	blue		Unigene119026	grey		Unigene119149	red
Unigene91244	blue		Unigene87853	grey		Unigene97137	red
Unigene107779	blue		Unigene9727	grey		Unigene62202	red
Unigene51200	blue		Unigene92902	grey		Unigene20564	red
Unigene84116	blue		Unigene51575	grey		Unigene80574	red
Unigene116588	blue		Unigene91732	grey		Unigene1612	red
Unigene107781	blue		Unigene104523	grey		Unigene21974	red
Unigene68733	blue		Unigene67316	grey		Unigene51103	red
Unigene80743	blue		Unigene49194	grey		Unigene46470	red
Unigene91219	blue		Unigene70	grey		Unigene101890	red
Unigene103392	blue		Unigene76201	grey		Unigene79376	red
Unigene9199	blue		Unigene135026	grey		Unigene51808	red
Unigene6694	blue		Unigene115340	grey		Unigene108925	red
Unigene64680	blue		Unigene117530	grey		Unigene2099	red
Unigene100146	blue		Unigene86293	grey		Unigene87078	red
Unigene94770	blue		Unigene102469	grey		Unigene81019	red
Unigene115262	blue		Unigene113581	grey		Unigene67081	red
Unigene91506	blue		Unigene90552	grey		Unigene77956	red
Unigene91547	blue		Unigene98401	grey		Unigene103342	red
Unigene71246	blue		Unigene65438	grey		Unigene6580	red
Unigene64882	blue		Unigene74488	grey		Unigene62445	red
Unigene88565	blue		Unigene113818	grey		Unigene8070	red
Unigene85272	blue		Unigene115982	grey		Unigene86918	red
Unigene107782	blue		Unigene8627	grey		Unigene7581	red
Unigene103370	blue		Unigene3472	grey		Unigene77726	red
Unigene91730	blue		Unigene118816	grey		Unigene61870	red
Unigene94215	blue		Unigene102714	grey		Unigene76606	red
Unigene113449	blue		Unigene83552	grey		Unigene108321	red
Unigene83897	blue		Unigene112236	grey		Unigene66176	red
Unigene91197	blue		Unigene115680	grey		Unigene79006	red
Unigene97948	blue		Unigene4987	grey		Unigene33524	red
Unigene99325	blue		Unigene80391	grey		Unigene36908	red
Unigene94500	blue		Unigene81096	grey		Unigene91938	red
Unigene103226	blue		Unigene100098	grey		Unigene32494	red
Unigene116987	blue		Unigene7835	grey		Unigene40932	red
Unigene2384	blue		Unigene93203	grey		Unigene6836	red
Unigene91415	blue		Unigene51799	grey		Unigene7602	red
Unigene78968	blue		Unigene86560	grey		Unigene106791	red
Unigene89781	blue		Unigene114136	grey		Unigene73143	red
Unigene97946	blue		Unigene36284	grey		Unigene9037	red
Unigene115751	blue		Unigene84338	grey		Unigene103672	red
Unigene77798	blue		Unigene75733	grey		Unigene82434	red
Unigene50860	blue		Unigene107120	grey		Unigene65363	red
Unigene79366	blue		Unigene55752	grey		Unigene63875	red
Unigene46761	blue		Unigene111219	grey		Unigene85807	red
Unigene51512	blue		Unigene108483	grey		Unigene9566	red
Unigene75131	blue		Unigene9531	grey		Unigene102925	red
Unigene93396	blue		Unigene96806	grey		Unigene41078	red
Unigene98795	blue		Unigene80782	grey		Unigene59237	red
Unigene47015	blue		Unigene118191	grey		Unigene94980	red
Unigene92746	blue		Unigene117522	grey		Unigene76421	red
Unigene113374	blue		Unigene85773	grey		Unigene77172	red
Unigene112744	blue		Unigene83202	grey		Unigene72255	red
Unigene96899	blue		Unigene89795	grey		Unigene115537	red
Unigene116856	blue		Unigene72129	grey		Unigene65573	red
Unigene88672	blue		Unigene75714	grey		Unigene85144	red
Unigene79003	blue		Unigene120956	grey		Unigene51355	red
Unigene4390	blue		Unigene92374	grey		Unigene40189	red
Unigene63550	blue		Unigene92128	grey		Unigene106181	red
Unigene78487	blue		Unigene106034	grey		Unigene118163	red
Unigene101660	blue		Unigene81577	grey		Unigene89223	red
Unigene96507	blue		Unigene58017	grey		Unigene39321	red
Unigene68796	blue		Unigene84942	grey		Unigene2954	red
Unigene7474	blue		Unigene103699	grey		Unigene48897	red
Unigene108195	blue		Unigene48501	grey		Unigene66101	red
Unigene2175	blue		Unigene485	grey		Unigene103213	red
Unigene26355	blue		Unigene537	grey		Unigene19785	red
Unigene84913	blue		Unigene109331	grey		Unigene111036	red
Unigene5506	blue		Unigene8600	grey		Unigene39632	red
Unigene45071	blue		Unigene120380	grey		Unigene66292	red
Unigene78030	blue		Unigene68601	grey		Unigene104766	red
Unigene100310	blue		Unigene6561	grey		Unigene25143	red
Unigene4360	blue		Unigene119667	grey		Unigene127384	red
Unigene86919	blue		Unigene114140	grey		Unigene76590	red
Unigene9480	blue		Unigene112146	grey		Unigene77462	red
Unigene95443	blue		Unigene2213	grey		Unigene41776	red
Unigene37276	blue		Unigene79649	grey		Unigene101072	red
Unigene101018	blue		Unigene81357	grey		Unigene70966	red
Unigene88576	blue		Unigene80271	grey		Unigene91073	red
Unigene81397	blue		Unigene51075	grey		Unigene76857	red
Unigene107170	blue		Unigene97875	grey		Unigene30010	red
Unigene99758	blue		Unigene17368	grey		Unigene124388	red
Unigene70196	blue		Unigene115637	grey		Unigene32389	red
Unigene90138	blue		Unigene104600	grey		Unigene39495	red
Unigene83490	blue		Unigene84242	grey		Unigene100184	red
Unigene91513	blue		Unigene112003	grey		Unigene115464	red
Unigene51339	blue		Unigene97395	grey		Unigene81103	red
Unigene6515	blue		Unigene75713	grey		Unigene53330	red
Unigene116853	blue		Unigene81070	grey		Unigene88379	red
Unigene24128	blue		Unigene93654	grey		Unigene57198	red
Unigene34566	blue		Unigene95646	grey		Unigene111095	red
Unigene108448	blue		Unigene101485	grey		Unigene67711	red
Unigene26099	blue		Unigene77475	grey		Unigene67641	red
Unigene6334	blue		Unigene90234	grey		Unigene56817	red
Unigene71628	blue		Unigene9141	grey		Unigene117874	red
Unigene78157	blue		Unigene51071	grey		Unigene91450	red
Unigene37660	blue		Unigene99116	grey		Unigene37802	red
Unigene71938	blue		Unigene86530	grey		Unigene71851	red
Unigene103396	blue		Unigene93061	grey		Unigene7142	red
Unigene36262	blue		Unigene82256	grey		Unigene32273	red
Unigene6802	blue		Unigene72120	grey		Unigene68556	red
Unigene90273	blue		Unigene81413	grey		Unigene72229	red
Unigene68328	blue		Unigene65559	grey		Unigene35501	red
Unigene103087	blue		Unigene113925	grey		Unigene60056	red
Unigene117082	blue		Unigene117535	grey		Unigene98457	red
Unigene78480	blue		Unigene113599	grey		Unigene74248	red
Unigene5783	blue		Unigene47068	grey		Unigene27322	red
Unigene89479	blue		Unigene109266	grey		Unigene101283	red
Unigene116901	blue		Unigene119956	grey		Unigene94226	red
Unigene2809	blue		Unigene3255	grey		Unigene45607	red
Unigene87115	blue		Unigene47704	grey		Unigene138797	red
Unigene79087	blue		Unigene86220	grey		Unigene60028	red
Unigene4418	blue		Unigene108071	grey		Unigene60092	red
Unigene86806	blue		Unigene33482	grey		Unigene29604	red
Unigene83461	blue		Unigene114176	grey		Unigene95040	red
Unigene79650	blue		Unigene87752	grey		Unigene67008	red
Unigene109631	blue		Unigene74648	grey		Unigene22221	red
Unigene89043	blue		Unigene114372	grey		Unigene118539	red
Unigene98914	blue		Unigene88950	grey		Unigene77639	red
Unigene96314	blue		Unigene86694	grey		Unigene91363	red
Unigene80656	blue		Unigene72461	grey		Unigene45560	red
Unigene98830	blue		Unigene86112	grey		Unigene66102	red
Unigene67480	blue		Unigene105786	grey		Unigene120283	red
Unigene122613	blue		Unigene110949	grey		Unigene63766	red
Unigene8395	blue		Unigene5524	grey		Unigene4722	red
Unigene111214	blue		Unigene84219	grey		Unigene98954	red
Unigene94182	blue		Unigene85920	grey		Unigene57453	red
Unigene79838	blue		Unigene74597	grey		Unigene58709	red
Unigene71345	blue		Unigene89936	grey		Unigene60986	red
Unigene8814	blue		Unigene6699	grey		Unigene97524	red
Unigene71394	blue		Unigene2255	grey		Unigene65895	red
Unigene71304	blue		Unigene3427	grey		Unigene122259	red
Unigene78397	blue		Unigene111278	grey		Unigene43505	red
Unigene7797	blue		Unigene1089	grey		Unigene54509	red
Unigene99032	blue		Unigene122437	grey		Unigene5408	red
Unigene68330	blue		Unigene105325	grey		Unigene8145	red
Unigene9251	blue		Unigene72882	grey		Unigene77178	red
Unigene98315	blue		Unigene794	grey		Unigene85698	red
Unigene68063	blue		Unigene116165	grey		Unigene5440	red
Unigene101965	blue		Unigene124204	grey		Unigene87472	red
Unigene71873	blue		Unigene113109	grey		Unigene60584	red
Unigene107132	blue		Unigene76097	grey		Unigene63301	red
Unigene92565	blue		Unigene82244	grey		Unigene125073	red
Unigene115826	blue		Unigene74078	grey		Unigene110686	red
Unigene72289	blue		Unigene96401	grey		Unigene79492	red
Unigene95870	blue		Unigene108914	grey		Unigene84591	red
Unigene81836	blue		Unigene90219	grey		Unigene39137	red
Unigene6266	blue		Unigene77121	grey		Unigene80970	red
Unigene80222	blue		Unigene74249	grey		Unigene121057	red
Unigene802	blue		Unigene105550	grey		Unigene61159	red
Unigene1093	blue		Unigene75457	grey		Unigene33424	red
Unigene39897	blue		Unigene98800	grey		Unigene48147	red
Unigene121854	blue		Unigene70013	grey		Unigene111694	red
Unigene66950	blue		Unigene103972	grey		Unigene106263	red
Unigene116234	blue		Unigene9631	grey		Unigene137128	red
Unigene835	blue		Unigene91855	grey		Unigene71494	red
Unigene51812	blue		Unigene87197	grey		Unigene68309	red
Unigene114368	blue		Unigene81990	grey		Unigene88409	red
Unigene81315	blue		Unigene72637	grey		Unigene79187	red
Unigene85410	blue		Unigene89574	grey		Unigene15839	red
Unigene91514	blue		Unigene3508	grey		Unigene89216	red
Unigene92269	blue		Unigene254	grey		Unigene125926	red
Unigene122586	blue		Unigene66224	grey		Unigene126189	red
Unigene97506	blue		Unigene104469	grey		Unigene132810	red
Unigene84582	blue		Unigene2546	grey		Unigene1808	red
Unigene90571	blue		Unigene100446	grey		Unigene72574	red
Unigene8317	blue		Unigene73704	grey		Unigene8772	red
Unigene35511	blue		Unigene89799	grey		Unigene61742	red
Unigene81578	blue		Unigene94212	grey		Unigene47534	red
Unigene122612	blue		Unigene97625	grey		Unigene3468	red
Unigene100479	blue		Unigene73833	grey		Unigene69878	red
Unigene77759	blue		Unigene94514	grey		Unigene103836	red
Unigene84118	blue		Unigene82315	grey		Unigene116497	red
Unigene120822	blue		Unigene61100	grey		Unigene122638	red
Unigene122650	blue		Unigene51649	grey		Unigene27178	red
Unigene3182	blue		Unigene93965	grey		Unigene69639	red
Unigene114419	blue		Unigene53714	grey		Unigene34523	red
Unigene118568	blue		Unigene81826	grey		Unigene19907	red
Unigene113447	blue		Unigene51638	grey		Unigene77858	red
Unigene95530	blue		Unigene52727	grey		Unigene1684	red
Unigene109314	blue		Unigene113801	grey		Unigene95078	red
Unigene100309	blue		Unigene88729	grey		Unigene79690	red
Unigene80120	blue		Unigene84693	grey		Unigene52762	red
Unigene95015	blue		Unigene4972	grey		Unigene42424	red
Unigene5882	blue		Unigene71427	grey		Unigene125150	red
Unigene79816	blue		Unigene31106	grey		Unigene130499	red
Unigene1108	blue		Unigene25678	grey		Unigene19358	red
Unigene101772	blue		Unigene117579	grey		Unigene94036	red
Unigene63946	blue		Unigene95977	grey		Unigene66717	red
Unigene89488	blue		Unigene73400	grey		Unigene75728	red
Unigene110634	blue		Unigene91860	grey		Unigene38607	red
Unigene91743	blue		Unigene109768	grey		Unigene32449	red
Unigene98751	blue		Unigene85264	grey		Unigene59604	red
Unigene6267	blue		Unigene9719	grey		Unigene95742	red
Unigene104655	blue		Unigene2543	grey		Unigene1172	red
Unigene82806	blue		Unigene119261	grey		Unigene54810	red
Unigene58	blue		Unigene116317	grey		Unigene103317	red
Unigene111855	blue		Unigene82369	grey		Unigene122952	red
Unigene87562	blue		Unigene54751	grey		Unigene109928	red
Unigene122631	blue		Unigene86171	grey		Unigene1256	red
Unigene37612	blue		Unigene51710	grey		Unigene103344	red
Unigene1376	blue		Unigene2321	grey		Unigene69585	red
Unigene106779	blue		Unigene69916	grey		Unigene62332	red
Unigene108193	blue		Unigene68505	grey		Unigene89023	red
Unigene98452	blue		Unigene401	grey		Unigene8316	red
Unigene88615	blue		Unigene106711	grey		Unigene120615	red
Unigene79142	blue		Unigene71877	grey		Unigene116135	red
Unigene77163	blue		Unigene82712	grey		Unigene48898	red
Unigene38354	blue		Unigene86207	grey		Unigene22965	red
Unigene75282	blue		Unigene106723	grey		Unigene76729	red
Unigene115431	blue		Unigene1114	grey		Unigene80055	red
Unigene108126	blue		Unigene99966	grey		Unigene46864	red
Unigene114387	blue		Unigene75379	grey		Unigene83883	red
Unigene95689	blue		Unigene90852	grey		Unigene19778	red
Unigene99219	blue		Unigene73088	grey		Unigene19835	red
Unigene80893	blue		Unigene104649	grey		Unigene60679	red
Unigene51751	blue		Unigene96085	grey		Unigene68461	red
Unigene104102	blue		Unigene51646	grey		Unigene65772	red
Unigene73086	blue		Unigene80306	grey		Unigene94953	red
Unigene93957	blue		Unigene8863	grey		Unigene63024	red
Unigene4708	blue		Unigene87845	grey		Unigene62331	red
Unigene85741	blue		Unigene103726	grey		Unigene76218	red
Unigene92745	blue		Unigene89034	grey		Unigene84833	red
Unigene122583	blue		Unigene7535	grey		Unigene58688	red
Unigene116094	blue		Unigene85727	grey		Unigene7368	red
Unigene87702	blue		Unigene80992	grey		Unigene18768	red
Unigene489	blue		Unigene9855	grey		Unigene75727	red
Unigene110000	blue		Unigene117065	grey		Unigene53539	red
Unigene64744	blue		Unigene51195	grey		Unigene115938	red
Unigene79798	blue		Unigene63660	grey		Unigene67077	red
Unigene90137	blue		Unigene122538	grey		Unigene115021	red
Unigene122628	blue		Unigene9461	grey		Unigene60862	red
Unigene76430	blue		Unigene92754	grey		Unigene44913	red
Unigene9417	blue		Unigene102245	grey		Unigene56172	red
Unigene82777	blue		Unigene113463	grey		Unigene85162	red
Unigene84308	blue		Unigene53036	grey		Unigene37689	red
Unigene27498	blue		Unigene70783	grey		Unigene112906	red
Unigene81574	blue		Unigene118605	grey		Unigene132585	red
Unigene95607	blue		Unigene84694	grey		Unigene118121	red
Unigene77802	blue		Unigene109416	grey		Unigene76429	red
Unigene71656	blue		Unigene115967	grey		Unigene50002	red
Unigene103612	blue		Unigene125819	grey		Unigene118603	red
Unigene71776	blue		Unigene75918	grey		Unigene64199	red
Unigene51472	blue		Unigene92417	grey		Unigene50532	red
Unigene112837	blue		Unigene102537	grey		Unigene74924	red
Unigene8779	blue		Unigene90218	grey		Unigene47882	red
Unigene64971	blue		Unigene101265	grey		Unigene54767	red
Unigene71609	blue		Unigene3231	grey		Unigene136862	red
Unigene116820	blue		Unigene84947	grey		Unigene41872	red
Unigene113532	blue		Unigene88419	grey		Unigene59909	red
Unigene122626	blue		Unigene104082	grey		Unigene31486	red
Unigene601	blue		Unigene67402	grey		Unigene103059	red
Unigene4477	blue		Unigene72881	grey		Unigene41790	red
Unigene91025	blue		Unigene99316	grey		Unigene46942	red
Unigene77300	blue		Unigene8096	grey		Unigene49646	red
Unigene80641	blue		Unigene55436	grey		Unigene88505	red
Unigene75322	blue		Unigene112521	grey		Unigene79410	red
Unigene121265	blue		Unigene7726	grey		Unigene46698	red
Unigene75893	blue		Unigene8845	grey		Unigene117655	red
Unigene71322	blue		Unigene258	grey		Unigene94510	red
Unigene47665	blue		Unigene69613	grey		Unigene99793	red
Unigene107780	blue		Unigene86158	grey		Unigene81612	red
Unigene75884	blue		Unigene120290	grey		Unigene5339	red
Unigene122708	blue		Unigene22209	grey		Unigene53760	red
Unigene91585	blue		Unigene2196	grey		Unigene942	red
Unigene87957	blue		Unigene108310	grey		Unigene71181	red
Unigene90644	blue		Unigene116766	grey		Unigene67925	red
Unigene90120	blue		Unigene94707	grey		Unigene113336	red
Unigene96144	blue		Unigene51304	grey		Unigene5494	red
Unigene81484	blue		Unigene120596	grey		Unigene37920	red
[truncated: 13,010 more rows]
